# Supplementary material for: The Aureochrome Photoreceptor PtAUREO1a Is a Highly Effective Blue Light Switch in Diatoms
Source: iScience. 2020 Oct 24;23(11):101730. doi: 10.1016/j.isci.2020.101730 (PMC7670200; doi:10.1016/j.isci.2020.101730)
Supplement: Table S2. Differential Regulation of Transcription Factors Identified — (A–C) Differential regulation of transcription factors according to Rayko et al., 2010 and Matthijs et al., 2017 upon 10 and 60 min blue light illumination in WT and PtAUREO1a knockout strains. Table S2A shows transcription factors sorted by family. Table S2B shows transcription factors primarily sorted by their regulation pattern after 10min of blue light illumination and secondarily sorted by TF family. Table S2C shows secondary sorting by log2-fold change of transcripts. [file mmc2.xlsx]

## Sheet: S2 a TF regulation
Table S2a: Transcriptional regulation of transcription factors upon blue-light illumination. Both logFC values (marked red: significantly upregulated; marked blue: significantly downregulated) and FDR-corrected p-values (marked green: p<0.01) are given for each comparison. ND: Not detected.
TF names		logFC_WT_10min_BL	FDR_WT_10min_BL	logFC_WT_60min_BL	FDR_WT_60min_BL	logFC_WT_60min/10min_BL	FDR_WT_60min/10min_BL	logFC_1aK8_10min_BL	FDR_1aK8_10min_BL	logFC_1aK8_60min_BL	FDR_1aK8_60min_BL	logFC_1aK8_60min/10min_BL	FDR_1aK8_60min/10min_BL	logFC_1aK9_10min_BL	FDR_1aK9_10min_BL	logFC_1aK9_60min_BL	FDR_1aK9_10min_BL	logFC_1aK9_60min/10min_BL	FDR_1aK9_60min/10min_BL	logFC_1aK8_0min_RL/WT_0min_RL	FDR_1aK8_0min_RL/WT_0min_RL	logFC_1aK9_0min_RL/WT_0min_RL	FDR_1aK9_0min_RL/WT_0min_RL	logFC_1aK9_0min_RL/1aK8_0min_RL	FDR_1aK9_0min_RL/1aK8_0min_RL
Pt_HSF1a	Phatr3_J43051.t1	-1.22281	4.65286e-12	-0.983362	2.7849e-08	0.23945	0.190471	1.01479	3.81841e-07	0.423119	0.0703338	-0.591668	0.00737071	0.738872	0.0311135	0.292058	0.627249	-0.446813	0.358197	-1.59791	3.13099e-18	-0.997542	2.03034e-06	0.600366	0.00427203
Pt_HSF1b	Phatr3_J47181.t1	-4.0617	3.7572e-94	1.51077	6.35608e-21	5.57247	6.22359e-164	-0.801911	2.7894e-05	-1.79657	1.19852e-24	-0.994659	1.27057e-07	-0.604812	0.0858003	-1.27691	1.6525e-08	-0.672096	0.0261068	-0.631123	0.00029401	-0.188005	0.357705	0.443118	0.0227794
Pt_HSF1c_AP2	Phatr3_J55108.t1	0.37068	0.0080504	0.0719051	0.642829	-0.298775	0.0335723	-0.102505	0.999987	-0.00516757	0.988346	0.0973376	0.750087	-0.139953	1	-0.036361	0.983284	0.103592	0.971505	0.0961832	0.594963	0.449098	0.00506039	0.352914	0.0333085
Pt_HSF1d	Phatr3_J44750.t1	-1.8561	1.09037e-28	-1.89204	3.64982e-30	-0.0359396	0.843266	0.311512	0.442621	0.196254	0.464906	-0.115258	0.746312	0.0912532	1	0.10096	0.945606	0.00970725	0.998659	-0.08897	0.682354	0.743733	6.32129e-05	0.832703	8.97041e-06
Pt_HSF1g	Phatr3_J42514.t1	-2.4395	1.71794e-29	-2.35468	1.9963e-30	0.0848212	0.731442	-0.293429	0.701284	0.0342252	0.940705	0.327655	0.262258	-0.0328549	1	0.128616	0.930103	0.161471	0.955977	1.43844	2.11333e-13	2.18048	1.65448e-25	0.742039	0.000653109
Pt_HSF1.1a	Phatr3_J44029.t1	-2.09886	6.49597e-20	-0.479572	0.0205216	1.61929	3.56269e-12	0.341156	0.551038	1.45504	1.6961e-12	1.11388	1.65425e-07	0.117495	1	1.09426	0.000203356	0.97676	0.00237327	0.620505	0.0037394	-0.131943	0.60628	-0.752448	0.00126641
Pt_HSF1.1b	Phatr3_J33380.t1	-0.547696	1.30047e-05	-0.254507	0.052163	0.293188	0.0214791	0.0381931	0.999987	0.216515	0.240013	0.178322	0.40758	-0.059282	1	0.112847	0.887488	0.172129	0.857404	-0.032744	0.859032	0.101729	0.532405	0.134473	0.420761
Pt_HSF1.1c	Phatr3_J45112.t1	5.00235	6.95962e-32	4.01218	1.18985e-22	-0.990171	0.00762487	4.61097	6.03978e-26	4.29263	5.73952e-23	-0.318335	0.679227	2.82018	5.17577e-07	4.33395	7.6932e-15	1.51378	0.0356219	-0.467298	0.302454	-1.10765	0.0154264	-0.640355	0.182915
Pt_HSF1.1d	Phatr3_J34724.t1	4.05911	7.62147e-32	1.52008	2.26258e-06	-2.53903	4.53783e-15	2.90116	1.39163e-16	2.792	2.57677e-15	-0.109166	0.892975	1.76039	0.000681337	3.11511	7.48624e-12	1.35472	0.0212351	-0.377004	0.332443	-1.09102	0.00469644	-0.714016	0.0750648
Pt_HSF1.2a	Phatr3_J42824.t1	-2.45685	1.2971e-45	-0.854553	9.94327e-08	1.6023	1.45932e-20	0.0632337	0.999987	0.380774	0.0637163	0.317541	0.174079	0.0458485	1	0.415961	0.230491	0.370113	0.435396	0.596446	0.000469205	1.08632	1.27055e-09	0.489876	0.00904894
Pt_HSF1.2b	Phatr3_J33622.t1	-1.11378	1.32277e-14	0.397476	0.00302685	1.51125	6.47656e-26	0.326633	0.140654	0.526726	0.000407092	0.200093	0.344176	0.0564417	1	0.353615	0.185733	0.297173	0.438849	0.208007	0.180483	0.223179	0.158336	0.0151717	0.93561
Pt_HSF1.2c	Phatr3_J44200.t1	1.33371	1.04402e-25	-0.644384	6.0406e-07	-1.97809	1.20242e-52	0.151119	0.966136	0.278457	0.109128	0.127338	0.614914	0.0762087	1	0.238647	0.538984	0.162439	0.893103	0.276435	0.0594948	0.416598	0.00564566	0.140164	0.410203
Pt_HSF1.3a	Phatr3_J45666.t1	2.24399	2.03828e-69	0.459013	0.000357921	-1.78498	4.13696e-46	0.0920739	0.999987	0.0932652	0.707022	0.00119127	0.997702	0.119802	1	0.106291	0.897854	-0.0135104	0.99542	-0.226471	0.128967	-0.23504	0.1306	-0.00856898	0.964279
Pt_HSF1.3b	Phatr3_J35419.t1	5.15079	4.46345e-153	0.236291	0.19658	-4.9145	7.08447e-143	1.1717	3.1832e-10	0.443707	0.0444098	-0.727998	0.000297573	0.5791	0.175789	0.249954	0.70462	-0.329146	0.624068	-0.158298	0.470753	0.495506	0.0138857	0.653804	0.00116398
Pt_HSF2b	Phatr3_J40994.t1	3.27169	1.74004e-33	0.669561	0.0116597	-2.60213	5.55262e-23	0.22634	0.999987	0.240646	0.601437	0.014306	0.984909	0.496077	1	0.350195	0.742076	-0.145882	0.990835	0.771558	0.00678613	0.433841	0.16782	-0.337717	0.315655
Pt_HSF2c	Phatr3_J44582.t1	-0.853486	0.00158492	-1.16584	1.1233e-05	-0.312354	0.278867	-0.0677337	0.999987	0.0413304	0.946433	0.109064	0.861464	-0.22009	1	-0.0614382	0.983405	0.158652	0.987304	1.09166	4.45246e-05	1.92808	5.73603e-12	0.836421	0.00363712
Pt_HSF2.1a	Phatr3_J47360.t1	1.98718	1.22904e-16	-1.58893	4.8742e-11	-3.57612	1.7165e-44	0.231459	0.999987	-0.161218	0.731984	-0.392677	0.30678	0.0859526	1	-0.345656	0.711211	-0.431608	0.685551	-0.718614	0.00622413	-0.990218	0.000563803	-0.271604	0.392867
Pt_HSF2.1b	Phatr3_J38294.t1	0.97135	4.89223e-17	0.228094	0.062279	-0.743256	1.2784e-10	-0.220018	0.467539	-0.0731624	0.756413	0.146855	0.485384	-0.265359	0.914446	-0.107656	0.876486	0.157703	0.857151	0.344173	0.0075943	0.679169	3.02921e-07	0.334996	0.0157852
Pt_HSF2.1c	Phatr3_J44570.t1	-0.418332	0.0571963	-0.902528	4.29182e-05	-0.484196	0.0269994	-0.0130151	0.999987	0.0234359	0.96859	0.036451	0.951542	-0.132315	1	-0.128644	0.947819	0.00367041	0.999422	-0.501207	0.0427001	1.09475	1.1803e-05	1.59595	1.66148e-10
Pt_HSF2.2a	Phatr3_J44586.t1	-0.0080352	0.95286	-0.162575	0.221038	-0.15454	0.228056	-0.0138327	0.999987	-0.091804	0.704374	-0.0779713	0.789107	0.0578392	1	0.0754306	0.946133	0.0175914	0.994066	-0.402948	0.00313927	-0.224584	0.144047	0.178364	0.265632
Pt_HSF2.2b	Phatr3_J50136.t1	-0.837356	3.33208e-11	-0.207243	0.118426	0.630112	6.6099e-07	0.425603	0.0131802	0.37873	0.0143555	-0.0468728	0.8843	0.263697	1	0.377311	0.137728	0.113614	0.953695	0.302426	0.0331789	0.500976	0.000596122	0.198549	0.214655
Pt_HSF2.2c	Phatr3_J50481.t1	2.96511	1.35954e-08	-0.364089	0.504305	-3.3292	3.35365e-10	2.50968	4.1392e-05	1.39795	0.0278078	-1.11174	0.122617	2.1579	0.0326635	1.23748	0.295384	-0.920418	0.665191	-4.21486	2.96679e-13	-4.03547	4.46994e-09	0.179393	0.800813
Pt_HSF2.2e	Phatr3_J43413.t1	-1.41117	4.3595e-15	-1.32182	1.53082e-13	0.0893487	0.642758	0.955396	2.30734e-06	0.614572	0.00374831	-0.340824	0.202911	0.344572	1	0.45909	0.246736	0.114518	0.987304	-0.402266	0.0453875	0.0767012	0.746403	0.478967	0.0248242
Pt_HSF3a	Phatr3_EG02327.t1	-0.957161	1.45572e-05	-1.35105	1.06872e-09	-0.393886	0.0846567	0.0776437	0.999987	0.285943	0.409268	0.208299	0.627173	-0.0906799	1	0.139592	0.938705	0.230272	0.933566	0.31608	0.221178	1.71269	2.03971e-12	1.39661	1.39961e-08
Pt_HSF3b	Phatr3_J47952.t1	-2.11945	4.16999e-08	-0.750357	0.0282041	1.36909	0.000622393	0.0842407	0.999987	0.23958	0.694345	0.155339	0.842267	-0.106082	1	0.234157	0.913279	0.34024	0.922259	-0.0519404	0.915196	2.27909	9.26673e-11	2.33103	3.72291e-11
Pt_HSF3.1a	Phatr3_J45926.t1	-1.36793	3.51954e-05	-3.16738	2.81998e-19	-1.79945	1.05407e-07	-0.543824	0.641047	-0.0852214	0.918666	0.458602	0.414205	-0.113004	1	0.1384	0.969639	0.251405	0.969534	0.212968	0.621562	1.18021	0.0018379	0.967239	0.0132197
Pt_HSF3.1b	Phatr3_J45560.t1	8.2155	1.06565e-47	5.87263	3.978e-30	-2.34287	7.92645e-08	3.19572	2.37452e-10	4.71968	8.0374e-20	1.52396	0.00431645	2.0366	0.0125405	4.95465	1.22526e-13	2.91805	4.31603e-05	-0.96524	0.0575379	-1.43003	0.0084594	-0.46479	0.437042
Pt_HSF3.1c	Phatr3_J45559.t1	4.88754	9.79124e-65	1.9471	4.99469e-14	-2.94044	4.44434e-29	0.807119	0.0260571	1.34507	2.03158e-06	0.537951	0.144251	0.349299	1	1.03753	0.019254	0.688228	0.290673	0.29978	0.339383	1.28628	9.42103e-06	0.986503	0.00088553
Pt_HSF3.1d	Phatr3_J45561.t1	2.03096	1.41548e-35	1.67096	8.51697e-25	-0.360002	0.0257787	0.410083	0.140444	0.59282	0.00201496	0.182737	0.548242	0.293609	1	0.643026	0.0250744	0.349417	0.515065	-0.350802	0.0582735	0.634862	0.000706824	0.985664	1.2627e-07
Pt_HSF3.2b	Phatr3_J44099.t1	2.21327	4.09243e-15	1.04812	0.000195347	-1.16515	2.39035e-05	1.49605	3.27432e-06	0.815495	0.0178686	-0.680551	0.0765317	1.16338	0.0348191	0.77588	0.190563	-0.387498	0.851107	-1.48634	4.71845e-07	-3.01379	3.55487e-17	-1.52744	8.87371e-06
Pt_HSF3.2c	Phatr3_EG01965.t1	-1.24594	3.99082e-17	-0.567137	0.000119892	0.678798	5.18775e-06	-0.187875	0.907117	0.151868	0.548338	0.339743	0.0968851	-0.11116	1	0.0192095	0.993514	0.130369	0.954184	-0.0836891	0.667608	-0.678087	8.10451e-05	-0.594398	0.000684433
Pt_HSF3.2d	Phatr3_J31764.t1	-0.0399622	0.77511	0.40257	0.00241432	0.442533	0.000739578	-0.0477845	0.999987	0.0321868	0.923063	0.0799713	0.791026	-0.182468	1	-0.068811	0.953589	0.113657	0.954696	0.42134	0.00306868	0.344362	0.0252739	-0.0769778	0.671461
Pt_HSF3.2e	Phatr3_J45206.t1	1.73737	1.37309e-12	0.0430589	0.878523	-1.69431	4.63215e-12	0.210985	0.999987	0.115451	0.835907	-0.0955342	0.879439	0.298359	1	0.238074	0.868577	-0.0602854	0.992959	-1.25304	1.68099e-06	-1.01485	0.000598167	0.238189	0.470034
Pt_HSF3.3a	Phatr3_J45393.t1	2.18556	3.2936e-43	-2.5773	2.16437e-49	-4.76287	5.45084e-149	-0.12422	0.999987	-0.111459	0.713982	0.0127614	0.976753	-0.0302994	1	-0.211656	0.742076	-0.181356	0.914328	0.724389	1.47015e-05	0.514498	0.00495484	-0.209891	0.300424
Pt_HSF3.3b	Phatr3_J45392.t1	-2.1751	1.21735e-45	-0.671393	5.62482e-06	1.50371	3.72215e-23	-0.251539	0.602278	-0.00757027	0.986408	0.243969	0.299688	-0.142368	1	0.0419472	0.983284	0.184316	0.894595	-0.0204162	0.927876	-0.164779	0.377106	-0.144363	0.464736
Pt_HSF3.3c	Phatr3_J50622.t1	-0.769425	2.97122e-06	-1.07689	7.27155e-11	-0.307462	0.0694263	0.00389498	0.999987	0.241523	0.338334	0.237628	0.390484	-0.0234884	1	0.0831806	0.957633	0.106669	0.987304	0.310091	0.102097	-0.133241	0.53125	-0.443333	0.0278149
Pt_HSF3.3d	Phatr3_J45391.t1	-1.03658	0.000699009	-1.09691	0.000131584	-0.0603326	0.864442	0.0724363	0.999987	0.28107	0.53349	0.208633	0.706517	0.32954	1	0.520627	0.444368	0.191087	0.96829	-0.0747622	0.845418	-0.443374	0.166628	-0.368612	0.267371
Pt_HSF3.3e	Phatr3_EG02624.t1	4.52529	1.11121e-85	1.60097	1.93913e-14	-2.92433	1.62056e-42	0.120899	0.999987	0.144876	0.726023	0.0239768	0.967722	0.228159	1	0.0456586	0.986254	-0.1825	0.955469	-0.495194	0.0365721	-0.89474	0.000345562	-0.399546	0.132428
Pt_HSF3.3f	Phatr3_J45389.t1	4.3022	1.60537e-45	1.71292	1.54696e-08	-2.58928	2.75505e-21	0.074034	0.999987	0.189616	0.796168	0.115582	0.89874	0.512429	1	0.22785	0.92567	-0.284579	0.953695	-0.654825	0.0914842	-1.22845	0.0014234	-0.57362	0.174476
Pt_HSF4a_4f	Phatr3_J45816.t1	1.70847	5.26842e-24	-1.0055	3.28451e-09	-2.71396	3.29046e-54	0.431946	0.133015	0.501585	0.0165672	0.0696393	0.870295	0.313855	1	0.460858	0.208665	0.147003	0.956145	-0.310055	0.115731	0.27207	0.190794	0.582125	0.00376043
Pt_HSF4b	Phatr3_J16363.t1	1.27033	2.98099e-24	-0.607029	3.12743e-06	-1.87736	1.41315e-48	-0.0408203	0.999987	0.156019	0.453494	0.196839	0.344192	-0.0128669	1	0.0709237	0.948651	0.0837906	0.985162	0.0042951	0.985238	0.49162	0.00067334	0.487325	0.000848823
Pt_HSF4.1a	Phatr3_???.t1	#N/A	#N/A	#N/A	#N/A	#N/A	#N/A	#N/A	#N/A	#N/A	#N/A	#N/A	#N/A	#N/A	#N/A	#N/A	#N/A	#N/A	#N/A	#N/A	#N/A	#N/A	#N/A	#N/A	#N/A
Pt_HSF4.1b	Phatr3_J48572.t1	-2.28905	7.85195e-43	-0.337454	0.0253928	1.9516	2.61758e-31	0.175508	0.947007	0.424408	0.0165233	0.2489	0.268475	0.173303	1	0.578056	0.0185024	0.404753	0.243653	0.115077	0.538453	0.238044	0.174441	0.122967	0.52299
Pt_HSF4.1c	Phatr3_J48702.t1	-2.46503	6.2987e-46	0.186394	0.230292	2.65142	5.55614e-53	-0.193503	0.875664	-0.661425	6.97843e-05	-0.467923	0.0120904	-0.0151759	1	-0.39118	0.200981	-0.376004	0.324943	0.150951	0.404609	-0.0278241	0.889388	-0.178775	0.341486
Pt_HSF4.2b	Phatr3_EG02471.t1	0.172616	0.212975	0.234061	0.0977154	0.0614445	0.666979	-0.0458843	0.999987	0.0323127	0.923762	0.0781969	0.807506	-0.156588	1	-0.0423304	0.98061	0.114257	0.959607	-0.190595	0.239852	0.572607	0.000237678	0.763202	1.01592e-06
Pt_HSF4.2c	Phatr3_J48361.t1	-1.61937	8.87696e-19	-3.9601	5.40496e-85	-2.34074	1.53108e-33	0.128705	0.999987	0.536721	0.0159713	0.408016	0.112216	0.156116	1	0.46669	0.252247	0.310575	0.715427	0.168427	0.462172	-0.18974	0.411422	-0.358167	0.116804
Pt_HSF4.2d	Phatr3_J43364.t1	-3.855	2.75502e-88	-1.34109	2.36433e-16	2.51391	2.25106e-39	0.376485	0.210242	0.213797	0.40755	-0.162687	0.603818	0.103447	1	0.326026	0.462871	0.222579	0.852068	0.306577	0.100164	0.139136	0.501469	-0.167442	0.436569
Pt_HSF4.2e	Phatr3_Jdraft1311.t1	-0.677991	2.95617e-05	-0.505153	0.00139493	0.172838	0.314605	-0.0704423	0.999987	-0.262355	0.232555	-0.191913	0.478297	-0.0992512	1	-0.176138	0.795938	-0.0768863	0.990835	0.265398	0.133492	0.767456	6.37499e-06	0.502058	0.00398001
Pt_HSF4.2j	Phatr3_J43363.t1	-0.38092	0.0393715	-2.72076	1.46509e-45	-2.33984	3.75575e-35	1.47709	5.86302e-14	0.54137	0.0174204	-0.935715	8.12428e-06	0.802215	0.0221033	0.431384	0.339753	-0.370831	0.582886	-1.08244	1.89228e-08	-1.13346	2.59235e-07	-0.0510196	0.846878
Pt_HSF4.3a	Phatr3_J49594.t1	-3.27793	7.7984e-27	-6.89772	6.28945e-80	-3.6198	2.0312e-30	0.898334	0.0308598	0.650589	0.0903655	-0.247745	0.677917	0.370786	1	0.525197	0.555395	0.15441	0.990835	-0.446365	0.189894	0.212524	0.569168	0.658889	0.060751
Pt_HSF4.3b	Phatr3_J48558.t1	-2.10373	2.15628e-47	-3.42823	3.30148e-112	-1.3245	1.98064e-15	0.267052	0.342689	0.362533	0.0237027	0.0954804	0.730333	0.135758	1	0.341565	0.21867	0.205808	0.759429	0.660249	1.22887e-06	0.680443	4.02389e-06	0.0201938	0.913624
Pt_HSF4.3c	Phatr3_J48667.t1	2.89356	1.16127e-15	0.211063	0.581218	-2.68249	7.30655e-14	0.355075	0.999987	-0.0178858	0.986408	-0.37296	0.574057	0.544956	1	0.253828	0.925463	-0.291128	0.959997	-0.00251699	0.997118	-0.705217	0.100836	-0.7027	0.112372
Pt_HSF4.4a	Phatr3_J49147.t1	0.767122	9.90055e-05	-1.64223	1.79275e-14	-2.40935	3.02666e-29	0.340672	0.600051	0.50205	0.0492417	0.161378	0.696779	0.137489	1	0.364797	0.492137	0.227308	0.90471	-0.505511	0.0229287	-0.119394	0.63767	0.386118	0.106509
Pt_HSF4.4b	Phatr3_J55070.t1	-4.36818	3.79722e-65	-3.95776	2.91246e-56	0.410425	0.0846603	0.948093	0.000765095	0.545269	0.0673845	-0.402824	0.257136	0.495303	1	0.472932	0.448029	-0.022371	0.99542	-1.06843	1.03734e-05	-0.945639	0.000552197	0.122787	0.701575
Pt_HSF4.4c	Phatr3_J44917.t1	-2.75614	3.29751e-61	-0.621978	2.97461e-05	2.13416	1.52191e-37	-0.129535	0.999987	0.133775	0.612034	0.263309	0.245756	0.0291276	1	0.105398	0.925463	0.0762704	0.990835	0.292943	0.081351	0.250369	0.160155	-0.0425745	0.838596
Pt_HSF4.4d	Phatr3_J34415.t1	-3.61212	5.91018e-81	-1.93185	4.02075e-38	1.68027	6.09385e-16	-0.110431	0.999987	0.469796	0.00458309	0.580227	0.000381054	-0.0033918	1	0.316038	0.337933	0.31943	0.42674	-0.0988329	0.586664	0.214694	0.202355	0.313527	0.0610384
Pt_HSF4.5a	Phatr3_???.t1	#N/A	#N/A	#N/A	#N/A	#N/A	#N/A	#N/A	#N/A	#N/A	#N/A	#N/A	#N/A	#N/A	#N/A	#N/A	#N/A	#N/A	#N/A	#N/A	#N/A	#N/A	#N/A	#N/A	#N/A
Pt_HSF4.5b	Phatr3_J44684.t1	1.5688	5.60787e-25	-3.03326	3.69234e-65	-4.60206	5.13277e-141	1.44073	5.07125e-20	0.756258	7.34388e-06	-0.684471	7.7341e-05	0.859045	0.000228475	0.641958	0.01181	-0.217087	0.824701	0.248179	0.170211	0.207801	0.270352	-0.040378	0.851888
Pt_HSF4.5c	Phatr3_J39794.t1	-2.8664	6.42013e-44	-0.541075	0.00309533	2.32533	1.70047e-29	0.0362681	0.999987	0.145637	0.66471	0.109369	0.791026	0.105475	1	0.0635927	0.974468	-0.0418821	0.992959	-0.0471591	0.856071	0.763035	0.0001694	0.810194	7.7404e-05
Pt_HSF4.5d	Phatr3_J39786.t1	ND	ND	ND	ND	ND	ND	ND	ND	ND	ND	ND	ND	ND	ND	ND	ND	ND	ND	ND	ND	ND	ND	ND	ND
Pt_HSF4.5e	Phatr3_J39785.t1	1.256	0.074027	-0.751191	0.319309	-2.00719	0.00485959	0.352157	0.999987	0.360815	0.801949	0.0086574	0.996328	0.134072	1	0.494231	0.925107	0.360159	0.990835	1.80134	0.0211879	3.75835	4.00593e-06	1.95701	0.01534
Pt_HSF4.5f	Phatr3_EG01936.t1	-0.254763	0.169459	-1.97784	3.74533e-26	-1.72307	5.32472e-20	0.115179	0.999987	0.250377	0.37453	0.135199	0.726407	0.0629244	1	0.156125	0.889245	0.0932001	0.990835	-0.364041	0.0759396	-0.343661	0.115246	0.0203802	0.937071
Pt_HSF4.6a	Phatr3_J49557.t1	-4.77335	5.90414e-15	0.0213947	0.972217	4.79474	4.85931e-15	4.87142	9.01034e-14	3.23372	2.84698e-07	-1.6377	0.0184145	3.32629	0.0002184	2.86488	0.00165162	-0.46141	0.955977	-3.65164	1.7545e-09	-3.1299	8.36643e-06	0.521744	0.461305
Pt_HSF4.6b	Phatr3_EG01932.t1	-0.485194	0.00045755	-0.175295	0.235317	0.309899	0.0268935	0.596081	0.00041795	0.597753	0.000164759	0.00167263	0.996603	0.303722	1	0.740127	0.000674881	0.436405	0.164826	-0.634488	1.61578e-05	-0.390098	0.0189766	0.24439	0.160991
Pt_HSF4.6c	Phatr3_J49620.t1	0.756041	8.53564e-09	-1.74187	4.57674e-38	-2.49791	9.2841e-74	-0.00068744	0.999987	0.154438	0.49101	0.155125	0.53041	-0.109048	1	0.011602	0.996919	0.12065	0.953695	-0.279353	0.0669407	0.402096	0.0101002	0.681449	1.05376e-05
Pt_HSF4.6d	Phatr3_J48394.t1	1.37469	1.71195e-09	-1.22268	4.82246e-07	-2.59737	6.26885e-27	0.693661	0.031386	0.328612	0.344442	-0.365049	0.309856	0.184027	1	0.268839	0.794549	0.0848123	0.991518	0.726873	0.00364205	1.09472	2.19134e-05	0.367842	0.189706
Pt_HSF4.6f	Phatr3_J49566.t1	-4.43266	2.61135e-147	-0.703474	5.54681e-07	3.72918	1.57252e-107	0.0514708	0.999987	0.194519	0.380042	0.143048	0.600135	0.0908628	1	0.446359	0.101572	0.355496	0.352031	-0.415137	0.00704903	0.228233	0.182482	0.64337	7.74366e-05
Pt_HSF4.6h	Phatr3_J49567.t1	-2.67489	3.81942e-29	0.30579	0.209639	2.98068	5.20741e-35	-0.106136	0.999987	0.0930029	0.861116	0.199139	0.675408	-0.0463006	1	0.58475	0.267265	0.631051	0.286218	-0.0195312	0.958023	0.218794	0.455772	0.238325	0.435022
Pt_HSF4.7a	Phatr3_Jdraft1650.t1	-3.07314	8.313e-44	-4.70962	3.39721e-86	-1.63648	2.34439e-14	-0.0528129	0.999987	0.072122	0.884573	0.124935	0.798665	-0.127409	1	-0.00270493	1	0.124704	0.990835	0.374895	0.124822	0.267684	0.305332	-0.107211	0.718741
Pt_HSF4.7b	Phatr3_J49596.t1	1.29089	2.57404e-06	-0.866474	0.00204839	-2.15736	1.313e-14	1.0392	0.00375065	0.637004	0.0815831	-0.4022	0.387931	0.861378	0.305419	0.652226	0.337603	-0.209152	0.972334	-0.705416	0.022341	-1.35588	5.35272e-05	-0.650462	0.0608736
Pt_Myb3R1	Phatr3_J15016.t1	-0.450411	0.0572721	-0.499604	0.039547	-0.0491937	0.844923	-0.071629	0.999987	0.345503	0.344536	0.417132	0.258036	0.0802361	1	0.292775	0.787318	0.212539	0.954184	-1.49174	1.62175e-09	-2.00754	4.20069e-12	-0.515795	0.0823635
Pt_Myb3R2	Phatr3_J6839.t1	-0.633346	2.4027e-05	0.815536	1.1122e-08	1.44888	1.36891e-22	0.000506242	0.999987	-0.266413	0.200031	-0.26692	0.236309	0.0112341	1	0.00881132	0.997249	-0.00242281	0.999422	-0.224218	0.189685	0.896144	2.63361e-08	1.12036	3.18569e-12
Pt_Myb3R4	Phatr3_J36337.t1	-1.06935	1.97602e-07	-0.246529	0.259215	0.82282	6.58712e-05	0.0656829	0.999987	0.566974	0.0326994	0.501291	0.0860981	-0.0629589	1	0.119831	0.948279	0.18279	0.954422	-2.15394	2.74615e-23	-1.55155	3.76866e-10	0.602387	0.0153727
Pt_Myb3R5	Phatr3_J7959.t1	2.02978	6.26256e-22	-1.61455	5.40739e-11	-3.64433	3.88338e-53	0.541904	0.16174	0.805396	0.00177342	0.263492	0.49776	0.196415	1	0.397729	0.477019	0.201314	0.943208	-0.449342	0.0784954	0.216807	0.413295	0.66615	0.00803569
Pt_Myb3R6	Phatr3_J48179.t1	-0.320973	0.0265888	0.424022	0.00320616	0.744995	1.53077e-07	-0.24422	0.600051	-0.0375281	0.917262	0.206692	0.392681	-0.135971	1	0.0326786	0.984439	0.16865	0.91047	-0.266433	0.104939	-0.313099	0.0680063	-0.046666	0.817612
Pt_Myb2R1	Phatr3_J14143.t1	3.00523	1.1527e-117	0.803307	1.25934e-10	-2.20192	2.8492e-68	-0.0844643	0.999987	-0.0986032	0.681701	-0.0141389	0.968288	-0.0549297	1	-0.133666	0.837697	-0.0787367	0.987684	-0.0770443	0.645597	0.207939	0.176636	0.284984	0.0640903
Pt_Myb2R2	Phatr3_J32183.t1	ND	ND	ND	ND	ND	ND	ND	ND	ND	ND	ND	ND	ND	ND	ND	ND	ND	ND	ND	ND	ND	ND	ND	ND
Pt_Myb2R3a	Phatr3_J47726.t1	-1.00356	4.28214e-17	1.83035	2.26128e-56	2.83391	3.95174e-118	-0.134871	0.973009	-0.28924	0.0561276	-0.154368	0.451123	-0.152058	1	-0.239097	0.447335	-0.087039	0.972919	-0.0305398	0.857715	-0.052523	0.73547	-0.0219831	0.895074
Pt_Myb2R3b	Phatr3_J47726.t1	-1.00356	4.28214e-17	1.83035	2.26128e-56	2.83391	3.95174e-118	-0.134871	0.973009	-0.28924	0.0561276	-0.154368	0.451123	-0.152058	1	-0.239097	0.447335	-0.087039	0.972919	-0.0305398	0.857715	-0.052523	0.73547	-0.0219831	0.895074
Pt_Myb2R4	Phatr3_J6817.t1	0.484948	0.0156761	-0.00968858	0.96703	-0.494636	0.0137703	-0.0675453	0.999987	-0.0515032	0.920991	0.0160421	0.977498	-0.239882	1	-0.133528	0.935153	0.106354	0.990835	-0.685376	0.00164583	-0.841449	0.000352769	-0.156073	0.567505
Pt_MybR+R	Phatr3_J49808.t1	-0.946332	2.36646e-10	-0.522629	0.000520619	0.423703	0.00519742	-0.0452889	0.999987	0.0916768	0.760327	0.136966	0.647729	-0.198328	1	-0.0229513	0.993514	0.175377	0.911123	-0.102031	0.598849	0.559117	0.0010836	0.661148	0.000123605
Pt_Myb2R7b	Phatr3_J49808.t1	-0.946332	2.36646e-10	-0.522629	0.000520619	0.423703	0.00519742	-0.0452889	0.999987	0.0916768	0.760327	0.136966	0.647729	-0.198328	1	-0.0229513	0.993514	0.175377	0.911123	-0.102031	0.598849	0.559117	0.0010836	0.661148	0.000123605
Pt_Myb2R8	Phatr3_J49720.t1	3.08182	1.19464e-70	0.623677	0.000193415	-2.45814	6.32567e-48	-0.00965598	0.999987	0.133078	0.672244	0.142734	0.67832	-0.0419868	1	0.0439637	0.983346	0.0859505	0.990835	0.0540279	0.81825	0.3301	0.0988713	0.276072	0.187305
Pt_Myb2R9	Phatr3_J47011.t1	-0.404764	0.000286607	0.159491	0.171826	0.564255	3.61825e-07	-0.0670523	0.999987	0.0470474	0.851609	0.1141	0.592239	-0.143272	1	-0.0781858	0.925463	0.0650865	0.990835	0.141043	0.29249	-0.0255432	0.866263	-0.166586	0.237842
Pt_cdc5	Phatr3_J13192.t1	-0.394255	0.00565035	0.176606	0.245254	0.570862	5.37563e-05	-0.137779	0.999987	0.0272072	0.938548	0.164986	0.533284	-0.161498	1	-0.067105	0.964631	0.0943931	0.986344	-0.144493	0.41822	-0.147516	0.418177	-0.00302329	0.987785
Pt_Myb1R1	Phatr3_EG02473.t1	-1.38485	8.04078e-18	0.090045	0.562066	1.4749	4.7212e-20	-0.118141	0.999987	-0.0424407	0.90014	0.0757001	0.819772	-0.0722493	1	0.0918021	0.929885	0.164051	0.898766	0.0881885	0.632184	0.167723	0.323562	0.079535	0.671807
Pt_Myb1R2	Phatr3_J48573.t1	0.962011	4.26108e-15	0.616613	7.1141e-07	-0.345398	0.00525868	0.0172331	0.999987	0.0160682	0.961583	-0.00116495	0.997702	-0.0825225	1	-0.0138399	0.994898	0.0686826	0.990835	-0.697049	9.28797e-08	-0.596713	4.94785e-05	0.100337	0.555021
Pt_Myb1R3	Phatr3_J42928.t1	-1.28322	4.73712e-26	0.167158	0.153791	1.45038	5.90488e-33	-0.0538155	0.999987	-0.028171	0.919632	0.0256445	0.930282	0.0454207	1	0.0617813	0.948461	0.0163606	0.992959	0.350657	0.00352424	0.683076	3.11743e-08	0.332419	0.00956675
Pt_Myb1R4	Phatr3_J47205.t1	-0.584043	0.0302192	-0.0429968	0.886224	0.541046	0.0451316	0.133439	0.999987	0.283926	0.553049	0.150487	0.815734	-0.0592001	1	0.219188	0.900865	0.278388	0.934092	-1.72002	9.54076e-10	-1.25221	7.11047e-05	0.467816	0.162003
Pt_Myb1R5	Phatr3_J45029.t1	-0.474269	4.31953e-05	-0.352278	0.00272483	0.121991	0.313956	-0.0530735	0.999987	0.0563355	0.82522	0.109409	0.635406	-0.0756688	1	0.0507436	0.967719	0.126412	0.927896	-0.00383343	0.985469	-0.145703	0.312277	-0.141869	0.346161
Pt_Myb1R10	Phatr3_J37257.t1	-0.0131808	0.950879	-0.276711	0.183109	-0.26353	0.191183	-0.126177	0.999987	0.855718	0.000194398	0.981896	2.04063e-05	0.0471559	1	0.634253	0.10036	0.587097	0.212146	-1.73696	4.21974e-17	-1.58843	2.34153e-11	0.148533	0.586197
Pt_Myb1R11	Phatr3_J1785.t1	-1.1343	2.04585e-17	-0.192439	0.168959	0.941862	1.86642e-12	0.0345701	0.999987	0.162484	0.454479	0.127914	0.625504	0.0122627	1	0.101696	0.91459	0.0894331	0.985162	-0.00389998	0.987298	0.670614	8.82794e-06	0.674513	9.91986e-06
Pt_Myb1R_SHAQKYF1a	Phatr3_EG02570.t1	1.44132	2.77595e-33	0.17695	0.16976	-1.26437	3.44101e-26	-0.00462671	0.999987	0.1802	0.33929	0.184827	0.363129	-0.0672211	1	0.0176679	0.993514	0.084889	0.981005	-0.232618	0.0996147	-0.439995	0.00214245	-0.207377	0.177936
Pt_Myb1R_SHAQKYF1b	Phatr3_EG01924.t1	-0.15035	0.217585	0.181759	0.137201	0.33211	0.00510745	-0.143679	0.943947	-0.71818	2.41156e-08	-0.574501	2.48255e-05	-0.0145139	1	-0.238137	0.443436	-0.223623	0.612909	-0.285244	0.0292409	0.0510713	0.741082	0.336315	0.0150197
Pt_Myb1R_SHAQKYF2	Phatr3_J45431.t1	-1.70235	3.26982e-17	-2.27836	1.9624e-28	-0.576009	0.00444515	-0.0535383	0.999987	0.0843259	0.85422	0.137864	0.756959	-0.0310578	1	-0.034273	0.992535	-0.00321519	0.999422	0.574431	0.00946474	0.944384	3.87714e-05	0.369953	0.139143
Pt_MYB1R_SHAQKYF3	Phatr3_J44256.t1	3.74699	8.72092e-46	-0.964318	0.000114404	-4.71131	3.33668e-65	0.402752	0.649242	-0.156869	0.749451	-0.559621	0.10695	0.231308	1	-0.223371	0.886695	-0.454679	0.659691	0.580465	0.0359653	-0.528103	0.0792202	-1.10857	0.000219623
Pt_Myb1R_SHAQKYF4	Phatr3_J44331.t1	6.55772	2.70558e-100	2.23275	7.35719e-18	-4.32497	5.33155e-55	1.35136	5.0548e-06	0.0948364	0.876918	-1.25652	2.15912e-05	1.00113	0.0563354	-0.118633	0.964849	-1.11977	0.0149479	-0.711743	0.013036	-0.106285	0.75706	0.605458	0.0516034
Pt_Myb1R_SHAQKYF5 / PtPSR	Phatr3_J47256.t1	-2.96125	9.4511e-56	1.58922	8.36144e-20	4.55047	2.83087e-115	-0.987278	5.3e-07	-0.0930531	0.802011	0.894225	7.01593e-06	-0.855923	0.0042494	-0.0842785	0.961677	0.771644	0.014252	0.125959	0.579355	0.411964	0.0466935	0.286006	0.193575
Pt_Myb1R_SHAQKYF6	Phatr3_J46535.t1	1.32774	4.58315e-17	-5.95662	7.92498e-166	-7.28436	3.42971e-234	0.331657	0.344158	0.158163	0.575795	-0.173494	0.567861	0.285093	1	0.0758469	0.962918	-0.209246	0.869695	-0.0148358	0.954231	0.597899	0.00119827	0.612735	0.0010596
Pt_Myb1R_SHAQKYF7	Phatr3_J49838.t1	-0.911053	1.21408e-08	-0.0869911	0.624637	0.824062	2.66145e-07	-0.0957652	0.999987	-0.00983543	0.984325	0.0859298	0.823149	0.0331139	1	0.0580323	0.974468	0.0249183	0.992959	-0.548567	0.0015765	-0.872762	4.16403e-06	-0.324195	0.107468
Pt_Myb1R_SHAQKYF8	Phatr3_J50328.t1	1.93867	6.57462e-34	0.972147	1.03889e-09	-0.966524	5.86812e-10	0.792064	1.87841e-05	0.123256	0.688404	-0.668809	0.000372801	0.20443	1	0.164405	0.844995	-0.0400254	0.992959	-0.107749	0.60849	-0.375748	0.0520557	-0.267999	0.188518
Pt_Myb4R1	Phatr3_J15516.t1	0.0735309	0.578144	0.571729	5.3169e-06	0.498198	6.4086e-05	-0.154678	0.943947	-0.171044	0.392382	-0.0163662	0.96079	-0.27765	0.987781	-0.214109	0.606347	0.0635409	0.990835	-0.144608	0.35012	0.224351	0.14162	0.368958	0.0140574
Pt_Myb4R2	Phatr3_J50318.t1	-1.78417	4.90595e-12	0.18657	0.403674	1.97074	1.52137e-14	0.162449	0.999987	-0.07052	0.877172	-0.232969	0.50928	0.257583	1	-0.0801639	0.96954	-0.337747	0.688503	0.79662	0.000193725	0.30196	0.210498	-0.49466	0.0349637
Pt_Myb5R	Phatr3_J50365.t1	-0.884331	0.000615855	-0.4849	0.070784	0.39943	0.129285	0.0726968	0.999987	0.490812	0.182895	0.418115	0.321289	0.0607609	1	0.380449	0.70462	0.319688	0.901661	-1.75121	1.41369e-10	-1.84995	5.65659e-09	-0.0987452	0.789968
Pt_Aureo1a	Phatr3_J8113.t1	-1.01327	2.30769e-05	-4.14644	4.05581e-54	-3.13316	1.47471e-34	0.0982882	0.999987	0.20395	0.653228	0.105662	0.864134	-0.0612302	1	0.185599	0.916638	0.246829	0.942947	-2.80083	3.37105e-27	-2.55002	4.09705e-17	0.250812	0.434792
Pt_Aureo1b	Phatr3_J15977.t1	-2.01716	4.28698e-53	-1.25775	1.64717e-22	0.759413	4.24213e-09	-0.135169	0.999987	-0.00933229	0.980621	0.125837	0.62365	-0.296618	0.928773	-0.0175561	0.993514	0.279061	0.516139	-0.226165	0.133827	-0.301634	0.0540711	-0.0754695	0.67742
Pt_Aureo1c	Phatr3_J51933.t1	2.04944	4.9558e-35	0.516119	0.00204983	-1.53332	6.82539e-21	0.0913732	0.999987	0.0512547	0.899507	-0.0401185	0.928261	0.0961402	1	0.0531964	0.980406	-0.0429437	0.992959	-1.40559	2.23752e-16	-1.36069	6.19959e-12	0.0449005	0.850304
Pt_Aureo2	Phatr3_J15468.t1	-2.73842	3.96331e-51	-4.3399	1.51556e-108	-1.60148	7.56942e-19	0.12788	0.999987	0.153678	0.63241	0.0257982	0.957082	-0.0467166	1	0.151424	0.892418	0.19814	0.922239	-0.235751	0.260825	-0.0661833	0.779218	0.169568	0.466694
Pt_bZIP5_PAS	Phatr3_J45142.t1	3.06029	4.01452e-27	-1.85705	7.89487e-11	-4.91735	4.21291e-56	-0.0241362	0.999987	-0.251782	0.601876	-0.227646	0.684675	0.10642	1	-0.0914549	0.976977	-0.197875	0.976004	2.39308	1.12304e-16	2.96151	6.73517e-22	0.568433	0.0855232
Pt_bZIP6_PAS	Phatr3_J50039.t1	0.0261046	0.898777	-6.20726	1.10534e-142	-6.23336	4.1283e-144	-0.0177069	0.999987	0.149125	0.682768	0.166832	0.673184	0.00838422	1	-0.000666119	1	-0.00905034	0.998659	1.03759	2.6161e-07	0.628283	0.00489497	-0.409305	0.0893252
Pt_bZIP7/PAS	Phatr3_J48800.t1	1.39369	4.17185e-21	-0.898499	1.92799e-09	-2.29219	1.94902e-51	0.205698	0.846786	0.378251	0.0491204	0.172553	0.533994	0.0955217	1	0.189154	0.778504	0.0936322	0.988041	-0.294189	0.0870589	0.341173	0.0556313	0.635362	0.000276816
Pt_bZIP8	Phatr3_J47686.t1	1.89723	1.28434e-38	0.750803	2.54939e-07	-1.14643	1.31412e-15	0.0734098	0.999987	0.149888	0.558036	0.076478	0.827184	0.0429175	1	0.0652423	0.967246	0.0223248	0.992959	-0.0503619	0.806739	-0.771796	8.07725e-06	-0.721434	3.89932e-05
Pt_bZIP9	Phatr3_Jdraft1724.t1	3.08629	1.27398e-49	-0.215326	0.315733	-3.30162	1.56909e-55	0.280834	0.823164	0.36023	0.208372	0.0793967	0.874079	0.160764	1	0.433062	0.411485	0.272298	0.857404	0.0203979	0.94858	-0.468845	0.0532692	-0.489243	0.0488087
Pt_bZIP10	Phatr3_J43744.t1	2.47743	8.44536e-09	-1.7173	6.43353e-05	-4.19473	1.06677e-19	0.761898	0.517184	0.119832	0.908744	-0.642066	0.353105	0.698887	1	0.0324	0.996919	-0.666487	0.774516	-3.37269	5.24625e-13	-3.99881	3.19421e-12	-0.626123	0.252893
Pt_bZIP11	Phatr3_J49205.t1	2.04255	8.08092e-27	-0.360399	0.0687736	-2.40295	1.46713e-35	-0.045161	0.999987	-0.0743527	0.867561	-0.0291917	0.955037	-0.199628	1	-0.269664	0.720605	-0.0700358	0.991518	0.0710021	0.788659	-0.508709	0.0262805	-0.579712	0.0125121
Pt_bZIP12	Phatr3_J42560.t1	-0.667067	1.84265e-07	-0.293964	0.0258788	0.373103	0.00397757	-0.0272316	0.999987	0.00683277	0.986408	0.0340644	0.921918	-0.0379332	1	0.031731	0.983412	0.0696642	0.990835	0.136137	0.391113	0.757074	1.76452e-07	0.620937	2.61746e-05
Pt_bZIP13	Phatr3_J47278.t1	1.29667	4.3975e-19	-0.499755	0.000830457	-1.79643	3.19922e-34	0.0916632	0.999987	-0.32346	0.103716	-0.415123	0.0327291	-0.032861	1	-0.303461	0.452235	-0.2706	0.6634	-0.190035	0.287584	-0.655304	0.0001694	-0.465269	0.00949919
Pt_bZIP14	Phatr3_EG02108.t1	0.253131	0.179974	-2.60434	6.31345e-38	-2.85747	2.50176e-44	0.145472	0.999987	-0.0577213	0.891107	-0.203193	0.534849	0.136864	1	-0.0507842	0.983284	-0.187649	0.933764	1.55832	3.99818e-17	1.11871	3.48665e-08	-0.439612	0.0438328
Pt_bZIP15	Phatr3_J43303.t1	-0.54479	0.00117825	0.668742	8.56814e-05	1.21353	4.16105e-13	0.027467	0.999987	0.196776	0.486543	0.169309	0.607838	-0.0206762	1	0.0646313	0.973069	0.0853074	0.990835	-0.0482803	0.842978	-0.0680815	0.765901	-0.0198012	0.936418
Pt_bZIP16	Phatr3_J47279.t1	2.21453	3.94154e-39	-0.351984	0.0445218	-2.56651	1.45442e-50	0.203101	0.946326	-0.199435	0.468938	-0.402536	0.0808037	0.0102701	1	-0.00472402	1	-0.0149942	0.99542	1.25723	4.00286e-13	0.22455	0.279857	-1.03268	2.54796e-07
Pt_bZIP17	Phatr3_J46173.t1	-0.0937656	0.40129	-0.605095	1.50634e-08	-0.51133	1.77604e-06	0.0436885	0.999987	0.151514	0.360982	0.107825	0.60183	-0.0395774	1	0.116816	0.825912	0.156393	0.812608	0.173919	0.164455	0.524081	1.63202e-05	0.350162	0.00538806
Pt_bZIP18	Phatr3_J42577.t1	2.51417	1.57108e-24	0.465167	0.061904	-2.04901	2.65819e-17	0.210132	0.999987	0.139543	0.780256	-0.0705885	0.911876	0.131093	1	-0.00403486	1	-0.135128	0.990835	-0.628551	0.0188366	-0.494344	0.0935825	0.134207	0.689351
Pt_bZIP19	Phatr3_J48701.t1	-2.0174	3.4616e-05	-1.22498	0.00984678	0.792418	0.111739	0.137652	0.999987	-0.0885372	0.934806	-0.226189	0.83546	-0.00514812	1	-0.227584	0.957269	-0.222436	0.990835	1.3375	0.0077253	1.62772	0.00172954	0.290218	0.637764
Pt_bZIP20	Phatr3_J49099.t1	2.38195	6.36819e-26	-0.450314	0.054637	-2.83227	1.2348e-34	0.0886628	0.999987	-0.1455	0.756296	-0.234163	0.60426	0.126958	1	0.178845	0.909127	0.0518871	0.992959	-1.22888	2.85724e-07	-1.14384	2.1103e-05	0.0850432	0.792383
Pt_bZIP21a	Phatr3_J44700.t1	0.470457	0.0531436	0.640011	0.00916881	0.169554	0.497838	-0.204173	0.999987	-0.240171	0.57066	-0.0359984	0.956631	-0.271892	1	-0.260906	0.832769	0.0109863	0.998659	0.270701	0.362224	-1.21635	2.77305e-05	-1.48705	4.52296e-07
Pt_bZIP21b	Phatr3_J45409.t1	2.99271	2.47779e-34	0.194872	0.447438	-2.79783	1.05841e-30	0.193203	0.999987	-0.242043	0.559389	-0.435246	0.232235	0.0549623	1	-0.157691	0.936273	-0.212654	0.954184	-0.504148	0.0608776	-0.920776	0.00114798	-0.416628	0.166358
Pt_bZIP23	Phatr3_47944.t1	-2.1464	0.025764	0.299935	0.739265	2.44634	0.0103758	-0.0849598	0.999987	0.0794365	0.96984	0.164396	0.936808	-0.515318	1	-0.436853	0.948651	0.0784654	0.99542	1.59181	0.081468	2.54903	0.00511816	0.957227	0.32638
Pt_CCHH1_CCCH20	Phatr3_EG02317.t1	-0.35516	0.0452639	0.0134494	0.947513	0.368609	0.0372213	0.0216975	0.999987	0.334738	0.180049	0.313041	0.256674	-0.0388402	1	0.308721	0.587515	0.347561	0.600488	-1.16795	1.91403e-10	-0.0212732	0.930616	1.14668	1.33492e-08
Pt_CCHH2	Phatr3_J48857.t1	-2.06372	1.54009e-61	0.334607	0.0045073	2.39833	8.20464e-82	-0.185891	0.677815	-0.141916	0.457315	0.0439752	0.881916	-0.15593	1	-0.15301	0.752431	0.00292077	0.998889	0.0479892	0.763514	0.425355	0.00145885	0.377366	0.00580146
Pt_CCHH3	Phatr3_J54326.t1	-0.309578	0.0738322	0.213257	0.209575	0.522836	0.00205153	-0.173713	0.999987	-0.117909	0.698758	0.0558048	0.891977	-0.201447	1	-0.145348	0.881111	0.0560982	0.991765	0.161777	0.415581	-0.699753	0.000173684	-0.86153	3.84001e-06
Pt_CCHH4	Phatr3_J36016.t1	-0.572518	8.90417e-05	1.05739	8.32229e-16	1.6299	9.51048e-31	-0.181574	0.846679	-0.385478	0.0195337	-0.203905	0.358243	-0.0863422	1	-0.207404	0.646802	-0.121062	0.94923	0.395647	0.00706646	0.0946536	0.580375	-0.300993	0.0605288
Pt_CCHH5	Phatr3_J5508.t1	1.8867	1.19712e-38	0.532414	0.00038321	-1.35429	1.61552e-21	-0.516248	0.0083251	-0.0984378	0.731766	0.417811	0.0320033	-0.344605	0.813128	-0.0548842	0.973069	0.28972	0.575263	0.419596	0.0100047	-0.114738	0.543064	-0.534334	0.00183444
Pt_CCHH6	Phatr3_J43110.t1	-1.90979	3.43865e-28	-0.277084	0.0848828	1.63271	8.82672e-21	-0.244906	0.667017	0.0460261	0.90014	0.290932	0.203934	-0.0697862	1	0.0289844	0.989377	0.0987706	0.986809	0.278603	0.113593	-0.459425	0.0109059	-0.738028	3.98685e-05
Pt_CCHH7	Phatr3_J13505.t1	0.84055	8.70196e-14	-0.118352	0.339598	-0.958902	2.13525e-17	0.139794	0.944323	0.247868	0.107065	0.108075	0.636203	0.126611	1	0.307657	0.208517	0.181046	0.765511	-0.000369146	0.998412	-0.428435	0.00148611	-0.428066	0.0017567
Pt_CCHH8	Phatr3_J45032.t1	-0.388329	0.00576856	0.0975268	0.524013	0.485856	0.000515019	-0.267294	0.439406	-0.0211773	0.952549	0.246116	0.256674	-0.283647	1	-0.0843904	0.946133	0.199257	0.831381	0.240414	0.138714	0.070115	0.704694	-0.170299	0.34969
Pt_CCHH9	Phatr3_J47919.t1	-1.39835	1.83722e-22	1.07389	4.05807e-18	2.47224	8.43176e-69	0.154057	0.917942	-0.0451321	0.875616	-0.19919	0.308946	0.125383	1	0.127041	0.840306	0.00165844	0.999502	1.04772	1.87948e-16	0.585577	3.65689e-05	-0.46214	0.00143801
Pt_CCHH10	Phatr3_J32507.t1	3.20907	5.1078e-79	1.35592	9.19022e-16	-1.85315	1.92522e-31	-0.0735919	0.999987	-0.590444	0.00441764	-0.516852	0.0217572	0.224146	1	-0.288482	0.584079	-0.512627	0.167633	0.45013	0.0194444	0.052694	0.817906	-0.397436	0.0512594
Pt_CCHH11	Phatr3_J38018.t1	-0.322967	0.158118	-1.44144	1.81015e-10	-1.11847	3.60846e-06	-0.202297	0.999987	-0.246381	0.458363	-0.0440835	0.936236	0.11546	1	0.103157	0.953589	-0.0123024	0.998659	0.443542	0.0550808	0.248334	0.31692	-0.195208	0.455666
Pt_CCHH12	Phatr3_J50130.t1	-0.0951065	0.656418	-0.460817	0.0245203	-0.36571	0.0798263	0.100589	0.999987	0.133604	0.722724	0.0330141	0.949828	0.1803	1	0.10946	0.948651	-0.07084	0.991518	0.160072	0.52031	-0.390202	0.0958529	-0.550275	0.0183214
Pt_CCHH13	Phatr3_J37547.t1	0.966942	1.31487e-11	1.90969	4.44113e-42	0.942752	9.51452e-12	0.0785544	0.999987	-0.169947	0.471163	-0.248502	0.26506	0.186333	1	-0.175351	0.778504	-0.361685	0.327314	0.331796	0.04031	0.106832	0.559635	-0.224964	0.206807
Pt_CCHH14	Phatr3_J34600.t1	-1.56041	3.30639e-19	-0.816973	9.48678e-07	0.743436	2.64494e-05	-0.0523355	0.999987	0.189909	0.488648	0.242245	0.378888	-0.109113	1	0.187056	0.809406	0.29617	0.662512	-0.14392	0.4913	0.627633	0.000819369	0.771553	4.14317e-05
Pt_CCHH15	Phatr3_J34805.t1	1.33049	1.63603e-20	-2.67113	1.92731e-63	-4.00162	7.86309e-132	0.089739	0.999987	0.245936	0.244375	0.156197	0.570034	0.121286	1	0.206309	0.709364	0.0850226	0.990835	0.241679	0.155801	0.875429	8.95819e-08	0.633749	0.000150574
Pt_CCHH16	Phatr3_J44139.t1	0.842957	3.03272e-08	-0.723796	4.1208e-06	-1.56675	6.73723e-24	0.501333	0.0203926	0.290672	0.186453	-0.210661	0.427977	0.299107	1	0.233733	0.66714	-0.0653737	0.991173	-0.508818	0.00254343	0.062076	0.760962	0.570894	0.00144381
Pt_CCHH17	Phatr3_J49919.t1	-0.498244	0.00060991	0.51645	0.000402369	1.01469	1.96429e-12	0.0620783	0.999987	-0.324838	0.091979	-0.386917	0.0460956	-0.0390366	1	-0.33828	0.337603	-0.299244	0.555542	0.188129	0.283027	0.599642	0.000310984	0.411513	0.0173236
Pt_CCHH18	Phatr3_J46478.t1	-2.43218	8.71179e-62	-0.183592	0.191008	2.24859	3.36141e-53	-0.211733	0.705072	-0.0611795	0.840937	0.150553	0.556055	-0.191355	1	-0.0759232	0.948279	0.115432	0.954422	-1.00376	2.66033e-13	0.515633	0.000674834	1.5194	2.89176e-25
Pt_CCHH19	Phatr3_J43223.t1	-3.24463	1.16289e-29	-1.12515	2.26564e-07	2.11948	4.13287e-12	-0.158951	0.999987	-0.518666	0.0436868	-0.359715	0.252303	-0.143299	1	-0.39745	0.465439	-0.254151	0.879261	0.671976	0.00228827	0.203806	0.421374	-0.468169	0.0550113
Pt_CCHH29	Phatr3_J8407.t1	-0.0586587	0.722624	0.0704	0.688929	0.129059	0.426507	-0.00837847	0.999987	0.140254	0.623248	0.148632	0.634446	-0.00651276	1	0.08317	0.953589	0.0896828	0.990835	0.0866535	0.678974	0.673265	0.000175989	0.586611	0.00138958
Pt_CCCH1	Phatr3_Jdraft1493.t1	0.505486	1.13145e-06	0.521053	5.08307e-07	0.0155677	0.890862	-0.0498691	0.999987	0.0664077	0.750602	0.116277	0.552969	0.107324	1	0.258266	0.273877	0.150941	0.817792	0.0359895	0.806739	-0.550654	5.93148e-06	-0.586643	1.69797e-06
Pt_CCCH2	Phatr3_J47824.t1	0.562783	6.5604e-07	0.596877	1.43783e-07	0.0340937	0.779252	-0.00850422	0.999987	-0.29791	0.0405899	-0.289406	0.0632246	0.144439	1	-0.143324	0.778504	-0.287763	0.354753	0.13487	0.334697	-0.401768	0.00284202	-0.536638	7.14653e-05
Pt_CCCH3	Phatr3_J10122.t1	0.328688	0.00518818	0.0709582	0.580418	-0.257729	0.0294246	0.0193848	0.999987	0.254723	0.0941582	0.235338	0.160226	-0.0296615	1	0.151672	0.744966	0.181334	0.757247	0.247264	0.0592905	0.22586	0.100386	-0.0214042	0.8952
Pt_CCCH4	Phatr3_J13664.t1	-1.72438	1.10654e-37	1.11564	3.93991e-22	2.84002	7.9114e-101	-0.228194	0.412629	-0.251192	0.110534	-0.0229985	0.944226	-0.156483	1	-0.249287	0.401107	-0.0928035	0.964891	0.462901	0.000224861	0.489627	0.000244799	0.0267265	0.870039
Pt_CCCH5	Phatr3_J29958.t1	2.45911	4.53455e-81	0.945851	1.34928e-13	-1.51326	3.23263e-34	-0.0506846	0.999987	0.0717612	0.79463	0.122446	0.641403	-0.0589225	1	-0.0554036	0.969505	0.00351893	0.998889	-0.00167551	0.99521	-0.302916	0.0508473	-0.30124	0.057131
Pt_CCCH6	Phatr3_J42841.t1	-0.84742	8.1548e-10	-0.39794	0.004237	0.44948	0.00131531	0.125643	0.999987	0.14518	0.534908	0.019537	0.957597	-0.0155553	1	0.00673089	0.998897	0.0222862	0.992959	-0.00464501	0.985153	-0.656881	4.11254e-05	-0.652236	5.80988e-05
Pt_CCCH7_RING62	Phatr3_J12516.t1	-1.43613	3.32931e-19	0.27802	0.0631032	1.71415	6.90838e-27	-0.215482	0.768906	0.0728743	0.81847	0.288357	0.187761	-0.188816	1	0.130774	0.876622	0.319589	0.466789	-0.231929	0.173034	-0.27444	0.11392	-0.0425115	0.834797
Pt_CCCH8	Phatr3_J44042.t1	-1.21579	4.85317e-19	1.53595	3.53342e-33	2.75174	3.70362e-88	-0.197497	0.733411	-0.553126	0.000192146	-0.355629	0.0398488	-0.163758	1	-0.340677	0.225154	-0.17692	0.852282	0.299784	0.0403347	0.0465232	0.789692	-0.253261	0.115809
Pt_CCCH9	Phatr3_J37636.t1	3.48475	2.00995e-98	-0.0707553	0.687823	-3.55551	8.67282e-102	0.150828	0.999987	0.253557	0.277723	0.102729	0.772092	0.121661	1	0.125714	0.906491	0.00405244	0.998889	-0.481294	0.00506296	0.0700836	0.737354	0.551378	0.00282856
Pt_CCCH10	Phatr3_J50159.t1	1.15596	2.29452e-13	-0.0728881	0.686922	-1.22885	7.9815e-15	-0.0215275	0.999987	0.105697	0.737635	0.127224	0.707518	-0.0141032	1	0.123807	0.913279	0.13791	0.955977	-0.06868	0.754334	-0.614212	0.00116548	-0.545532	0.0046847
Pt_CCCH11	Phatr3_J50345.t1	2.70572	3.83635e-36	0.197912	0.391193	-2.50781	9.13527e-32	0.206771	0.999987	0.266707	0.43299	0.059936	0.913999	0.0289039	1	0.23455	0.822587	0.205646	0.947663	0.745827	0.00111267	-0.392359	0.131685	-1.13819	7.39631e-06
Pt_CCCH12	Phatr3_J50624.t1	-1.23965	4.37904e-28	-0.218237	0.0439215	1.02141	2.53733e-19	-0.117729	0.972451	0.0730918	0.709771	0.19082	0.219541	-0.0683648	1	0.0699288	0.928582	0.138294	0.851388	0.445615	4.23831e-05	0.236064	0.0512876	-0.20955	0.0945459
Pt_CCCH13	Phatr3_J43902.t1	0.559484	7.45983e-06	-0.819399	1.03264e-10	-1.37888	1.04364e-27	-0.00264063	0.999987	0.138228	0.521045	0.140869	0.552325	-0.0513585	1	-0.0897977	0.925463	-0.0384392	0.992959	-0.120788	0.447825	-0.230244	0.134936	-0.109456	0.520246
Pt_CCCH15	Phatr3_J47713.t1	-1.73893	8.69269e-41	-1.55326	2.27066e-33	0.185672	0.163752	-0.196306	0.738988	0.393734	0.0125481	0.590039	7.48894e-05	-0.225748	1	0.346148	0.21647	0.571896	0.0134705	-0.76045	1.39426e-08	-0.112571	0.498289	0.647879	1.48948e-05
Pt_CCHH1_CCCH20	Phatr3_EG02317.t1	-0.35516	0.0452639	0.0134494	0.947513	0.368609	0.0372213	0.0216975	0.999987	0.334738	0.180049	0.313041	0.256674	-0.0388402	1	0.308721	0.587515	0.347561	0.600488	-1.16795	1.91403e-10	-0.0212732	0.930616	1.14668	1.33492e-08
Pt_TAZ1	Phatr3_J41559.t1	1.78046	1.26943e-39	-0.212585	0.135297	-1.99304	1.30577e-48	0.423673	0.0294181	0.311109	0.0835809	-0.112564	0.692359	0.245337	1	0.163308	0.798977	-0.0820295	0.990835	-0.508385	0.000495114	-0.233532	0.163532	0.274853	0.102509
Pt_TAZ2	Phatr3_J44807.t1	-0.283967	0.0336271	2.09608	5.11949e-65	2.38004	2.91727e-76	-0.281791	0.240903	-0.523514	0.000264926	-0.241723	0.206009	-0.162012	1	-0.306082	0.264529	-0.14407	0.91047	0.3433	0.0131579	0.511352	0.000310897	0.168052	0.281327
Pt_TAZ3_PHD1_ZZ1	Phatr3_J45703.t1	1.95489	1.09306e-16	-0.266711	0.287303	-2.2216	9.04813e-21	0.0322886	0.999987	0.249099	0.537334	0.21681	0.645931	-0.0315562	1	0.0981805	0.971294	0.129737	0.990835	0.102217	0.749778	0.378434	0.186736	0.276217	0.367388
Pt_TAZ4_PHD2_ZZ2	Phatr3_J45764.t1	-0.621929	6.05647e-05	-0.497253	0.00176138	0.124676	0.442317	0.0226903	0.999987	0.168826	0.531905	0.146136	0.644733	-0.0366697	1	-0.00982275	0.997249	0.026847	0.992959	-0.270061	0.140583	-0.264978	0.172935	0.00508273	0.982522
Pt_TAZ5_PHD3_ZZ3	Phatr3_J54505.t1	0.641679	0.000142578	-0.28506	0.110265	-0.926739	3.70747e-08	-0.0367715	0.999987	0.102723	0.768631	0.139495	0.697829	-0.0924093	1	-0.0255285	0.993514	0.0668808	0.991518	0.0622336	0.794273	0.0286633	0.903191	-0.0335702	0.891239
Pt_bHLH1a_PAS	Phatr3_J44962.t1	4.66286	1.386e-24	0.379903	0.388699	-4.28295	1.0474e-21	1.13478	0.074744	0.973275	0.0667145	-0.16151	0.873043	0.766403	1	0.808873	0.476559	0.0424699	0.99542	0.982435	0.0322644	0.610141	0.218745	-0.372294	0.499136
Pt_bHLH1b_PAS	Phatr3_J44963.t1	3.62014	8.72368e-52	0.93225	3.41278e-05	-2.68789	1.25306e-31	1.12707	1.4016e-05	0.993268	9.61079e-05	-0.133804	0.796422	1.02665	0.0113545	1.00501	0.00739609	-0.0216376	0.99542	-0.250581	0.364033	0.0424832	0.890768	0.293064	0.308939
Pt_bHLH2_PAS	Phatr3_J54435.t1	2.75062	3.55936e-30	0.859859	0.00026429	-1.89076	6.49622e-16	0.750987	0.0230452	0.422249	0.207818	-0.328737	0.409111	0.582796	0.745357	0.360351	0.67565	-0.222445	0.94923	-1.74324	1.07935e-12	-1.33539	2.20099e-06	0.407852	0.163371
Pt_bHLH3	Phatr3_J42586.t1	-0.453607	0.123612	-0.651033	0.020251	-0.197427	0.529605	0.0931194	0.999987	-0.108755	0.82999	-0.201874	0.665823	0.282485	1	0.200536	0.88763	-0.0819486	0.991765	2.9404	1.68383e-30	3.75806	2.44445e-44	0.817655	0.00203445
Pt_bHLH4	Phatr3_J31578.t1	0.0936295	0.509066	-0.302067	0.0287219	-0.395697	0.00375631	-0.175623	0.879743	0.0624933	0.832066	0.238117	0.247726	-0.09852	1	0.0516239	0.973069	0.150144	0.914177	-0.0217322	0.914215	0.391156	0.0103265	0.412888	0.00752879
Pt_bHLH5	Phatr3_J43365.t1	-2.17543	9.1018e-08	-4.25189	1.80202e-20	-2.07646	0.000203624	1.24392	0.00513199	-0.336862	0.596993	-1.58078	8.98978e-05	0.81214	0.745357	-0.92883	0.195193	-1.74097	0.00193134	-0.819163	0.0339853	-0.55243	0.181525	0.266733	0.558913
Pt_bHLH6	Phatr3_J48817.t1	-2.83845	2.92121e-43	0.740665	8.66393e-05	3.57912	3.37502e-65	-0.584922	0.0302326	-0.780097	0.000309979	-0.195174	0.592239	-0.538634	0.444739	-0.593661	0.107663	-0.0550266	0.992959	0.197419	0.397283	-0.145143	0.552217	-0.342562	0.149561
Pt_fungal_TRF	Phatr3_J50045.t1	-1.55731	1.44074e-32	-1.6327	2.29275e-36	-0.0753925	0.592969	0.0369921	0.999987	0.228316	0.212969	0.191324	0.366093	-0.0932259	1	0.104768	0.903095	0.197994	0.783198	0.184036	0.227167	0.252325	0.100812	0.068289	0.702522
Pt_CCAAT	Phatr3_J39335.t1	1.58835	1.04727e-11	0.462728	0.0577553	-1.12562	1.1947e-06	0.0703963	0.999987	-0.337284	0.364687	-0.40768	0.275998	0.310175	1	-0.108999	0.965003	-0.419174	0.697746	-0.406854	0.140058	-1.55053	5.95679e-08	-1.14367	7.23241e-05
Pt_Hox1	Phatr3_EG02213.t1	2.69571	5.3001e-44	0.406955	0.0360245	-2.28876	3.68587e-33	0.542407	0.0578942	-0.15347	0.667176	-0.695877	0.00237032	0.408934	1	-0.0387172	0.987345	-0.447651	0.42674	-0.880018	1.03734e-05	-1.05334	2.85929e-06	-0.173324	0.497483
Pt_Hox2	Phatr3_EG01287.t1	0.213245	0.145665	-1.59625	3.54343e-28	-1.8095	1.02196e-35	0.313424	0.293596	0.372667	0.0439533	0.0592433	0.870295	0.223431	1	0.28637	0.480773	0.0629389	0.991173	-0.380569	0.0180529	0.0669236	0.729538	0.447493	0.00959501
Pt_Hox3	Phatr3_J50050.t1	-1.02084	1.58452e-12	-0.297604	0.0447855	0.723232	6.14116e-07	-0.0733597	0.999987	-0.0489859	0.884573	0.0243738	0.949955	-0.0736428	1	-0.0988601	0.929143	-0.0252173	0.992959	0.134887	0.454664	0.389643	0.0201356	0.254756	0.152389
Pt_Hox4	Phatr3_J41109.t1	-0.684452	0.00252652	-0.252682	0.276307	0.431769	0.0614813	-0.147438	0.999987	-0.096917	0.841514	0.0505215	0.930282	0.0550698	1	-0.0918175	0.96954	-0.146887	0.985198	-0.0330998	0.919676	-1.2858	5.98003e-07	-1.2527	1.40149e-06
Pt_AP2-EREBP1	Phatr3_J45659.t1	1.15261	1.7583e-16	0.225845	0.129403	-0.92676	3.2109e-11	-0.0105836	0.999987	0.0276012	0.936972	0.0381848	0.920857	-0.0198541	1	-0.0315548	0.986114	-0.0117007	0.996337	-0.0218048	0.920111	0.383624	0.0220567	0.405429	0.0173428
Pt_AP2-EREBP2	Phatr3_J55073.t1	-1.59515	3.60496e-29	-0.319184	0.0287424	1.27597	1.96473e-19	-0.0456821	0.999987	-0.0316665	0.927865	0.0140156	0.971699	-0.121677	1	-0.186193	0.764516	-0.0645162	0.991173	-0.0557272	0.777006	-0.00886566	0.9636	0.0468616	0.816788
Pt_TAF9	Phatr3_J44797.t1	0.621503	0.00900133	0.0321491	0.906148	-0.589353	0.0134043	-0.114104	0.999987	-0.115687	0.824451	-0.00158262	0.99815	-0.208115	1	-0.233404	0.866384	-0.0252893	0.99542	0.384124	0.167075	-0.983218	0.000541535	-1.36734	2.0669e-06
Pt_E2F-DP1a_SET1	Phatr3_J14805.t1	0.560495	4.13882e-05	1.09176	7.3987e-16	0.531265	8.85434e-05	0.229452	0.609447	0.0455796	0.887807	-0.183872	0.43216	0.0104429	1	0.144484	0.835476	0.134041	0.945621	0.662747	4.03462e-06	0.368455	0.0217406	-0.294293	0.0807783
Pt_E2F-DP1b_SET2	Phatr3_J5060.t1	-0.530829	0.00740575	0.622301	0.00105343	1.15313	2.8846e-09	0.115892	0.999987	-0.0713431	0.871981	-0.187235	0.607012	0.0377092	1	-0.0788211	0.96954	-0.11653	0.987304	0.297898	0.178046	0.1727	0.466077	-0.125198	0.624231
Pt_E2F-DP2a	Phatr3_J43065.t1	1.08573	5.09009e-15	-0.2517	0.0914658	-1.33743	1.48616e-21	0.0963818	0.999987	0.209159	0.33197	0.112777	0.703261	0.0689819	1	0.0613051	0.966183	-0.0076768	0.998659	-0.0949546	0.606727	-0.161111	0.35735	-0.0661563	0.734546
Pt_E2F-DP2b	Phatr3_EG02017.t1	-2.25828	3.07845e-39	1.2588	3.35226e-14	3.51708	4.77652e-85	-0.169768	0.999987	-0.468382	0.0250212	-0.298615	0.250795	-0.167538	1	-0.41498	0.281358	-0.247443	0.812273	-0.378188	0.0448406	0.334589	0.0950038	0.712777	0.000249015
Pt_E2F-DP3	Phatr3_J48930.t1	-0.876211	7.02505e-09	0.506035	0.000729753	1.38225	6.16846e-20	-0.111146	0.999987	-0.811502	9.32842e-07	-0.700355	5.55864e-05	-0.150185	1	-0.477921	0.100186	-0.327736	0.495344	-0.163708	0.373909	-0.758713	1.50874e-05	-0.595005	0.000858771
Pt_CBF/NF1	Phatr3_J43730.t1	-0.936764	4.03307e-12	0.653319	2.19464e-07	1.59008	1.62346e-32	-0.1795	0.816365	-0.378342	0.0155356	-0.198842	0.341915	-0.160893	1	-0.225759	0.543878	-0.064866	0.990835	0.17825	0.239874	0.401425	0.00594202	0.223174	0.151197
Pt_CBF/NF2	Phatr3_J47041.t1	-0.746412	0.000160132	0.499845	0.00591479	1.24626	1.26549e-10	0.0202879	0.999987	-0.0776605	0.84854	-0.0979484	0.818344	-0.0023113	1	0.0997244	0.948279	0.102036	0.990835	0.00226932	0.99521	-0.123457	0.589524	-0.125727	0.599009
Pt_CBF/NF3	Phatr3_J54067.t1	0.168856	0.193061	0.132555	0.328049	-0.0363007	0.789036	-0.0853201	0.999987	-0.26288	0.127694	-0.17756	0.412062	0.0145227	1	-0.0678238	0.952745	-0.0823465	0.986221	-0.116949	0.463207	-0.0958984	0.556557	0.0210503	0.907239
Pt_CBF/NF4	Phatr3_J7801.t1	-0.891046	3.18176e-08	-0.348049	0.0369966	0.542997	0.000821782	-0.00937362	0.999987	-0.00374882	0.99198	0.0056248	0.991424	-0.0965261	1	0.0352828	0.986114	0.131809	0.963427	-0.204473	0.296304	1.02487	1.97069e-08	1.22935	1.72151e-11
Pt_CBF/NF5	Phatr3_J46740.t1	0.0161558	0.922143	0.152528	0.349362	0.136373	0.393872	0.00592718	0.999987	-0.196698	0.412714	-0.202625	0.434288	-0.166307	1	-0.133259	0.887207	0.0330478	0.992959	0.286581	0.0977191	-0.552044	0.00184404	-0.838625	2.23761e-06
Pt_CXC1	Phatr3_J32462.t1	0.592567	0.0211316	3.31253	1.1973e-48	2.71996	9.52829e-33	-0.0221616	0.999987	-0.405092	0.227334	-0.38293	0.304579	0.017013	1	-0.163962	0.91701	-0.180975	0.959607	0.641203	0.0143845	0.333965	0.234642	-0.307238	0.274657
Pt_CXC2	Phatr3_J42794.t1	1.97911	3.58312e-52	1.01061	4.45694e-15	-0.968504	2.60871e-14	-0.209854	0.674271	-0.122156	0.600957	0.0876978	0.76423	-0.214242	1	-0.148457	0.815614	0.0657853	0.990835	0.0168797	0.933332	-0.46028	0.0028956	-0.477159	0.00235268
Pt_CXC3	Phatr3_Jdraft1374.t1	-2.82519	3.56078e-46	1.23349	1.36301e-14	4.05867	2.63518e-93	-0.253912	0.703408	-0.604694	0.00163011	-0.350782	0.140483	-0.278108	1	-0.38269	0.310207	-0.104582	0.986978	0.151348	0.461151	0.464418	0.0135768	0.31307	0.113713
Pt_CXC4	Phatr3_J48955.t1	0.127981	0.38924	0.744707	2.1435e-07	0.616726	1.39644e-05	-0.197419	0.849573	-0.491677	0.00438267	-0.294257	0.166486	-0.111199	1	-0.273082	0.521241	-0.161882	0.924796	-0.374512	0.0195343	-0.390721	0.0240544	-0.0162088	0.938246
Pt_CXC5	Phatr3_J37072.t1	3.36783	1.88168e-78	0.676407	0.000106857	-2.69143	5.25812e-54	-0.113155	0.999987	-0.0143042	0.977875	0.098851	0.814836	-0.103486	1	-0.138157	0.904904	-0.0346708	0.992959	-0.496594	0.0104429	0.578934	0.00370486	1.07553	4.92941e-08
Pt_sigma70.1a	Phatr3_J14599.t1	3.19586	9.99407e-12	0.700505	0.133255	-2.49536	4.8916e-08	-0.135484	0.999987	-0.383532	0.643379	-0.248047	0.814532	-0.0657376	1	-0.236645	0.953589	-0.170907	0.991518	-2.52273	2.36261e-07	-2.50804	1.05712e-05	0.0146959	0.982362
Pt_sigma70.1b	Phatr3_J3388.t1	2.57524	2.46416e-18	0.601051	0.04314	-1.97418	8.53616e-12	-0.325275	0.999987	-0.789245	0.033275	-0.463971	0.330926	-0.290512	1	-0.835867	0.166857	-0.545356	0.650593	-1.68554	3.8338e-08	-2.09638	4.98942e-09	-0.410839	0.275911
Pt_sigma70.2	Phatr3_J5537.t1	3.41734	6.08363e-59	-0.680825	0.00076815	-4.09816	5.89719e-79	1.14969	3.15725e-07	0.464032	0.0786812	-0.685656	0.00543104	0.462363	0.906536	0.328696	0.632334	-0.133667	0.985353	-0.857493	5.84145e-05	-1.08507	5.56523e-06	-0.227581	0.391529
Pt_sigma70.3	Phatr3_J17029.t1	3.86174	3.37789e-68	1.1314	3.32309e-08	-2.73034	1.90248e-38	0.229131	0.999987	-0.0355629	0.943973	-0.264693	0.464581	0.223005	1	-0.0518105	0.983405	-0.274816	0.86405	-0.382309	0.106098	0.0956835	0.726518	0.477992	0.0553919
Pt_sigma70.4	Phatr3_J9312.t1	-2.35439	4.93424e-76	-1.33171	2.22959e-27	1.02268	2.21035e-16	-0.0911399	0.999987	0.126993	0.556922	0.218133	0.257281	-0.287976	0.898504	0.00929302	0.996919	0.297269	0.411979	-0.59314	4.91233e-06	-0.456885	0.00176751	0.136255	0.402305
Pt_sigma70.5	Phatr3_J14908.t1	3.3362	4.05403e-19	-0.890433	0.0138844	-4.22663	1.47805e-27	1.2054	0.0128103	0.707538	0.147466	-0.497859	0.406843	0.910519	0.678347	0.476258	0.747117	-0.434261	0.902638	-1.4939	8.97698e-05	-2.25126	3.91907e-07	-0.75736	0.0909114
Pt_sigma70.6	Phatr3_J9855.t1	5.34572	3.42947e-110	0.79149	0.000162527	-4.55423	7.28361e-87	0.197342	0.999987	-0.128243	0.763789	-0.325585	0.344117	0.352568	1	-0.18712	0.886695	-0.539688	0.33976	-0.650376	0.00451423	-0.668898	0.00746774	-0.0185226	0.952374
Pt_sigma70.7	Phatr3_J50183.t1	4.3375	1.48242e-86	0.590093	0.00365706	-3.7474	8.77301e-69	0.778334	0.00229929	0.495684	0.0573031	-0.282649	0.407914	0.661282	0.214941	0.374904	0.52904	-0.286378	0.834242	-0.908432	2.05962e-05	-0.95872	5.99164e-05	-0.050288	0.86148
Pt_CSF1	Phatr3_J46078.t1	-0.174578	0.168851	-0.705924	1.31547e-08	-0.531346	1.66913e-05	-0.00274382	0.999987	0.188282	0.321365	0.191026	0.350903	0.00838581	1	0.170269	0.742076	0.161883	0.876979	-0.00936758	0.963712	-0.0755959	0.646358	-0.0662283	0.70589
Pt_CSF2	Phatr3_J41601.t1	-1.03479	1.95189e-08	2.05383	3.07299e-33	3.08862	2.43132e-62	-0.232342	0.840222	-0.715451	0.00022319	-0.483109	0.029971	-0.22461	1	-0.86607	0.00135653	-0.64146	0.0537822	1.117	2.70623e-10	0.253333	0.226482	-0.863671	1.79364e-05
Pt_CSF3	Phatr3_J12737.t1	0.181321	0.298793	0.898538	1.0805e-07	0.717217	1.88382e-05	-0.0891412	0.999987	-0.648309	0.00107697	-0.559168	0.00829214	-0.128096	1	-0.442505	0.242376	-0.31441	0.658755	0.286831	0.148159	-0.574374	0.00452089	-0.861205	2.41077e-05
Pt_CSF4	Phatr3_J47905.t1	-0.717018	4.01665e-10	-0.602008	1.6392e-07	0.11501	0.340885	-0.134807	0.963415	0.0312899	0.912655	0.166097	0.390239	-0.14285	1	-0.0684264	0.946133	0.0744232	0.987304	0.307657	0.0155048	-0.278644	0.0434429	-0.586301	1.68437e-05
Pt_CSF5	Phatr3_J15211.t1	1.32157	1.10009e-08	1.23812	1.28016e-07	-0.0834448	0.733742	-0.0566695	0.999987	-0.627795	0.033755	-0.571126	0.076928	0.0247576	1	-0.560273	0.320756	-0.585031	0.37213	-0.525005	0.0468663	-1.50186	1.15893e-07	-0.976859	0.000610127
Pt_RGQ1	Phatr3_J50304.t1	2.40192	2.82567e-44	0.538653	0.00166023	-1.86326	2.85561e-28	0.0910213	0.999987	-0.287796	0.244513	-0.378817	0.115869	0.251918	1	-0.217678	0.773599	-0.469596	0.271328	0.460561	0.0140323	0.533131	0.00692071	0.0725696	0.763428
Pt_RGQ2	Phatr3_J44641.t1	4.15619	6.93626e-146	1.97403	8.35634e-40	-2.18216	3.37804e-49	0.235824	0.693586	-0.0668927	0.843171	-0.302716	0.168807	0.0454577	1	-0.114568	0.914514	-0.160026	0.933474	0.251575	0.151222	0.268728	0.137444	0.0171529	0.936531
Pt_RGQ3	Phatr3_J50305.t1	3.43057	1.6192e-206	0.226033	0.0433999	-3.20454	1.69436e-184	0.251285	0.208684	0.229473	0.114778	-0.0218117	0.941992	0.268086	0.696566	0.295373	0.183038	0.0272866	0.992959	0.0847434	0.544431	0.347897	0.00529552	0.263154	0.0421202
		WT_10min_BL	WT_60min_BL	WT_60min/10min_BL	1aK8_10min_BL	1aK8_60min_BL	1aK8_60min/10min_BL	1aK9_10min_BL	1aK9_60min_BL	1aK9_60min/10min_BL	1aK8_0min_RL/WT_0min_RL	1aK9_0min_RL/WT_0min_RL	1aK9_0min_RL/1aK8_0min_RL
all (214)	up	86	62	71	20	15	6	4	7	2	27	50	44
	down	89	70	96	3	12	13	1	2	1	40	55	28
HSF (70)	up	26	12	18	14	12	3	4	6	2	10	22	18
	down	34	36	32	1	2	5	0	1	0	12	14	3
Myb (34)	up	9	11	17	2	2	2	0	0	0	3	7	7
	down	17	7	10	1	1	3	1	0	0	8	9	1
bZIP (23)	up	12	4	3	0	0	0	0	0	0	5	7	3
	down	6	11	17	0	0	0	0	0	0	4	8	4
Zinc finger (40)	up	17	13	17	0	0	1	0	0	0	6	9	10
	down	16	9	14	1	3	0	0	0	0	7	6	10
HLH (7)	up	3	3	1	2	1	0	0	1	0	1	1	2
	down	2	1	5	0	1	1	0	0	1	1	1	0

## Sheet: S2 c  regul groups TF family
Table S2b: Regulation of transcription factors upon blue-light illumination, grouped by similar regulation patterns, followed by ordering within the regulatory groupings by TF families. Significant fold-changes are marked in bold. In order to estimate expression levels under red light, a value between 0 and 1, corresponding to the lowest and most strongly expressed TFs, is given. ND: Not determin…
		log2-fold change relativ to wt_0min			relative to mean TF TPM		log2-fold change relative to KO8_0min			log2-fold change relative to KO9_0min			log2-fold change relative to wt t0
TF names	Gene ID	wt_10min	wt_60min		wt_0min		KO8_10min	KO8_60min		KO9_10min	KO9_60min		KO8_0min	KO9_0min
Pt_HSF1a	Phatr3_J43051	-1.22281	-0.983362		0.164964		1.01479	0.423119		0.738872	0.292058		-1.59791	-0.997542
Pt_HSF1d	Phatr3_J44750	-1.8561	-1.89204		0.117125		0.311512	0.196254		0.0912532	0.10096		-0.08897	0.743733
Pt_HSF1g	Phatr3_J42514	-2.4395	-2.35468		0.0381066		-0.293429	0.0342252		-0.0328549	0.128616		1.43844	2.18048
Pt_HSF1.2a	Phatr3_J42824	-2.45685	-0.854553		0.0526176		0.0632337	0.380774		0.0458485	0.415961		0.596446	1.08632
Pt_HSF2c	Phatr3_J44582	-0.853486	-1.16584		0.00684431		-0.0677337	0.0413304		-0.22009	-0.0614382		1.09166	1.92808
Pt_HSF2.2e	Phatr3_J43413	-1.41117	-1.32182		0.0731188		0.955396	0.614572		0.344572	0.45909		-0.402266	0.0767012
Pt_HSF3a	Phatr3_EG02327	-0.957161	-1.35105		0.0291455		0.0776437	0.285943		-0.0906799	0.139592		0.31608	1.71269
Pt_HSF3.1a	Phatr3_J45926	-1.36793	-3.16738		0.0604923		-0.543824	-0.0852214		-0.113004	0.1384		0.212968	1.18021
Pt_HSF3.2c	Phatr3_EG01965	-1.24594	-0.567137		0.0516389		-0.187875	0.151868		-0.11116	0.0192095		-0.0836891	-0.678087
Pt_HSF3.3b	Phatr3_J45392	-2.1751	-0.671393		0.134533		-0.251539	-0.00757027		-0.142368	0.0419472		-0.0204162	-0.164779
Pt_HSF3.3c	Phatr3_J50622	-0.769425	-1.07689		0.0969701		0.00389498	0.241523		-0.0234884	0.0831806		0.310091	-0.133241
Pt_HSF3.3d	Phatr3_J45391	-1.03658	-1.09691		0.00415275		0.0724363	0.28107		0.32954	0.520627		-0.0747622	-0.443374
Pt_HSF4.2c	Phatr3_J48361	-1.61937	-3.9601		0.0924869		0.128705	0.536721		0.156116	0.46669		0.168427	-0.18974
Pt_HSF4.2d	Phatr3_J43364	-3.855	-1.34109		0.0722221		0.376485	0.213797		0.103447	0.326026		0.306577	0.139136
Pt_HSF4.2e	Phatr3_Jdraft1311	-0.677991	-0.505153		0.0271195		-0.0704423	-0.262355		-0.0992512	-0.176138		0.265398	0.767456
Pt_HSF4.3a	Phatr3_J49594	-3.27793	-6.89772		0.756731		0.898334	0.650589		0.370786	0.525197		-0.446365	0.212524
Pt_HSF4.3b	Phatr3_J48558	-2.10373	-3.42823		0.0376141		0.267052	0.362533		0.135758	0.341565		0.660249	0.680443
Pt_HSF4.4b	Phatr3_J55070	-4.36818	-3.95776		0.445859		0.948093	0.545269		0.495303	0.472932		-1.06843	-0.945639
Pt_HSF4.4c	Phatr3_J44917	-2.75614	-0.621978		0.0504571		-0.129535	0.133775		0.0291276	0.105398		0.292943	0.250369
Pt_HSF4.4d	Phatr3_J34415	-3.61212	-1.93185		0.0275502		-0.110431	0.469796		-0.0033918	0.316038		-0.0988329	0.214694
Pt_HSF4.5c	Phatr3_J39794	-2.8664	-0.541075		0.0355895		0.0362681	0.145637		0.105475	0.0635927		-0.0471591	0.763035
Pt_HSF4.6f	Phatr3_J49566	-4.43266	-0.703474		0.105227		0.0514708	0.194519		0.0908628	0.446359		-0.415137	0.228233
Pt_HSF4.7a	Phatr3_Jdraft1650	-3.07314	-4.70962		0.590232		-0.0528129	0.072122		-0.127409	-0.00270493		0.374895	0.267684
Pt_MybR+R	Phatr3_J49808	-0.946332	-0.522629		0.0195005		-0.0452889	0.0916768		-0.198328	-0.0229513		-0.102031	0.559117
Pt_Myb2R7b	Phatr3_J49808	-0.946332	-0.522629		0.0195005		-0.0452889	0.0916768		-0.198328	-0.0229513		-0.102031	0.559117
Pt_Myb1R5	Phatr3_J45029	-0.474269	-0.352278		0.0625125		-0.0530735	0.0563355		-0.0756688	0.0507436		-0.00383343	-0.145703
Pt_Myb1R_SHAQKYF2	Phatr3_J45431	-1.70235	-2.27836		0.0797414		-0.0535383	0.0843259		-0.0310578	-0.034273		0.574431	0.944384
Pt_Aureo1a	Phatr3_J8113	-1.01327	-4.14644		0.403887		0.0982882	0.20395		-0.0612302	0.185599		-2.80083	-2.55002
Pt_Aureo1b	Phatr3_J15977	-2.01716	-1.25775		0.394267		-0.135169	-0.00933229		-0.296618	-0.0175561		-0.226165	-0.301634
Pt_Aureo2	Phatr3_J15468	-2.73842	-4.3399		0.280314		0.12788	0.153678		-0.0467166	0.151424		-0.235751	-0.0661833
Pt_bZIP19	Phatr3_J48701	-2.0174	-1.22498		0.00422756		0.137652	-0.0885372		-0.00514812	-0.227584		1.3375	1.62772
Pt_CCHH14	Phatr3_J34600	-1.56041	-0.816973		0.0187763		-0.0523355	0.189909		-0.109113	0.187056		-0.14392	0.627633
Pt_CCHH19	Phatr3_J43223	-3.24463	-1.12515		0.00552494		-0.158951	-0.518666		-0.143299	-0.39745		0.671976	0.203806
Pt_CCCH6	Phatr3_J42841	-0.84742	-0.39794		0.0271715		0.125643	0.14518		-0.0155553	0.00673089		-0.00464501	-0.656881
Pt_CCCH15	Phatr3_J47713	-1.73893	-1.55326		0.212138		-0.196306	0.393734		-0.225748	0.346148		-0.76045	-0.112571
Pt_TAZ4_PHD2_ZZ2	Phatr3_J45764	-0.621929	-0.497253		0.148689		0.0226903	0.168826		-0.0366697	-0.00982275		-0.270061	-0.264978
Pt_bHLH5	Phatr3_J43365	-2.17543	-4.25189		0.00464303		1.24392	-0.336862		0.81214	-0.92883		-0.819163	-0.55243
Pt_fungal_TRF	Phatr3_J50045	-1.55731	-1.6327		0.0620755		0.0369921	0.228316		-0.0932259	0.104768		0.184036	0.252325
Pt_sigma70.4	Phatr3_J9312	-2.35439	-1.33171		0.212057		-0.0911399	0.126993		-0.287976	0.00929302		-0.59314	-0.456885
Pt_CSF4	Phatr3_J47905	-0.717018	-0.602008		0.181853		-0.134807	0.0312899		-0.14285	-0.0684264		0.307657	-0.278644
Pt_HSF1c_AP2	Phatr3_J55108	-0.37068	0.0719051		0.0250449		-0.102505	-0.00516757		-0.139953	-0.036361		0.0961832	0.449098
Pt_HSF1.1a	Phatr3_J44029	-2.09886	-0.479572		0.0115895		0.341156	1.45504		0.117495	1.09426		0.620505	-0.131943
Pt_HSF1.1b	Phatr3_J33380	-0.547696	-0.254507		0.182885		0.0381931	0.216515		-0.059282	0.112847		-0.032744	0.101729
Pt_HSF2.2b	Phatr3_J50136	-0.837356	-0.207243		0.137732		0.425603	0.37873		0.263697	0.377311		0.302426	0.500976
Pt_HSF3b	Phatr3_J47952	-2.11945	-0.750357		0.00286834		0.0842407	0.23958		-0.106082	0.234157		-0.0519404	2.27909
Pt_HSF4.1b	Phatr3_J48572	-2.28905	-0.337454		0.0366155		0.175508	0.424408		0.173303	0.578056		0.115077	0.238044
Pt_HSF4.1c	Phatr3_J48702	-2.46503	0.186394		0.0265709		-0.193503	-0.661425		-0.0151759	-0.39118		0.150951	-0.0278241
Pt_HSF4.6a	Phatr3_J49557	-4.77335	0.0213947		0.0810297		4.87142	3.23372		3.32629	2.86488		-3.65164	-3.1299
Pt_HSF4.6b	Phatr3_EG01932	-0.485194	-0.175295		0.0880202		0.596081	0.597753		0.303722	0.740127		-0.634488	-0.390098
Pt_HSF4.6h	Phatr3_J49567	-2.67489	0.30579		0.292461		-0.106136	0.0930029		-0.0463006	0.58475		-0.0195312	0.218794
Pt_Myb3R4	Phatr3_J36337	-1.06935	-0.246529		0.0278604		0.0656829	0.566974		-0.0629589	0.119831		-2.15394	-1.55155
Pt_Myb2R9	Phatr3_J47011	-0.404764	0.159491		0.0280925		-0.0670523	0.0470474		-0.143272	-0.0781858		0.141043	-0.0255432
Pt_cdc5	Phatr3_J13192	-0.394255	0.176606		0.153897		-0.137779	0.0272072		-0.161498	-0.067105		-0.144493	-0.147516
Pt_Myb1R1	Phatr3_EG02473	-1.38485	0.090045		0.0335404		-0.118141	-0.0424407		-0.0722493	0.0918021		0.0881885	0.167723
Pt_Myb1R3	Phatr3_J42928	-1.28322	0.167158		0.0292556		-0.0538155	-0.028171		0.0454207	0.0617813		0.350657	0.683076
Pt_Myb1R11	Phatr3_J1785	-1.1343	-0.192439		0.0548447		0.0345701	0.162484		0.0122627	0.101696		-0.00389998	0.670614
Pt_Myb1R_SHAQKYF7	Phatr3_J49838	-0.911053	-0.0869911		0.0856279		-0.0957652	-0.00983543		0.0331139	0.0580323		-0.548567	-0.872762
Pt_Myb4R2	Phatr3_J50318	-1.78417	0.18657		0.00500647		0.162449	-0.07052		0.257583	-0.0801639		0.79662	0.30196
Pt_Myb5R	Phatr3_J50365	-0.884331	-0.4849		0.0357893		0.0726968	0.490812		0.0607609	0.380449		-1.75121	-1.84995
Pt_bZIP12	Phatr3_J42560	-0.667067	-0.293964		0.0655191		-0.0272316	0.00683277		-0.0379332	0.031731		0.136137	0.757074
Pt_CCHH6	Phatr3_J43110	-1.90979	-0.277084		0.0225615		-0.244906	0.0460261		-0.0697862	0.0289844		0.278603	-0.459425
Pt_CCHH8	Phatr3_J45032	-0.388329	0.0975268		0.0275926		-0.267294	-0.0211773		-0.283647	-0.0843904		0.240414	0.070115
Pt_CCHH18	Phatr3_J46478	-2.43218	-0.183592		0.0402555		-0.211733	-0.0611795		-0.191355	-0.0759232		-1.00376	0.515633
Pt_CCCH3	Phatr3_J10122	-0.328688	0.0709582		0.0360196		0.0193848	0.254723		-0.0296615	0.151672		0.247264	0.22586
Pt_CCCH7_RING62	Phatr3_J12516	-1.43613	0.27802		0.0268828		-0.215482	0.0728743		-0.188816	0.130774		-0.231929	-0.27444
Pt_CCCH12	Phatr3_J50624	-1.23965	-0.218237		0.0280857		-0.117729	0.0730918		-0.0683648	0.0699288		0.445615	0.236064
Pt_Hox3	Phatr3_J50050	-1.02084	-0.297604		0.0631228		-0.0733597	-0.0489859		-0.0736428	-0.0988601		0.134887	0.389643
Pt_Hox4	Phatr3_J41109	-0.684452	-0.252682		0.0138279		-0.147438	-0.096917		0.0550698	-0.0918175		-0.0330998	-1.2858
Pt_AP2-EREBP2	Phatr3_J55073	-1.59515	-0.319184		0.131778		-0.0456821	-0.0316665		-0.121677	-0.186193		-0.0557272	-0.00886566
Pt_CBF/NF4	Phatr3_J7801	-0.891046	-0.348049		0.177633		-0.00937362	-0.00374882		-0.0965261	0.0352828		-0.204473	1.02487
Pt_HSF1b	Phatr3_J47181	-4.0617	1.51077		0.0538701		-0.801911	-1.79657		-0.604812	-1.27691		-0.631123	-0.188005
Pt_HSF1.2b	Phatr3_J33622	-1.11378	0.397476		0.0281772		0.326633	0.526726		0.0564417	0.353615		0.208007	0.223179
Pt_Myb3R2	Phatr3_J6839	-0.633346	0.815536		0.0260637		0.000506242	-0.266413		0.0112341	0.00881132		-0.224218	0.896144
Pt_Myb2R3a	Phatr3_J47726	-1.00356	1.83035		0.0458774		-0.134871	-0.28924		-0.152058	-0.239097		-0.0305398	-0.052523
Pt_Myb2R3b	Phatr3_J47726	-1.00356	1.83035		0.0458774		-0.134871	-0.28924		-0.152058	-0.239097		-0.0305398	-0.052523
Pt_Myb1R_SHAQKYF5 / PtPSR	Phatr3_J47256	-2.96125	1.58922		0.0913078		-0.987278	-0.0930531		-0.855923	-0.0842785		0.125959	0.411964
Pt_bZIP15	Phatr3_J43303	-0.54479	0.668742		0.7084		0.027467	0.196776		-0.0206762	0.0646313		-0.0482803	-0.0680815
Pt_CCHH2	Phatr3_J48857	-2.06372	0.334607		0.0447447		-0.185891	-0.141916		-0.15593	-0.15301		0.0479892	0.425355
Pt_CCHH4	Phatr3_J36016	-0.572518	1.05739		0.0153022		-0.181574	-0.385478		-0.0863422	-0.207404		0.395647	0.0946536
Pt_CCHH9	Phatr3_J47919	-1.39835	1.07389		0.018617		0.154057	-0.0451321		0.125383	0.127041		1.04772	0.585577
Pt_CCHH17	Phatr3_J49919	-0.498244	0.51645		0.0366496		0.0620783	-0.324838		-0.0390366	-0.33828		0.188129	0.599642
Pt_CCCH4	Phatr3_J13664	-1.72438	1.11564		0.0209485		-0.228194	-0.251192		-0.156483	-0.249287		0.462901	0.489627
Pt_CCCH8	Phatr3_J44042	-1.21579	1.53595		0.0303408		-0.197497	-0.553126		-0.163758	-0.340677		0.299784	0.0465232
Pt_bHLH6	Phatr3_J48817	-2.83845	0.740665		0.0633963		-0.584922	-0.780097		-0.538634	-0.593661		0.197419	-0.145143
Pt_E2F-DP1b_SET2	Phatr3_J5060	-0.530829	0.622301		0.0189656		0.115892	-0.0713431		0.0377092	-0.0788211		0.297898	0.1727
Pt_E2F-DP2b	Phatr3_EG02017	-2.25828	1.2588		0.102131		-0.169768	-0.468382		-0.167538	-0.41498		-0.378188	0.334589
Pt_E2F-DP3	Phatr3_J48930	-0.876211	0.506035		0.0364915		-0.111146	-0.811502		-0.150185	-0.477921		-0.163708	-0.758713
Pt_CBF/NF1	Phatr3_J43730	-0.936764	0.653319		0.0537838		-0.1795	-0.378342		-0.160893	-0.225759		0.17825	0.401425
Pt_CBF/NF2	Phatr3_J47041	-0.746412	0.499845		0.017654		0.0202879	-0.0776605		-0.0023113	0.0997244		0.00226932	-0.123457
Pt_CXC3	Phatr3_Jdraft1374	-2.82519	1.23349		0.0152197		-0.253912	-0.604694		-0.278108	-0.38269		0.151348	0.464418
Pt_CSF2	Phatr3_J41601	-1.03479	2.05383		0.0237958		-0.232342	-0.715451		-0.22461	-0.86607		1.117	0.253333
Pt_HSF1.1c	Phatr3_J45112	5.00235	4.01218		0.0450702		4.61097	4.29263		2.82018	4.33395		-0.467298	-1.10765
Pt_HSF1.1d	Phatr3_J34724	4.05911	1.52008		0.0292027		2.90116	2.792		1.76039	3.11511		-0.377004	-1.09102
Pt_HSF1.3a	Phatr3_J45666	2.24399	0.459013		0.0320022		0.0920739	0.0932652		0.119802	0.106291		-0.226471	-0.23504
Pt_HSF3.1b	Phatr3_J45560	8.2155	5.87263		0.00520531		3.19572	4.71968		2.0366	4.95465		-0.96524	-1.43003
Pt_HSF3.1c	Phatr3_J45559	4.88754	1.9471		0.0264809		0.807119	1.34507		0.349299	1.03753		0.29978	1.28628
Pt_HSF3.1d	Phatr3_J45561	2.03096	1.67096		0.123042		0.410083	0.59282		0.293609	0.643026		-0.350802	0.634862
Pt_HSF3.2b	Phatr3_J44099	2.21327	1.04812		0.989706		1.49605	0.815495		1.16338	0.77588		-1.48634	-3.01379
Pt_HSF3.3e	Phatr3_EG02624	4.52529	1.60097		0.0295691		0.120899	0.144876		0.228159	0.0456586		-0.495194	-0.89474
Pt_HSF3.3f	Phatr3_J45389	4.3022	1.71292		0.00135912		0.074034	0.189616		0.512429	0.22785		-0.654825	-1.22845
Pt_Myb2R1	Phatr3_J14143	3.00523	0.803307		0.0914431		-0.0844643	-0.0986032		-0.0549297	-0.133666		-0.0770443	0.207939
Pt_Myb2R8	Phatr3_J49720	3.08182	0.623677		0.0585388		-0.00965598	0.133078		-0.0419868	0.0439637		0.0540279	0.3301
Pt_Myb1R2	Phatr3_J48573	0.962011	0.616613		0.102734		0.0172331	0.0160682		-0.0825225	-0.0138399		-0.697049	-0.596713
Pt_Myb1R_SHAQKYF4	Phatr3_J44331	6.55772	2.23275		0.0261801		1.35136	0.0948364		1.00113	-0.118633		-0.711743	-0.106285
Pt_Myb1R_SHAQKYF8	Phatr3_J50328	1.93867	0.972147		0.0325827		0.792064	0.123256		0.20443	0.164405		-0.107749	-0.375748
Pt_Aureo1c	Phatr3_J51933	2.04944	0.516119		0.183216		0.0913732	0.0512547		0.0961402	0.0531964		-1.40559	-1.36069
Pt_bZIP8	Phatr3_J47686	1.89723	0.750803		0.101098		0.0734098	0.149888		0.0429175	0.0652423		-0.0503619	-0.771796
Pt_CCHH5	Phatr3_J5508	1.8867	0.532414		0.0116303		-0.516248	-0.0984378		-0.344605	-0.0548842		0.419596	-0.114738
Pt_CCHH10	Phatr3_J32507	3.20907	1.35592		0.0106652		-0.0735919	-0.590444		0.224146	-0.288482		0.45013	0.052694
Pt_CCHH13	Phatr3_J37547	0.966942	1.90969		0.0201743		0.0785544	-0.169947		0.186333	-0.175351		0.331796	0.106832
Pt_CCCH1	Phatr3_Jdraft1493	0.505486	0.521053		0.0318579		-0.0498691	0.0664077		0.107324	0.258266		0.0359895	-0.550654
Pt_CCCH2	Phatr3_J47824	0.562783	0.596877		0.0583094		-0.00850422	-0.29791		0.144439	-0.143324		0.13487	-0.401768
Pt_CCCH5	Phatr3_J29958	2.45911	0.945851		0.0356171		-0.0506846	0.0717612		-0.0589225	-0.0554036		-0.00167551	-0.302916
Pt_bHLH1b_PAS	Phatr3_J44963	3.62014	0.93225		0.0770847		1.12707	0.993268		1.02665	1.00501		-0.250581	0.0424832
Pt_bHLH2_PAS	Phatr3_J54435	2.75062	0.859859		0.314808		0.750987	0.422249		0.582796	0.360351		-1.74324	-1.33539
Pt_E2F-DP1a_SET1	Phatr3_J14805	0.560495	1.09176		0.0578885		0.229452	0.0455796		0.0104429	0.144484		0.662747	0.368455
Pt_CXC2	Phatr3_J42794	1.97911	1.01061		0.0758063		-0.209854	-0.122156		-0.214242	-0.148457		0.0168797	-0.46028
Pt_CXC5	Phatr3_J37072	3.36783	0.676407		0.0196603		-0.113155	-0.0143042		-0.103486	-0.138157		-0.496594	0.578934
Pt_sigma70.3	Phatr3_J17029	3.86174	1.1314		0.185826		0.229131	-0.0355629		0.223005	-0.0518105		-0.382309	0.0956835
Pt_sigma70.6	Phatr3_J9855	5.34572	0.79149		0.0336567		0.197342	-0.128243		0.352568	-0.18712		-0.650376	-0.668898
Pt_sigma70.7	Phatr3_J50183	4.3375	0.590093		0.0603788		0.778334	0.495684		0.661282	0.374904		-0.908432	-0.95872
Pt_CSF5	Phatr3_J15211	1.32157	1.23812		0.818883		-0.0566695	-0.627795		0.0247576	-0.560273		-0.525005	-1.50186
Pt_RGQ1	Phatr3_J50304.t1	2.40192	0.538653		0.115667		0.0910213	-0.287796		0.251918	-0.217678		0.460561	0.533131
Pt_RGQ2	Phatr3_J44641.t1	4.15619	1.97403		0.0205402		0.235824	-0.0668927		0.0454577	-0.114568		0.251575	0.268728
Pt_HSF1.3b	Phatr3_J35419	5.15079	0.236291		0.0326041		1.1717	0.443707		0.5791	0.249954		-0.158298	0.495506
Pt_HSF2b	Phatr3_J40994	3.27169	0.669561		0.0183915		0.22634	0.240646		0.496077	0.350195		0.771558	0.433841
Pt_HSF2.1b	Phatr3_J38294	0.97135	0.228094		0.0590053		-0.220018	-0.0731624		-0.265359	-0.107656		0.344173	0.679169
Pt_HSF2.2c	Phatr3_J50481	2.96511	-0.364089		0.87404		2.50968	1.39795		2.1579	1.23748		-4.21486	-4.03547
Pt_HSF3.2e	Phatr3_J45206	1.73737	0.0430589		0.0341543		0.210985	0.115451		0.298359	0.238074		-1.25304	-1.01485
Pt_HSF4.3c	Phatr3_J48667	2.89356	0.211063		0.0509886		0.355075	-0.0178858		0.544956	0.253828		-0.00251699	-0.705217
Pt_Myb1R_SHAQKYF1a	Phatr3_EG02570	1.44132	0.17695		0.0347361		-0.00462671	0.1802		-0.0672211	0.0176679		-0.232618	-0.439995
Pt_bZIP9	Phatr3_Jdraft1724	3.08629	-0.215326		0.0525241		0.280834	0.36023		0.160764	0.433062		0.0203979	-0.468845
Pt_bZIP11	Phatr3_J49205	2.04255	-0.360399		0.0987014		-0.045161	-0.0743527		-0.199628	-0.269664		0.0710021	-0.508709
Pt_bZIP16	Phatr3_J47279	2.21453	-0.351984		0.0791565		0.203101	-0.199435		0.0102701	-0.00472402		1.25723	0.22455
Pt_bZIP18	Phatr3_J42577	2.51417	0.465167		0.54647		0.210132	0.139543		0.131093	-0.00403486		-0.628551	-0.494344
Pt_bZIP20	Phatr3_J49099	2.38195	-0.450314		0.017821		0.0886628	-0.1455		0.126958	0.178845		-1.22888	-1.14384
Pt_bZIP21b	Phatr3_J45409	2.99271	0.194872		0.0773369		0.193203	-0.242043		0.0549623	-0.157691		-0.504148	-0.920776
Pt_CCHH7	Phatr3_J13505	0.84055	-0.118352		0.0554205		0.139794	0.247868		0.126611	0.307657		-0.000369146	-0.428435
Pt_CCCH9	Phatr3_J37636	3.48475	-0.0707553		0.0588		0.150828	0.253557		0.121661	0.125714		-0.481294	0.0700836
Pt_CCCH10	Phatr3_J50159	1.15596	-0.0728881		0.026243		-0.0215275	0.105697		-0.0141032	0.123807		-0.06868	-0.614212
Pt_CCCH11	Phatr3_J50345	2.70572	0.197912		0.0125226		0.206771	0.266707		0.0289039	0.23455		0.745827	-0.392359
Pt_TAZ1	Phatr3_J41559	1.78046	-0.212585		0.1047		0.423673	0.311109		0.245337	0.163308		-0.508385	-0.233532
Pt_TAZ3_PHD1_ZZ1	Phatr3_J45703	1.95489	-0.266711		0.117208		0.0322886	0.249099		-0.0315562	0.0981805		0.102217	0.378434
Pt_TAZ5_PHD3_ZZ3	Phatr3_J54505	0.641679	-0.28506		0.10865		-0.0367715	0.102723		-0.0924093	-0.0255285		0.0622336	0.0286633
Pt_bHLH1a_PAS	Phatr3_J44962	4.66286	0.379903		0.0126003		1.13478	0.973275		0.766403	0.808873		0.982435	0.610141
Pt_CCAAT	Phatr3_J39335	1.58835	0.462728		0.0457613		0.0703963	-0.337284		0.310175	-0.108999		-0.406854	-1.55053
Pt_Hox1	Phatr3_EG02213	2.69571	0.406955		0.13676		0.542407	-0.15347		0.408934	-0.0387172		-0.880018	-1.05334
Pt_AP2-EREBP1	Phatr3_J45659	1.15261	0.225845		0.053828		-0.0105836	0.0276012		-0.0198541	-0.0315548		-0.0218048	0.383624
Pt_TAF9	Phatr3_J44797	0.621503	0.0321491		0.0197953		-0.114104	-0.115687		-0.208115	-0.233404		0.384124	-0.983218
Pt_E2F-DP2a	Phatr3_J43065	1.08573	-0.2517		0.0199261		0.0963818	0.209159		0.0689819	0.0613051		-0.0949546	-0.161111
Pt_sigma70.1a	Phatr3_J14599	3.19586	0.700505		0.143058		-0.135484	-0.383532		-0.0657376	-0.236645		-2.52273	-2.50804
Pt_sigma70.1b	Phatr3_J3388	2.57524	0.601051		0.0522401		-0.325275	-0.789245		-0.290512	-0.835867		-1.68554	-2.09638
Pt_sigma70.5	Phatr3_J14908	3.3362	-0.890433		0.180261		1.2054	0.707538		0.910519	0.476258		-1.4939	-2.25126
Pt_RGQ3	Phatr3_J50305.t1	3.43057	0.226033		0.0287491		0.251285	0.229473		0.268086	0.295373		0.0847434	0.347897
Pt_HSF1.2c	Phatr3_J44200	1.33371	-0.644384		0.144959		0.151119	0.278457		0.0762087	0.238647		0.276435	0.416598
Pt_HSF2.1a	Phatr3_J47360	1.98718	-1.58893		0.114932		0.231459	-0.161218		0.0859526	-0.345656		-0.718614	-0.990218
Pt_HSF3.3a	Phatr3_J45393	2.18556	-2.5773		0.0288115		-0.12422	-0.111459		-0.0302994	-0.211656		0.724389	0.514498
Pt_HSF4a_4f	Phatr3_J45816	1.70847	-1.0055		0.124756		0.431946	0.501585		0.313855	0.460858		-0.310055	0.27207
Pt_HSF4b	Phatr3_J16363	1.27033	-0.607029		0.0476393		-0.0408203	0.156019		-0.0128669	0.0709237		0.0042951	0.49162
Pt_HSF4.4a	Phatr3_J49147	0.767122	-1.64223		0.0171043		0.340672	0.50205		0.137489	0.364797		-0.505511	-0.119394
Pt_HSF4.5b	Phatr3_J44684	1.5688	-3.03326		0.0295079		1.44073	0.756258		0.859045	0.641958		0.248179	0.207801
Pt_HSF4.6c	Phatr3_J49620	0.756041	-1.74187		0.271207		-0.00068744	0.154438		-0.109048	0.011602		-0.279353	0.402096
Pt_HSF4.6d	Phatr3_J48394	1.37469	-1.22268		0.00693822		0.693661	0.328612		0.184027	0.268839		0.726873	1.09472
Pt_HSF4.7b	Phatr3_J49596	1.29089	-0.866474		1		1.0392	0.637004		0.861378	0.652226		-0.705416	-1.35588
Pt_Myb3R5	Phatr3_J7959	2.02978	-1.61455		0.00353148		0.541904	0.805396		0.196415	0.397729		-0.449342	0.216807
Pt_MYB1R_SHAQKYF3	Phatr3_J44256	3.74699	-0.964318		0.0371679		0.402752	-0.156869		0.231308	-0.223371		0.580465	-0.528103
Pt_Myb1R_SHAQKYF6	Phatr3_J46535	1.32774	-5.95662		0.0603869		0.331657	0.158163		0.285093	0.0758469		-0.0148358	0.597899
Pt_bZIP5_PAS	Phatr3_J45142	3.06029	-1.85705		0.00826356		-0.0241362	-0.251782		0.10642	-0.0914549		2.39308	2.96151
Pt_bZIP7/PAS	Phatr3_J48800	1.39369	-0.898499		0.118636		0.205698	0.378251		0.0955217	0.189154		-0.294189	0.341173
Pt_bZIP10	Phatr3_J43744	2.47743	-1.7173		0.914311		0.761898	0.119832		0.698887	0.0324		-3.37269	-3.99881
Pt_bZIP13	Phatr3_J47278	1.29667	-0.499755		0.236252		0.0916632	-0.32346		-0.032861	-0.303461		-0.190035	-0.655304
Pt_CCHH15	Phatr3_J34805	1.33049	-2.67113		0.0599284		0.089739	0.245936		0.121286	0.206309		0.241679	0.875429
Pt_CCHH16	Phatr3_J44139	0.842957	-0.723796		0.0553077		0.501333	0.290672		0.299107	0.233733		-0.508818	0.062076
Pt_CCCH13	Phatr3_J43902	0.559484	-0.819399		0.0214216		-0.00264063	0.138228		-0.0513585	-0.0897977		-0.120788	-0.230244
Pt_sigma70.2	Phatr3_J5537	3.41734	-0.680825		0.0777139		1.14969	0.464032		0.462363	0.328696		-0.857493	-1.08507
Pt_HSF2.1c	Phatr3_J44570	-0.418332	-0.902528		0.323602		-0.0130151	0.0234359		-0.132315	-0.128644		-0.501207	1.09475
Pt_HSF4.2j	Phatr3_J43363	-0.38092	-2.72076		0.240324		1.47709	0.54137		0.802215	0.431384		-1.08244	-1.13346
Pt_HSF4.5f	Phatr3_EG01936	-0.254763	-1.97784		0.0371651		0.115179	0.250377		0.0629244	0.156125		-0.364041	-0.343661
Pt_bZIP6_PAS	Phatr3_J50039	0.0261046	-6.20726		0.0920694		-0.0177069	0.149125		0.00838422	-0.000666119		1.03759	0.628283
Pt_bZIP14	Phatr3_EG02108	0.253131	-2.60434		0.0218158		0.145472	-0.0577213		0.136864	-0.0507842		1.55832	1.11871
Pt_bZIP17	Phatr3_J46173	-0.0937656	-0.605095		0.0883419		0.0436885	0.151514		-0.0395774	0.116816		0.173919	0.524081
Pt_CCHH11	Phatr3_J38018	-0.322967	-1.44144		0.00686795		-0.202297	-0.246381		0.11546	0.103157		0.443542	0.248334
Pt_Hox2	Phatr3_EG01287	0.213245	-1.59625		0.120267		0.313424	0.372667		0.223431	0.28637		-0.380569	0.0669236
Pt_CSF1	Phatr3_J46078	-0.174578	-0.705924		0.0852707		-0.00274382	0.188282		0.00838581	0.170269		-0.00936758	-0.0755959
Pt_Myb4R1	Phatr3_J15516	0.0735309	0.571729		0.0783174		-0.154678	-0.171044		-0.27765	-0.214109		-0.144608	0.224351
Pt_bZIP21a	Phatr3_J44700	0.470457	0.640011		0.0342898		-0.204173	-0.240171		-0.271892	-0.260906		0.270701	-1.21635
Pt_TAZ2	Phatr3_J44807	-0.283967	2.09608		0.0254008		-0.281791	-0.523514		-0.162012	-0.306082		0.3433	0.511352
Pt_CXC1	Phatr3_J32462	0.592567	3.31253		0.00219637		-0.0221616	-0.405092		0.017013	-0.163962		0.641203	0.333965
Pt_CXC4	Phatr3_J48955	0.127981	0.744707		0.0788857		-0.197419	-0.491677		-0.111199	-0.273082		-0.374512	-0.390721
Pt_CSF3	Phatr3_J12737	0.181321	0.898538		0.232303		-0.0891412	-0.648309		-0.128096	-0.442505		0.286831	-0.574374
Pt_HSF2.2a	Phatr3_J44586	-0.0080352	-0.162575		0.178354		-0.0138327	-0.091804		0.0578392	0.0754306		-0.402948	-0.224584
Pt_HSF3.2d	Phatr3_J31764	-0.0399622	0.40257		0.0529761		-0.0477845	0.0321868		-0.182468	-0.068811		0.42134	0.344362
Pt_HSF4.2b	Phatr3_EG02471	0.172616	0.234061		0.121531		-0.0458843	0.0323127		-0.156588	-0.0423304		-0.190595	0.572607
Pt_Myb3R1	Phatr3_J15016	-0.450411	-0.499604		0.0485006		-0.071629	0.345503		0.0802361	0.292775		-1.49174	-2.00754
Pt_Myb3R6	Phatr3_J48179	-0.320973	0.424022		0.0730204		-0.24422	-0.0375281		-0.135971	0.0326786		-0.266433	-0.313099
Pt_Myb2R4	Phatr3_J6817	0.484948	-0.00968858		0.0176479		-0.0675453	-0.0515032		-0.239882	-0.133528		-0.685376	-0.841449
Pt_Myb1R4	Phatr3_J47205	-0.584043	-0.0429968		0.010886		0.133439	0.283926		-0.0592001	0.219188		-1.72002	-1.25221
Pt_Myb1R10	Phatr3_J37257	-0.0131808	-0.276711		0.0225001		-0.126177	0.855718		0.0471559	0.634253		-1.73696	-1.58843
Pt_CCHH1_CCCH20	Phatr3_EG02317	-0.35516	0.0134494		0.206056		0.0216975	0.334738		-0.0388402	0.308721		-1.16795	-0.0212732
Pt_CCHH3	Phatr3_J54326	-0.309578	0.213257		0.0108516		-0.173713	-0.117909		-0.201447	-0.145348		0.161777	-0.699753
Pt_CCHH12	Phatr3_J50130	-0.0951065	-0.460817		0.0159779		0.100589	0.133604		0.1803	0.10946		0.160072	-0.390202
Pt_CCHH29	Phatr3_J8407	-0.0586587	0.0704		0.0423589		-0.00837847	0.140254		-0.00651276	0.08317		0.0866535	0.673265
Pt_CCHH1_CCCH20	Phatr3_EG02317	-0.35516	0.0134494		0.206056		0.0216975	0.334738		-0.0388402	0.308721		-1.16795	-0.0212732
Pt_bHLH3	Phatr3_J42586	-0.453607	-0.651033		0.00162076		0.0931194	-0.108755		0.282485	0.200536		2.9404	3.75806
Pt_CBF/NF3	Phatr3_J54067	0.168856	0.132555		0.165383		-0.0853201	-0.26288		0.0145227	-0.0678238		-0.116949	-0.0958984
Pt_CBF/NF5	Phatr3_J46740	0.0161558	0.152528		0.0283955		0.00592718	-0.196698		-0.166307	-0.133259		0.286581	-0.552044
bZIP23	Phatr3_47944.t1	-2.1464	0.299935		0.000991065		-0.0849598	0.0794365		-0.515318	-0.436853		1.59181	2.54903
Pt_HSF4.5d	Phatr3_J39786	ND	ND		ND		ND	ND		ND	ND		ND	ND
Pt_Myb2R2	Phatr3_J32183	ND	ND		ND		ND	ND		ND	ND		ND	ND
Pt_HSF4.1a	Phatr3_???	#N/A	#N/A		#N/A		#N/A	#N/A		#N/A	#N/A		#N/A	#N/A
Pt_HSF4.5a	Phatr3_???	#N/A	#N/A		#N/A		#N/A	#N/A		#N/A	#N/A		#N/A	#N/A

## Sheet: S2 c regulatory groups log2-FC
Table S2c: Regulation of transcription factors upon blue-light illumination, grouped by similar regulation patterns, followed by ordering according to log2-FC after 10min blue light illumination. Statistically significant fold-changes are marked in bold. In order to estimate expression levels under red light, a value between 0 and 1, corresponding to the lowest and most strongly expressed TFs, is…
		log2-fold change relativ to wt_0min			relative to mean TPM		log2-fold change relativ to KO8_0min			log2-fold change relativ to KO9_0min			log2-fold change relative to wt t0
TF names	Gene ID	wt_10min	wt_60min		wt_0min		KO8_10min	KO8_60min		KO9_10min	KO9_60min		KO8_0min	KO9_0min
Pt_HSF4.6f	Phatr3_J49566	-4.43266	-0.703474		0.105227		0.0514708	0.194519		0.0908628	0.446359		-0.415137	0.228233
Pt_HSF4.4b	Phatr3_J55070	-4.36818	-3.95776		0.445859		0.948093	0.545269		0.495303	0.472932		-1.06843	-0.945639
Pt_HSF4.2d	Phatr3_J43364	-3.855	-1.34109		0.0722221		0.376485	0.213797		0.103447	0.326026		0.306577	0.139136
Pt_HSF4.4d	Phatr3_J34415	-3.61212	-1.93185		0.0275502		-0.110431	0.469796		-0.0033918	0.316038		-0.0988329	0.214694
Pt_HSF4.3a	Phatr3_J49594	-3.27793	-6.89772		0.756731		0.898334	0.650589		0.370786	0.525197		-0.446365	0.212524
Pt_CCHH19	Phatr3_J43223	-3.24463	-1.12515		0.00552494		-0.158951	-0.518666		-0.143299	-0.39745		0.671976	0.203806
Pt_HSF4.7a	Phatr3_Jdraft1650	-3.07314	-4.70962		0.590232		-0.0528129	0.072122		-0.127409	-0.00270493		0.374895	0.267684
Pt_HSF4.5c	Phatr3_J39794	-2.8664	-0.541075		0.0355895		0.0362681	0.145637		0.105475	0.0635927		-0.0471591	0.763035
Pt_HSF4.4c	Phatr3_J44917	-2.75614	-0.621978		0.0504571		-0.129535	0.133775		0.0291276	0.105398		0.292943	0.250369
Pt_Aureo2	Phatr3_J15468	-2.73842	-4.3399		0.280314		0.12788	0.153678		-0.0467166	0.151424		-0.235751	-0.0661833
Pt_HSF1.2a	Phatr3_J42824	-2.45685	-0.854553		0.0526176		0.0632337	0.380774		0.0458485	0.415961		0.596446	1.08632
Pt_HSF1g	Phatr3_J42514	-2.4395	-2.35468		0.0381066		-0.293429	0.0342252		-0.0328549	0.128616		1.43844	2.18048
Pt_sigma70.4	Phatr3_J9312	-2.35439	-1.33171		0.212057		-0.0911399	0.126993		-0.287976	0.00929302		-0.59314	-0.456885
Pt_bHLH5	Phatr3_J43365	-2.17543	-4.25189		0.00464303		1.24392	-0.336862		0.81214	-0.92883		-0.819163	-0.55243
Pt_HSF3.3b	Phatr3_J45392	-2.1751	-0.671393		0.134533		-0.251539	-0.00757027		-0.142368	0.0419472		-0.0204162	-0.164779
Pt_HSF4.3b	Phatr3_J48558	-2.10373	-3.42823		0.0376141		0.267052	0.362533		0.135758	0.341565		0.660249	0.680443
Pt_bZIP19	Phatr3_J48701	-2.0174	-1.22498		0.00422756		0.137652	-0.0885372		-0.00514812	-0.227584		1.3375	1.62772
Pt_Aureo1b	Phatr3_J15977	-2.01716	-1.25775		0.394267		-0.135169	-0.00933229		-0.296618	-0.0175561		-0.226165	-0.301634
Pt_HSF1d	Phatr3_J44750	-1.8561	-1.89204		0.117125		0.311512	0.196254		0.0912532	0.10096		-0.08897	0.743733
Pt_CCCH15	Phatr3_J47713	-1.73893	-1.55326		0.212138		-0.196306	0.393734		-0.225748	0.346148		-0.76045	-0.112571
Pt_Myb1R_SHAQKYF2	Phatr3_J45431	-1.70235	-2.27836		0.0797414		-0.0535383	0.0843259		-0.0310578	-0.034273		0.574431	0.944384
Pt_HSF4.2c	Phatr3_J48361	-1.61937	-3.9601		0.0924869		0.128705	0.536721		0.156116	0.46669		0.168427	-0.18974
Pt_CCHH14	Phatr3_J34600	-1.56041	-0.816973		0.0187763		-0.0523355	0.189909		-0.109113	0.187056		-0.14392	0.627633
Pt_fungal_TRF	Phatr3_J50045	-1.55731	-1.6327		0.0620755		0.0369921	0.228316		-0.0932259	0.104768		0.184036	0.252325
Pt_HSF2.2e	Phatr3_J43413	-1.41117	-1.32182		0.0731188		0.955396	0.614572		0.344572	0.45909		-0.402266	0.0767012
Pt_HSF3.1a	Phatr3_J45926	-1.36793	-3.16738		0.0604923		-0.543824	-0.0852214		-0.113004	0.1384		0.212968	1.18021
Pt_HSF3.2c	Phatr3_EG01965	-1.24594	-0.567137		0.0516389		-0.187875	0.151868		-0.11116	0.0192095		-0.0836891	-0.678087
Pt_HSF1a	Phatr3_J43051	-1.22281	-0.983362		0.164964		1.01479	0.423119		0.738872	0.292058		-1.59791	-0.997542
Pt_HSF3.3d	Phatr3_J45391	-1.03658	-1.09691		0.00415275		0.0724363	0.28107		0.32954	0.520627		-0.0747622	-0.443374
Pt_Aureo1a	Phatr3_J8113	-1.01327	-4.14644		0.403887		0.0982882	0.20395		-0.0612302	0.185599		-2.80083	-2.55002
Pt_HSF3a	Phatr3_EG02327	-0.957161	-1.35105		0.0291455		0.0776437	0.285943		-0.0906799	0.139592		0.31608	1.71269
Pt_MybR+R	Phatr3_J49808	-0.946332	-0.522629		0.0195005		-0.0452889	0.0916768		-0.198328	-0.0229513		-0.102031	0.559117
Pt_Myb2R7b	Phatr3_J49808	-0.946332	-0.522629		0.0195005		-0.0452889	0.0916768		-0.198328	-0.0229513		-0.102031	0.559117
Pt_HSF2c	Phatr3_J44582	-0.853486	-1.16584		0.00684431		-0.0677337	0.0413304		-0.22009	-0.0614382		1.09166	1.92808
Pt_CCCH6	Phatr3_J42841	-0.84742	-0.39794		0.0271715		0.125643	0.14518		-0.0155553	0.00673089		-0.00464501	-0.656881
Pt_HSF3.3c	Phatr3_J50622	-0.769425	-1.07689		0.0969701		0.00389498	0.241523		-0.0234884	0.0831806		0.310091	-0.133241
Pt_CSF4	Phatr3_J47905	-0.717018	-0.602008		0.181853		-0.134807	0.0312899		-0.14285	-0.0684264		0.307657	-0.278644
Pt_HSF4.2e	Phatr3_Jdraft1311	-0.677991	-0.505153		0.0271195		-0.0704423	-0.262355		-0.0992512	-0.176138		0.265398	0.767456
Pt_TAZ4_PHD2_ZZ2	Phatr3_J45764	-0.621929	-0.497253		0.148689		0.0226903	0.168826		-0.0366697	-0.00982275		-0.270061	-0.264978
Pt_Myb1R5	Phatr3_J45029	-0.474269	-0.352278		0.0625125		-0.0530735	0.0563355		-0.0756688	0.0507436		-0.00383343	-0.145703
Pt_HSF4.6a	Phatr3_J49557	-4.77335	0.0213947		0.0810297		4.87142	3.23372		3.32629	2.86488		-3.65164	-3.1299
Pt_HSF4.6h	Phatr3_J49567	-2.67489	0.30579		0.292461		-0.106136	0.0930029		-0.0463006	0.58475		-0.0195312	0.218794
Pt_HSF4.1c	Phatr3_J48702	-2.46503	0.186394		0.0265709		-0.193503	-0.661425		-0.0151759	-0.39118		0.150951	-0.0278241
Pt_CCHH18	Phatr3_J46478	-2.43218	-0.183592		0.0402555		-0.211733	-0.0611795		-0.191355	-0.0759232		-1.00376	0.515633
Pt_HSF4.1b	Phatr3_J48572	-2.28905	-0.337454		0.0366155		0.175508	0.424408		0.173303	0.578056		0.115077	0.238044
Pt_HSF3b	Phatr3_J47952	-2.11945	-0.750357		0.00286834		0.0842407	0.23958		-0.106082	0.234157		-0.0519404	2.27909
Pt_HSF1.1a	Phatr3_J44029	-2.09886	-0.479572		0.0115895		0.341156	1.45504		0.117495	1.09426		0.620505	-0.131943
Pt_CCHH6	Phatr3_J43110	-1.90979	-0.277084		0.0225615		-0.244906	0.0460261		-0.0697862	0.0289844		0.278603	-0.459425
Pt_Myb4R2	Phatr3_J50318	-1.78417	0.18657		0.00500647		0.162449	-0.07052		0.257583	-0.0801639		0.79662	0.30196
Pt_AP2-EREBP2	Phatr3_J55073	-1.59515	-0.319184		0.131778		-0.0456821	-0.0316665		-0.121677	-0.186193		-0.0557272	-0.00886566
Pt_CCCH7_RING62	Phatr3_J12516	-1.43613	0.27802		0.0268828		-0.215482	0.0728743		-0.188816	0.130774		-0.231929	-0.27444
Pt_Myb1R1	Phatr3_EG02473	-1.38485	0.090045		0.0335404		-0.118141	-0.0424407		-0.0722493	0.0918021		0.0881885	0.167723
Pt_Myb1R3	Phatr3_J42928	-1.28322	0.167158		0.0292556		-0.0538155	-0.028171		0.0454207	0.0617813		0.350657	0.683076
Pt_CCCH12	Phatr3_J50624	-1.23965	-0.218237		0.0280857		-0.117729	0.0730918		-0.0683648	0.0699288		0.445615	0.236064
Pt_Myb1R11	Phatr3_J1785	-1.1343	-0.192439		0.0548447		0.0345701	0.162484		0.0122627	0.101696		-0.00389998	0.670614
Pt_Myb3R4	Phatr3_J36337	-1.06935	-0.246529		0.0278604		0.0656829	0.566974		-0.0629589	0.119831		-2.15394	-1.55155
Pt_Hox3	Phatr3_J50050	-1.02084	-0.297604		0.0631228		-0.0733597	-0.0489859		-0.0736428	-0.0988601		0.134887	0.389643
Pt_Myb1R_SHAQKYF7	Phatr3_J49838	-0.911053	-0.0869911		0.0856279		-0.0957652	-0.00983543		0.0331139	0.0580323		-0.548567	-0.872762
Pt_CBF/NF4	Phatr3_J7801	-0.891046	-0.348049		0.177633		-0.00937362	-0.00374882		-0.0965261	0.0352828		-0.204473	1.02487
Pt_Myb5R	Phatr3_J50365	-0.884331	-0.4849		0.0357893		0.0726968	0.490812		0.0607609	0.380449		-1.75121	-1.84995
Pt_HSF2.2b	Phatr3_J50136	-0.837356	-0.207243		0.137732		0.425603	0.37873		0.263697	0.377311		0.302426	0.500976
Pt_Hox4	Phatr3_J41109	-0.684452	-0.252682		0.0138279		-0.147438	-0.096917		0.0550698	-0.0918175		-0.0330998	-1.2858
Pt_bZIP12	Phatr3_J42560	-0.667067	-0.293964		0.0655191		-0.0272316	0.00683277		-0.0379332	0.031731		0.136137	0.757074
Pt_HSF1.1b	Phatr3_J33380	-0.547696	-0.254507		0.182885		0.0381931	0.216515		-0.059282	0.112847		-0.032744	0.101729
Pt_HSF4.6b	Phatr3_EG01932	-0.485194	-0.175295		0.0880202		0.596081	0.597753		0.303722	0.740127		-0.634488	-0.390098
Pt_Myb2R9	Phatr3_J47011	-0.404764	0.159491		0.0280925		-0.0670523	0.0470474		-0.143272	-0.0781858		0.141043	-0.0255432
Pt_cdc5	Phatr3_J13192	-0.394255	0.176606		0.153897		-0.137779	0.0272072		-0.161498	-0.067105		-0.144493	-0.147516
Pt_CCHH8	Phatr3_J45032	-0.388329	0.0975268		0.0275926		-0.267294	-0.0211773		-0.283647	-0.0843904		0.240414	0.070115
Pt_CCCH3	Phatr3_J10122	-0.328688	0.0709582		0.0360196		0.0193848	0.254723		-0.0296615	0.151672		0.247264	0.22586
Pt_HSF1c_AP2	Phatr3_J55108	-0.37068	0.0719051		0.0250449		-0.102505	-0.00516757		-0.139953	-0.036361		0.0961832	0.449098
Pt_HSF1b	Phatr3_J47181	-4.0617	1.51077		0.0538701		-0.801911	-1.79657		-0.604812	-1.27691		-0.631123	-0.188005
Pt_Myb1R_SHAQKYF5 / PtPSR	Phatr3_J47256	-2.96125	1.58922		0.0913078		-0.987278	-0.0930531		-0.855923	-0.0842785		0.125959	0.411964
Pt_bHLH6	Phatr3_J48817	-2.83845	0.740665		0.0633963		-0.584922	-0.780097		-0.538634	-0.593661		0.197419	-0.145143
Pt_CXC3	Phatr3_Jdraft1374	-2.82519	1.23349		0.0152197		-0.253912	-0.604694		-0.278108	-0.38269		0.151348	0.464418
Pt_E2F-DP2b	Phatr3_EG02017	-2.25828	1.2588		0.102131		-0.169768	-0.468382		-0.167538	-0.41498		-0.378188	0.334589
Pt_CCHH2	Phatr3_J48857	-2.06372	0.334607		0.0447447		-0.185891	-0.141916		-0.15593	-0.15301		0.0479892	0.425355
Pt_CCCH4	Phatr3_J13664	-1.72438	1.11564		0.0209485		-0.228194	-0.251192		-0.156483	-0.249287		0.462901	0.489627
Pt_CCHH9	Phatr3_J47919	-1.39835	1.07389		0.018617		0.154057	-0.0451321		0.125383	0.127041		1.04772	0.585577
Pt_CCCH8	Phatr3_J44042	-1.21579	1.53595		0.0303408		-0.197497	-0.553126		-0.163758	-0.340677		0.299784	0.0465232
Pt_HSF1.2b	Phatr3_J33622	-1.11378	0.397476		0.0281772		0.326633	0.526726		0.0564417	0.353615		0.208007	0.223179
Pt_CSF2	Phatr3_J41601	-1.03479	2.05383		0.0237958		-0.232342	-0.715451		-0.22461	-0.86607		1.117	0.253333
Pt_Myb2R3a	Phatr3_J47726	-1.00356	1.83035		0.0458774		-0.134871	-0.28924		-0.152058	-0.239097		-0.0305398	-0.052523
Pt_Myb2R3b	Phatr3_J47726	-1.00356	1.83035		0.0458774		-0.134871	-0.28924		-0.152058	-0.239097		-0.0305398	-0.052523
Pt_CBF/NF1	Phatr3_J43730	-0.936764	0.653319		0.0537838		-0.1795	-0.378342		-0.160893	-0.225759		0.17825	0.401425
Pt_E2F-DP3	Phatr3_J48930	-0.876211	0.506035		0.0364915		-0.111146	-0.811502		-0.150185	-0.477921		-0.163708	-0.758713
Pt_CBF/NF2	Phatr3_J47041	-0.746412	0.499845		0.017654		0.0202879	-0.0776605		-0.0023113	0.0997244		0.00226932	-0.123457
Pt_Myb3R2	Phatr3_J6839	-0.633346	0.815536		0.0260637		0.000506242	-0.266413		0.0112341	0.00881132		-0.224218	0.896144
Pt_CCHH4	Phatr3_J36016	-0.572518	1.05739		0.0153022		-0.181574	-0.385478		-0.0863422	-0.207404		0.395647	0.0946536
Pt_bZIP15	Phatr3_J43303	-0.54479	0.668742		0.7084		0.027467	0.196776		-0.0206762	0.0646313		-0.0482803	-0.0680815
Pt_E2F-DP1b_SET2	Phatr3_J5060	-0.530829	0.622301		0.0189656		0.115892	-0.0713431		0.0377092	-0.0788211		0.297898	0.1727
Pt_CCHH17	Phatr3_J49919	-0.498244	0.51645		0.0366496		0.0620783	-0.324838		-0.0390366	-0.33828		0.188129	0.599642
Pt_HSF3.1b	Phatr3_J45560	8.2155	5.87263		0.00520531		3.19572	4.71968		2.0366	4.95465		-0.96524	-1.43003
Pt_Myb1R_SHAQKYF4	Phatr3_J44331	6.55772	2.23275		0.0261801		1.35136	0.0948364		1.00113	-0.118633		-0.711743	-0.106285
Pt_sigma70.6	Phatr3_J9855	5.34572	0.79149		0.0336567		0.197342	-0.128243		0.352568	-0.18712		-0.650376	-0.668898
Pt_HSF1.1c	Phatr3_J45112	5.00235	4.01218		0.0450702		4.61097	4.29263		2.82018	4.33395		-0.467298	-1.10765
Pt_HSF3.1c	Phatr3_J45559	4.88754	1.9471		0.0264809		0.807119	1.34507		0.349299	1.03753		0.29978	1.28628
Pt_HSF3.3e	Phatr3_EG02624	4.52529	1.60097		0.0295691		0.120899	0.144876		0.228159	0.0456586		-0.495194	-0.89474
Pt_sigma70.7	Phatr3_J50183	4.3375	0.590093		0.0603788		0.778334	0.495684		0.661282	0.374904		-0.908432	-0.95872
Pt_HSF3.3f	Phatr3_J45389	4.3022	1.71292		0.00135912		0.074034	0.189616		0.512429	0.22785		-0.654825	-1.22845
Pt_RGQ2	Phatr3_J44641	4.15619	1.97403		0.0205402		0.235824	-0.0668927		0.0454577	-0.114568		0.251575	0.268728
Pt_HSF1.1d	Phatr3_J34724	4.05911	1.52008		0.0292027		2.90116	2.792		1.76039	3.11511		-0.377004	-1.09102
Pt_sigma70.3	Phatr3_J17029	3.86174	1.1314		0.185826		0.229131	-0.0355629		0.223005	-0.0518105		-0.382309	0.0956835
Pt_bHLH1b_PAS	Phatr3_J44963	3.62014	0.93225		0.0770847		1.12707	0.993268		1.02665	1.00501		-0.250581	0.0424832
Pt_CXC5	Phatr3_J37072	3.36783	0.676407		0.0196603		-0.113155	-0.0143042		-0.103486	-0.138157		-0.496594	0.578934
Pt_CCHH10	Phatr3_J32507	3.20907	1.35592		0.0106652		-0.0735919	-0.590444		0.224146	-0.288482		0.45013	0.052694
Pt_Myb2R8	Phatr3_J49720	3.08182	0.623677		0.0585388		-0.00965598	0.133078		-0.0419868	0.0439637		0.0540279	0.3301
Pt_Myb2R1	Phatr3_J14143	3.00523	0.803307		0.0914431		-0.0844643	-0.0986032		-0.0549297	-0.133666		-0.0770443	0.207939
Pt_bHLH2_PAS	Phatr3_J54435	2.75062	0.859859		0.314808		0.750987	0.422249		0.582796	0.360351		-1.74324	-1.33539
Pt_CCCH5	Phatr3_J29958	2.45911	0.945851		0.0356171		-0.0506846	0.0717612		-0.0589225	-0.0554036		-0.00167551	-0.302916
Pt_HSF1.3a	Phatr3_J45666	2.24399	0.459013		0.0320022		0.0920739	0.0932652		0.119802	0.106291		-0.226471	-0.23504
Pt_RGQ1	Phatr3_J50304	2.40192	0.538653		0.115667		0.0910213	-0.287796		0.251918	-0.217678		0.460561	0.533131
Pt_HSF3.2b	Phatr3_J44099	2.21327	1.04812		0.989706		1.49605	0.815495		1.16338	0.77588		-1.48634	-3.01379
Pt_Aureo1c	Phatr3_J51933	2.04944	0.516119		0.183216		0.0913732	0.0512547		0.0961402	0.0531964		-1.40559	-1.36069
Pt_HSF3.1d	Phatr3_J45561	2.03096	1.67096		0.123042		0.410083	0.59282		0.293609	0.643026		-0.350802	0.634862
Pt_CXC2	Phatr3_J42794	1.97911	1.01061		0.0758063		-0.209854	-0.122156		-0.214242	-0.148457		0.0168797	-0.46028
Pt_Myb1R_SHAQKYF8	Phatr3_J50328	1.93867	0.972147		0.0325827		0.792064	0.123256		0.20443	0.164405		-0.107749	-0.375748
Pt_bZIP8	Phatr3_J47686	1.89723	0.750803		0.101098		0.0734098	0.149888		0.0429175	0.0652423		-0.0503619	-0.771796
Pt_CCHH5	Phatr3_J5508	1.8867	0.532414		0.0116303		-0.516248	-0.0984378		-0.344605	-0.0548842		0.419596	-0.114738
Pt_CSF5	Phatr3_J15211	1.32157	1.23812		0.818883		-0.0566695	-0.627795		0.0247576	-0.560273		-0.525005	-1.50186
Pt_CCHH13	Phatr3_J37547	0.966942	1.90969		0.0201743		0.0785544	-0.169947		0.186333	-0.175351		0.331796	0.106832
Pt_Myb1R2	Phatr3_J48573	0.962011	0.616613		0.102734		0.0172331	0.0160682		-0.0825225	-0.0138399		-0.697049	-0.596713
Pt_CCCH2	Phatr3_J47824	0.562783	0.596877		0.0583094		-0.00850422	-0.29791		0.144439	-0.143324		0.13487	-0.401768
Pt_E2F-DP1a_SET1	Phatr3_J14805	0.560495	1.09176		0.0578885		0.229452	0.0455796		0.0104429	0.144484		0.662747	0.368455
Pt_CCCH1	Phatr3_Jdraft1493	0.505486	0.521053		0.0318579		-0.0498691	0.0664077		0.107324	0.258266		0.0359895	-0.550654
Pt_HSF1.3b	Phatr3_J35419	5.15079	0.236291		0.0326041		1.1717	0.443707		0.5791	0.249954		-0.158298	0.495506
Pt_bHLH1a_PAS	Phatr3_J44962	4.66286	0.379903		0.0126003		1.13478	0.973275		0.766403	0.808873		0.982435	0.610141
Pt_CCCH9	Phatr3_J37636	3.48475	-0.0707553		0.0588		0.150828	0.253557		0.121661	0.125714		-0.481294	0.0700836
Pt_RGQ3	Phatr3_J50305	3.43057	0.226033		0.0287491		0.251285	0.229473		0.268086	0.295373		0.0847434	0.347897
Pt_sigma70.5	Phatr3_J14908	3.3362	-0.890433		0.180261		1.2054	0.707538		0.910519	0.476258		-1.4939	-2.25126
Pt_HSF2b	Phatr3_J40994	3.27169	0.669561		0.0183915		0.22634	0.240646		0.496077	0.350195		0.771558	0.433841
Pt_sigma70.1a	Phatr3_J14599	3.19586	0.700505		0.143058		-0.135484	-0.383532		-0.0657376	-0.236645		-2.52273	-2.50804
Pt_bZIP9	Phatr3_Jdraft1724	3.08629	-0.215326		0.0525241		0.280834	0.36023		0.160764	0.433062		0.0203979	-0.468845
Pt_bZIP21b	Phatr3_J45409	2.99271	0.194872		0.0773369		0.193203	-0.242043		0.0549623	-0.157691		-0.504148	-0.920776
Pt_HSF2.2c	Phatr3_J50481	2.96511	-0.364089		0.87404		2.50968	1.39795		2.1579	1.23748		-4.21486	-4.03547
Pt_HSF4.3c	Phatr3_J48667	2.89356	0.211063		0.0509886		0.355075	-0.0178858		0.544956	0.253828		-0.00251699	-0.705217
Pt_CCCH11	Phatr3_J50345	2.70572	0.197912		0.0125226		0.206771	0.266707		0.0289039	0.23455		0.745827	-0.392359
Pt_Hox1	Phatr3_EG02213	2.69571	0.406955		0.13676		0.542407	-0.15347		0.408934	-0.0387172		-0.880018	-1.05334
Pt_sigma70.1b	Phatr3_J3388	2.57524	0.601051		0.0522401		-0.325275	-0.789245		-0.290512	-0.835867		-1.68554	-2.09638
Pt_bZIP18	Phatr3_J42577	2.51417	0.465167		0.54647		0.210132	0.139543		0.131093	-0.00403486		-0.628551	-0.494344
Pt_bZIP20	Phatr3_J49099	2.38195	-0.450314		0.017821		0.0886628	-0.1455		0.126958	0.178845		-1.22888	-1.14384
Pt_bZIP16	Phatr3_J47279	2.21453	-0.351984		0.0791565		0.203101	-0.199435		0.0102701	-0.00472402		1.25723	0.22455
Pt_bZIP11	Phatr3_J49205	2.04255	-0.360399		0.0987014		-0.045161	-0.0743527		-0.199628	-0.269664		0.0710021	-0.508709
Pt_TAZ3_PHD1_ZZ1	Phatr3_J45703	1.95489	-0.266711		0.117208		0.0322886	0.249099		-0.0315562	0.0981805		0.102217	0.378434
Pt_TAZ1	Phatr3_J41559	1.78046	-0.212585		0.1047		0.423673	0.311109		0.245337	0.163308		-0.508385	-0.233532
Pt_HSF3.2e	Phatr3_J45206	1.73737	0.0430589		0.0341543		0.210985	0.115451		0.298359	0.238074		-1.25304	-1.01485
Pt_CCAAT	Phatr3_J39335	1.58835	0.462728		0.0457613		0.0703963	-0.337284		0.310175	-0.108999		-0.406854	-1.55053
Pt_Myb1R_SHAQKYF1a	Phatr3_EG02570	1.44132	0.17695		0.0347361		-0.00462671	0.1802		-0.0672211	0.0176679		-0.232618	-0.439995
Pt_CCCH10	Phatr3_J50159	1.15596	-0.0728881		0.026243		-0.0215275	0.105697		-0.0141032	0.123807		-0.06868	-0.614212
Pt_AP2-EREBP1	Phatr3_J45659	1.15261	0.225845		0.053828		-0.0105836	0.0276012		-0.0198541	-0.0315548		-0.0218048	0.383624
Pt_E2F-DP2a	Phatr3_J43065	1.08573	-0.2517		0.0199261		0.0963818	0.209159		0.0689819	0.0613051		-0.0949546	-0.161111
Pt_HSF2.1b	Phatr3_J38294	0.97135	0.228094		0.0590053		-0.220018	-0.0731624		-0.265359	-0.107656		0.344173	0.679169
Pt_CCHH7	Phatr3_J13505	0.84055	-0.118352		0.0554205		0.139794	0.247868		0.126611	0.307657		-0.000369146	-0.428435
Pt_TAZ5_PHD3_ZZ3	Phatr3_J54505	0.641679	-0.28506		0.10865		-0.0367715	0.102723		-0.0924093	-0.0255285		0.0622336	0.0286633
Pt_TAF9	Phatr3_J44797	0.621503	0.0321491		0.0197953		-0.114104	-0.115687		-0.208115	-0.233404		0.384124	-0.983218
Pt_MYB1R_SHAQKYF3	Phatr3_J44256	3.74699	-0.964318		0.0371679		0.402752	-0.156869		0.231308	-0.223371		0.580465	-0.528103
Pt_sigma70.2	Phatr3_J5537	3.41734	-0.680825		0.0777139		1.14969	0.464032		0.462363	0.328696		-0.857493	-1.08507
Pt_bZIP5_PAS	Phatr3_J45142	3.06029	-1.85705		0.00826356		-0.0241362	-0.251782		0.10642	-0.0914549		2.39308	2.96151
Pt_bZIP10	Phatr3_J43744	2.47743	-1.7173		0.914311		0.761898	0.119832		0.698887	0.0324		-3.37269	-3.99881
Pt_HSF3.3a	Phatr3_J45393	2.18556	-2.5773		0.0288115		-0.12422	-0.111459		-0.0302994	-0.211656		0.724389	0.514498
Pt_Myb3R5	Phatr3_J7959	2.02978	-1.61455		0.00353148		0.541904	0.805396		0.196415	0.397729		-0.449342	0.216807
Pt_HSF2.1a	Phatr3_J47360	1.98718	-1.58893		0.114932		0.231459	-0.161218		0.0859526	-0.345656		-0.718614	-0.990218
Pt_HSF4a_4f	Phatr3_J45816	1.70847	-1.0055		0.124756		0.431946	0.501585		0.313855	0.460858		-0.310055	0.27207
Pt_HSF4.5b	Phatr3_J44684	1.5688	-3.03326		0.0295079		1.44073	0.756258		0.859045	0.641958		0.248179	0.207801
Pt_bZIP7/PAS	Phatr3_J48800	1.39369	-0.898499		0.118636		0.205698	0.378251		0.0955217	0.189154		-0.294189	0.341173
Pt_HSF4.6d	Phatr3_J48394	1.37469	-1.22268		0.00693822		0.693661	0.328612		0.184027	0.268839		0.726873	1.09472
Pt_HSF1.2c	Phatr3_J44200	1.33371	-0.644384		0.144959		0.151119	0.278457		0.0762087	0.238647		0.276435	0.416598
Pt_CCHH15	Phatr3_J34805	1.33049	-2.67113		0.0599284		0.089739	0.245936		0.121286	0.206309		0.241679	0.875429
Pt_Myb1R_SHAQKYF6	Phatr3_J46535	1.32774	-5.95662		0.0603869		0.331657	0.158163		0.285093	0.0758469		-0.0148358	0.597899
Pt_bZIP13	Phatr3_J47278	1.29667	-0.499755		0.236252		0.0916632	-0.32346		-0.032861	-0.303461		-0.190035	-0.655304
Pt_HSF4.7b	Phatr3_J49596	1.29089	-0.866474		1		1.0392	0.637004		0.861378	0.652226		-0.705416	-1.35588
Pt_HSF4b	Phatr3_J16363	1.27033	-0.607029		0.0476393		-0.0408203	0.156019		-0.0128669	0.0709237		0.0042951	0.49162
Pt_CCHH16	Phatr3_J44139	0.842957	-0.723796		0.0553077		0.501333	0.290672		0.299107	0.233733		-0.508818	0.062076
Pt_HSF4.4a	Phatr3_J49147	0.767122	-1.64223		0.0171043		0.340672	0.50205		0.137489	0.364797		-0.505511	-0.119394
Pt_HSF4.6c	Phatr3_J49620	0.756041	-1.74187		0.271207		-0.00068744	0.154438		-0.109048	0.011602		-0.279353	0.402096
Pt_CCCH13	Phatr3_J43902	0.559484	-0.819399		0.0214216		-0.00264063	0.138228		-0.0513585	-0.0897977		-0.120788	-0.230244
Pt_bZIP6_PAS	Phatr3_J50039	0.0261046	-6.20726		0.0920694		-0.0177069	0.149125		0.00838422	-0.000666119		1.03759	0.628283
Pt_HSF4.2j	Phatr3_J43363	-0.38092	-2.72076		0.240324		1.47709	0.54137		0.802215	0.431384		-1.08244	-1.13346
Pt_bZIP14	Phatr3_EG02108	0.253131	-2.60434		0.0218158		0.145472	-0.0577213		0.136864	-0.0507842		1.55832	1.11871
Pt_HSF4.5f	Phatr3_EG01936	-0.254763	-1.97784		0.0371651		0.115179	0.250377		0.0629244	0.156125		-0.364041	-0.343661
Pt_Hox2	Phatr3_EG01287	0.213245	-1.59625		0.120267		0.313424	0.372667		0.223431	0.28637		-0.380569	0.0669236
Pt_CCHH11	Phatr3_J38018	-0.322967	-1.44144		0.00686795		-0.202297	-0.246381		0.11546	0.103157		0.443542	0.248334
Pt_HSF2.1c	Phatr3_J44570	-0.418332	-0.902528		0.323602		-0.0130151	0.0234359		-0.132315	-0.128644		-0.501207	1.09475
Pt_CSF1	Phatr3_J46078	-0.174578	-0.705924		0.0852707		-0.00274382	0.188282		0.00838581	0.170269		-0.00936758	-0.0755959
Pt_bZIP17	Phatr3_J46173	-0.0937656	-0.605095		0.0883419		0.0436885	0.151514		-0.0395774	0.116816		0.173919	0.524081
Pt_CXC1	Phatr3_J32462	0.592567	3.31253		0.00219637		-0.0221616	-0.405092		0.017013	-0.163962		0.641203	0.333965
Pt_TAZ2	Phatr3_J44807	-0.283967	2.09608		0.0254008		-0.281791	-0.523514		-0.162012	-0.306082		0.3433	0.511352
Pt_CSF3	Phatr3_J12737	0.181321	0.898538		0.232303		-0.0891412	-0.648309		-0.128096	-0.442505		0.286831	-0.574374
Pt_CXC4	Phatr3_J48955	0.127981	0.744707		0.0788857		-0.197419	-0.491677		-0.111199	-0.273082		-0.374512	-0.390721
Pt_bZIP21a	Phatr3_J44700	0.470457	0.640011		0.0342898		-0.204173	-0.240171		-0.271892	-0.260906		0.270701	-1.21635
Pt_Myb4R1	Phatr3_J15516	0.0735309	0.571729		0.0783174		-0.154678	-0.171044		-0.27765	-0.214109		-0.144608	0.224351
Pt_HSF2.2a	Phatr3_J44586	-0.0080352	-0.162575		0.178354		-0.0138327	-0.091804		0.0578392	0.0754306		-0.402948	-0.224584
Pt_HSF3.2d	Phatr3_J31764	-0.0399622	0.40257		0.0529761		-0.0477845	0.0321868		-0.182468	-0.068811		0.42134	0.344362
Pt_HSF4.2b	Phatr3_EG02471	0.172616	0.234061		0.121531		-0.0458843	0.0323127		-0.156588	-0.0423304		-0.190595	0.572607
Pt_Myb3R1	Phatr3_J15016	-0.450411	-0.499604		0.0485006		-0.071629	0.345503		0.0802361	0.292775		-1.49174	-2.00754
Pt_Myb3R6	Phatr3_J48179	-0.320973	0.424022		0.0730204		-0.24422	-0.0375281		-0.135971	0.0326786		-0.266433	-0.313099
Pt_Myb2R4	Phatr3_J6817	0.484948	-0.00968858		0.0176479		-0.0675453	-0.0515032		-0.239882	-0.133528		-0.685376	-0.841449
Pt_Myb1R4	Phatr3_J47205	-0.584043	-0.0429968		0.010886		0.133439	0.283926		-0.0592001	0.219188		-1.72002	-1.25221
Pt_Myb1R10	Phatr3_J37257	-0.0131808	-0.276711		0.0225001		-0.126177	0.855718		0.0471559	0.634253		-1.73696	-1.58843
Pt_CCHH1_CCCH20	Phatr3_EG02317	-0.35516	0.0134494		0.206056		0.0216975	0.334738		-0.0388402	0.308721		-1.16795	-0.0212732
Pt_CCHH3	Phatr3_J54326	-0.309578	0.213257		0.0108516		-0.173713	-0.117909		-0.201447	-0.145348		0.161777	-0.699753
Pt_CCHH12	Phatr3_J50130	-0.0951065	-0.460817		0.0159779		0.100589	0.133604		0.1803	0.10946		0.160072	-0.390202
Pt_CCHH29	Phatr3_J8407	-0.0586587	0.0704		0.0423589		-0.00837847	0.140254		-0.00651276	0.08317		0.0866535	0.673265
Pt_CCHH1_CCCH20	Phatr3_EG02317	-0.35516	0.0134494		0.206056		0.0216975	0.334738		-0.0388402	0.308721		-1.16795	-0.0212732
Pt_bHLH3	Phatr3_J42586	-0.453607	-0.651033		0.00162076		0.0931194	-0.108755		0.282485	0.200536		2.9404	3.75806
Pt_CBF/NF3	Phatr3_J54067	0.168856	0.132555		0.165383		-0.0853201	-0.26288		0.0145227	-0.0678238		-0.116949	-0.0958984
Pt_CBF/NF5	Phatr3_J46740	0.0161558	0.152528		0.0283955		0.00592718	-0.196698		-0.166307	-0.133259		0.286581	-0.552044
bZIP23	Phatr3_47944	-2.1464	0.299935		0.000991065		-0.0849598	0.0794365		-0.515318	-0.436853		1.59181	2.54903
Pt_HSF4.5d	Phatr3_J39786	ND	ND		ND		ND	ND		ND	ND		ND	ND
Pt_Myb2R2	Phatr3_J32183	ND	ND		ND		ND	ND		ND	ND		ND	ND
Pt_HSF4.1a	Phatr3_???	#N/A	#N/A		#N/A		#N/A	#N/A		#N/A	#N/A		#N/A	#N/A
Pt_HSF4.5a	Phatr3_???	#N/A	#N/A		#N/A		#N/A	#N/A		#N/A	#N/A		#N/A	#N/A
