# Supplementary material for: The Aureochrome Photoreceptor PtAUREO1a Is a Highly Effective Blue Light Switch in Diatoms
Source: iScience. 2020 Oct 24;23(11):101730. doi: 10.1016/j.isci.2020.101730 (PMC7670200; doi:10.1016/j.isci.2020.101730)
Supplement: Table S3. Transcriptomic Data Based on Edge R Values, Related to Main Figure 2 [file mmc3.xls]

## Sheet: Tabelle1
Supplementary Table 3: Transcriptomic data based on Edge R values. Realted to Fig. 2
Identifier	AGI	Gene.length	Gene_description	TAIR_Annotation	InterPro.IDs	InterPro.GO.Names	InterPro.GO.IDs	InterPro_GO_Names	Mapman.new	Mapman.old	Mercator.reduced	Mercator.manuell.assigned.1	kmeans.new	kmeans_cluster	Entrez.ID	Localisation	logFC_WT_10min_BL	FDR_WT_10min_BL	logFC_WT_60min_BL	FDR_WT_60min_BL	logFC_WT_60min.10min_BL	FDR_WT_60min.10min_BL	logFC_1aK8_10min_BL	FDR_1aK8_10min_BL	logFC_1aK8_60min_BL	FDR_1aK8_60min_BL	logFC_1aK8_60min.10min_BL	FDR_1aK8_60min.10min_BL	logFC_1aK9_10min_BL	FDR_1aK9_10min_BL	logFC_1aK9_60min_BL	FDR_1aK9_10min_BL.1	logFC_1aK9_60min.10min_BL	FDR_1aK9_60min.10min_BL	logFC_1aK8_0min_RL.WT_0min_RL	FDR_1aK8_0min_RL.WT_0min_RL	logFC_1aK9_0min_RL.WT_0min_RL	FDR_1aK9_0min_RL.WT_0min_RL	logFC_1aK9_0min_RL.1aK8_0min_RL	FDR_1aK9_0min_RL.1aK8_0min_RL
Phatr3_J47706.t1	AT1G01020	975	Predicted protein {ECO:0000313|EMBL:EEC46634.1} [Source:UniProtKB/TrEMBL,Acc:B7G4L7]	ARV1	IPR007290 (PFAM); IPR007290 (PANTHER)	P:intracellular sterol transport	P:GO:0032366	P:intracellular sterol transport	lipid metabolism. exotics (steroids, squalene etc).sphingolipids	not assigned.unknown	lipid metabolism exotics		3	1	7202709	O	-0.7168175264	1.08e-07	-0.2403330425	0.0696367025	0.4764844839	0.0005255554	0.0179913578	0.99998724	0.1798690424	0.3447602337	0.1618776846	0.4528949895	0.01841752	1	-0.1079543781	0.8886274223	-0.1263718981	0.9391419446	0.2056361167	0.1596476209	-0.459405372	0.0016216481	-0.6650414887	4.52e-06
Phatr3_J47174.t1	AT1G01180	900	Predicted protein {ECO:0000313|EMBL:EEC47350.1} [Source:UniProtKB/TrEMBL,Acc:B7G2R5]	S-adenosyl-L-methionine-dependent methyltransferases superfamily protein	PF13578 (PFAM); G3DSA:3.40.50.150 (GENE3D); PTHR37909 (PANTHER); IPR029063 (SUPERFAMILY)	no GO terms	no GO terms	no GO terms	RNA.regulation of transcription.AP2/EREBP, APETALA2/Ethylene-responsive element binding protein family	not assigned.unknown	Transcription factor		3	1	7201954	S	0.2363081872	0.0650132713	-0.1656460013	0.2153564916	-0.4019541885	0.0014916983	0.0721095865	0.99998724	0.4188578175	0.0049548852	0.346748231	0.0342440674	0.1976713066	1	0.4638915497	0.038383622	0.2662202431	0.5150645353	0.0951658204	0.5580543034	-0.4331973792	0.0033699904	-0.5283631996	0.0003821028
Phatr3_Jdraft1431.t1	AT1G01220	3273	Predicted protein {ECO:0000313|EMBL:EEC42659.1} [Source:UniProtKB/TrEMBL,Acc:B7S4B1]	L-fucokinase GDP-L-fucose pyrophosphorylase (FKGP)	IPR001174 (PRINTS); IPR014721 (G3DSA:3.30.230.GENE3D); IPR012887 (PFAM); G3DSA:3.30.230.120 (GENE3D); IPR013750 (PFAM); PTHR32463 (PANTHER); IPR036554 (SUPERFAMILY)	F:ATP binding; F:kinase activity; F:transferase activity, transferring phosphorus-containing groups	F:GO:0005524; F:GO:0016301; F:GO:0016772	F:ATP binding; F:kinase activity; F:transferase activity, transferring phosphorus-containing groups	cell wall.precursor synthesis.NDP sugar pyrophosphorylase.GDP fucose and fucokinase	cell wall.precursor synthesis.NDP sugar pyrophosphorylase.GDP fucose and fucokinase	cell wall		3	1	7204897	O	-2.595778514	3.26e-47	-0.7962467471	4.95e-07	1.799531767	3.16e-23	-0.1809903169	0.9666370204	-0.0484029689	0.8971746393	0.132587348	0.6802976658	-0.0926991949	1	-0.1167544736	0.9166380145	-0.0240552787	0.9929585373	0.285237273	0.1131378669	0.5097441199	0.0044741624	0.2245068469	0.2511331742
Phatr3_EG01932.t1	AT1G01320	2172	Predicted protein {ECO:0000313|EMBL:EEC44133.1} [Source:UniProtKB/TrEMBL,Acc:B7GB13]	Tetratricopeptide repeat (TPR)-like superfamily protein	IPR011990 (G3DSA:1.25.40.GENE3D); PF13424 (PFAM); IPR011990 (G3DSA:1.25.40.GENE3D); IPR011990 (G3DSA:1.25.40.GENE3D); mobidb-lite (MOBIDB_LITE); PTHR45641 (PANTHER); IPR019734 (PROSITE_PROFILES); IPR019734 (PROSITE_PROFILES); IPR019734 (PROSITE_PROFILES); IPR019734 (PROSITE_PROFILES); IPR019734 (PROSITE_PROFILES); IPR019734 (PROSITE_PROFILES); IPR013026 (PROSITE_PROFILES); IPR019734 (PROSITE_PROF…	F:protein binding	F:GO:0005515	F:protein binding	not assigned.no ontology.pentatricopeptide (PPR) repeat-containing protein	not assigned.no ontology.tetratricopeptide repeat (TPR)	not assigned		3	1	7198185	O	-0.4851939433	0.0004575501	-0.1752953075	0.2353166425	0.3098986358	0.0268935157	0.5960805563	0.00041795	0.5977531822	0.0001647592	0.0016726259	0.9966026698	0.3037221628	1	0.7401267492	0.0006748806	0.4364045864	0.1648260518	-0.6344881262	1.62e-05	-0.3900980678	0.0189766451	0.2443900584	0.1609911729
Phatr3_J49686.t1	AT1G01320	2061	Predicted protein {ECO:0000313|EMBL:EEC44209.1} [Source:UniProtKB/TrEMBL,Acc:B7GBG6]	Tetratricopeptide repeat (TPR)-like superfamily protein	IPR011990 (G3DSA:1.25.40.GENE3D); IPR011990 (G3DSA:1.25.40.GENE3D); G3DSA:2.40.50.100 (GENE3D); PF13374 (PFAM); PF13424 (PFAM); mobidb-lite (MOBIDB_LITE); PTHR45641 (PANTHER); IPR013026 (PROSITE_PROFILES); IPR019734 (PROSITE_PROFILES); IPR019734 (PROSITE_PROFILES); IPR013026 (PROSITE_PROFILES); IPR019734 (PROSITE_PROFILES); IPR019734 (PROSITE_PROFILES); IPR019734 (PROSITE_PROFILES); IPR019734 (PR…	F:protein binding	F:GO:0005515	F:protein binding	not assigned.no ontology.pentatricopeptide (PPR) repeat-containing protein	not assigned.unknown	not assigned		3	1	7198318	M	-1.837830443	4.58e-44	-0.7050126788	1e-08	1.1328177641	1.62e-17	-0.0990499483	0.99998724	0.0516668456	0.8512682162	0.1507167939	0.4889609013	-0.1205386597	1	-0.042583081	0.9757926894	0.0779555787	0.9873035031	0.3698833365	0.0053833843	-0.4738235442	0.0009412294	-0.8437068806	3.62e-09
Phatr3_J31980.t1	AT1G01760	1446	Predicted protein {ECO:0000313|EMBL:EEC51747.1} [Source:UniProtKB/TrEMBL,Acc:B7FPV9]	adenosine deaminases RNA binding RNA binding adenosine deaminases	IPR002466 (PFAM); PTHR10910 (PANTHER); PTHR10910:SF62 (PANTHER); IPR002466 (PROSITE_PROFILES)	F:RNA binding; F:adenosine deaminase activity; P:RNA processing	F:GO:0003723; F:GO:0004000; P:GO:0006396	F:RNA binding; F:adenosine deaminase activity; P:RNA processing	RNA.processing	RNA.processing	RNA processing		3	1	7196457	O	-2.4945372391	7.71e-26	-0.0694519954	0.7335674206	2.4250852437	2.91e-24	-0.1482836547	0.99998724	-0.2567471935	0.3278352859	-0.1084635388	0.7848863411	-0.0208319879	1	-0.0360673599	0.9861138721	-0.015235372	0.9954200087	0.6382614974	0.0006759192	0.6798305511	0.0005456639	0.0415690537	0.8613463283
Phatr3_J11843.t1	AT1G01790	2310	Predicted protein {ECO:0000313|EMBL:EEC49304.1} [Source:UniProtKB/TrEMBL,Acc:B7FX22]	K+ efflux antiporter 1 (KEA1)	IPR006153 (PFAM); IPR038770 (G3DSA:1.20.1530.GENE3D); IPR003148 (PFAM); G3DSA:3.40.50.720 (GENE3D); mobidb-lite (MOBIDB_LITE); mobidb-lite (MOBIDB_LITE); PTHR46157 (PANTHER); IPR003148 (PROSITE_PROFILES); IPR036291 (SUPERFAMILY)	P:cation transport; P:potassium ion transport; F:solute:proton antiporter activity; C:integral component of membrane; P:transmembrane transport	P:GO:0006812; P:GO:0006813; F:GO:0015299; C:GO:0016021; P:GO:0055085	P:cation transport; P:potassium ion transport; F:solute:proton antiporter activity; C:integral component of membrane; P:transmembrane transport	transport.potassium	transport.potassium	Transport potassium		3	1	7200130	O	-1.1333226105	2e-18	-0.217145131	0.1074117747	0.9161774795	1.5e-12	-0.1449327444	0.9965093043	-0.0153309256	0.9647258454	0.1296018189	0.6054592336	-0.0089775845	1	-0.0147930248	0.9948980198	-0.0058154403	0.9986591663	0.0926299861	0.5806672955	-0.0223289083	0.9003540481	-0.1149588944	0.5092514597
Phatr3_J46733.t1	AT1G02120	1533	Predicted protein {ECO:0000313|EMBL:ACI65329.1} [Source:UniProtKB/TrEMBL,Acc:B5Y3L7]	VASCULAR ASSOCIATED DEATH1 (VAD1)	IPR011993 (G3DSA:2.30.29.GENE3D); IPR031968 (PFAM); mobidb-lite (MOBIDB_LITE); mobidb-lite (MOBIDB_LITE); PTHR47666 (PANTHER); IPR031968 (PROSITE_PROFILES)	no GO terms	no GO terms	no GO terms	stress.biotic	not assigned.unknown	Stress biotic		3	1	7204510	O	-0.395357721	0.0011505613	-0.3185813146	0.0089693282	0.0767764064	0.5499596239	-0.0344712195	0.99998724	0.1043741078	0.632050581	0.1388453273	0.5242409922	-0.0516712671	1	0.0107314114	0.9969168217	0.0624026784	0.9908346311	-0.0855082836	0.5794765885	0.2132453358	0.1337006154	0.2987536194	0.0349636752
Phatr3_J46737.t1	AT1G02120	1956	NA	VASCULAR ASSOCIATED DEATH1 (VAD1)	IPR031968 (PFAM); mobidb-lite (MOBIDB_LITE); mobidb-lite (MOBIDB_LITE); mobidb-lite (MOBIDB_LITE); PTHR47666 (PANTHER); IPR031968 (PROSITE_PROFILES)	no GO terms	no GO terms	no GO terms	stress.biotic	not assigned.unknown	Stress biotic		3	1	NA	O	-2.6133744409	1.27e-67	-0.6379114686	3.3e-06	1.9754629723	8.21e-40	0.1771866912	0.8986746024	0.3396740714	0.0523160644	0.1624873802	0.5116717228	0.1284490394	1	0.1618632338	0.7989774412	0.0334141944	0.9929585373	-0.1260087546	0.4645150308	0.5035988942	0.0013112097	0.6296076489	6.27e-05
Phatr3_J51810.t1	AT1G02130	642	Predicted protein {ECO:0000313|EMBL:EEC49064.1} [Source:UniProtKB/TrEMBL,Acc:B7FWX9]	RAS 5 (RA-5)	PR00449 (PRINTS); IPR001806 (PFAM); IPR005225 (TIGRFAM); G3DSA:3.40.50.300 (GENE3D); PTHR24073:SF1064 (PANTHER); PTHR24073 (PANTHER); PS51419 (PROSITE_PROFILES); cd01863 (CDD); IPR027417 (SUPERFAMILY)	F:GTPase activity; F:GTP binding	F:GO:0003924; F:GO:0005525	F:GTPase activity; F:GTP binding	signalling.G-proteins	signalling.G-proteins	Signalling G-proteins		3	1	7200253	O	-1.0002225133	7.96e-13	-0.488382228	0.0004871088	0.5118402853	0.0002898803	-0.0080113794	0.99998724	0.0605134903	0.8464338111	0.0685248697	0.8385698778	-0.0884315019	1	0.0938726274	0.9310791789	0.1823041293	0.8645415762	0.0003642312	0.9985387292	0.9400216326	1.43e-09	0.9396574014	1.84e-09
Phatr3_J54872.t1	AT1G02170	1200	Metacaspase {ECO:0000313|EMBL:EEC45839.1} [Source:UniProtKB/TrEMBL,Acc:B7G6D0]	metacaspase 1 (AMC1)	G3DSA:3.40.50.12660 (GENE3D); PF00656 (PFAM); PTHR31773 (PANTHER); PTHR31773 (PANTHER); PTHR31773:SF9 (PANTHER); IPR029030 (SUPERFAMILY)	no GO terms	no GO terms	no GO terms	protein.degradation	protein.degradation	Protein degradation		3	1	7203526	O	-1.2255828289	8.71e-17	-0.6564935838	8.14e-06	0.5690892451	0.0001245874	-0.1176900696	0.99998724	-0.0156051648	0.9690116294	0.1020849048	0.7542995641	-0.0050314383	1	0.117599445	0.9064905946	0.1226308833	0.9598426805	-0.4994842903	0.0016658611	0.0783565196	0.6863287135	0.5778408099	0.0007481226
Phatr3_J43432.t1	AT1G02305	783	Predicted protein {ECO:0000313|EMBL:EEC50432.1} [Source:UniProtKB/TrEMBL,Acc:B7FS79]	Cysteine proteinases superfamily protein	IPR000668 (PFAM); G3DSA:3.90.70.10 (GENE3D); PTHR12411:SF14 (PANTHER); PTHR12411 (PANTHER); IPR038765 (SUPERFAMILY)	P:proteolysis; F:cysteine-type peptidase activity	P:GO:0006508; F:GO:0008234	P:proteolysis; F:cysteine-type peptidase activity	protein.degradation.cysteine protease	not assigned.unknown	Protein degradation		3	1	7197153	O	0.3856886968	0.017353453	-0.2069104871	0.2296955772	-0.5925991839	0.0002273065	-0.0406316225	0.99998724	0.0772480292	0.8307128848	0.1178796518	0.7386108737	-0.0572393596	1	0.085555915	0.9539371071	0.1427952746	0.954421771	-0.4796204501	0.007137551	0.2711906965	0.1698966894	0.7508111466	6.54e-05
Phatr3_J16147.t1	AT1G02410	924	NA	cytochrome c oxidase assembly protein CtaG	IPR023471 (G3DSA:2.60.370.GENE3D); IPR007533 (PFAM); PTHR21320:SF3 (PANTHER); PTHR21320:SF3 (PANTHER); PTHR21320 (PANTHER); PTHR21320 (PANTHER); IPR007533 (HAMAP); IPR023471 (SUPERFAMILY)	F:copper ion binding	F:GO:0005507	F:copper ion binding	mitochondrial electron transport / ATP synthesis.cytochrome c oxidase	mitochondrial electron transport ATP synthesis.cytochrome c oxidase	mitochondrial electron transport		3	1	NA	M	-0.0593234627	0.635879357	-0.2576479834	0.0334217935	-0.1983245207	0.1023814446	0.1759476027	0.7345629241	0.1235763256	0.5342748867	-0.0523712771	0.8557098652	0.1412572011	1	0.2170127116	0.5179074801	0.0757555105	0.98584341	0.1867626027	0.1714257261	-0.2554985034	0.0673807364	-0.4422611061	0.0013201126
Phatr3_J28723.t1	AT1G03150	528	Predicted protein {ECO:0000313|EMBL:EEC46969.1} [Source:UniProtKB/TrEMBL,Acc:B7G3A8]	Acyl-CoA N-acyltransferases (NAT) superfamily protein	G3DSA:3.40.630.30 (GENE3D); IPR000182 (PFAM); PTHR45910 (PANTHER); PTHR45910:SF1 (PANTHER); IPR000182 (PROSITE_PROFILES); cd04301 (CDD); IPR016181 (SUPERFAMILY)	no GO terms	no GO terms	no GO terms	RNA.regulation of transcription.Silencing Group	RNA.regulation of transcription.Silencing Group	Transcription factor		3	1	7202450	O	0.5611478563	5.76e-07	-0.0606490787	0.6312206265	-0.621796935	3.18e-08	0.0617875987	0.99998724	0.2413306343	0.1127351695	0.1795430356	0.3260820555	0.0585373863	1	0.1529791282	0.7345354926	0.0944417419	0.9575329836	-0.0648773098	0.6676078364	0.273567876	0.0390491606	0.3384451858	0.0110334834
Phatr3_J54072.t1	AT1G03190	2577	NA	ULTRAVIOLET HYPERSENSITIVE 6 (UVH6)	IPR006555 (PFAM); IPR013020 (TIGRFAM); IPR010643 (PFAM); G3DSA:3.40.50.300 (GENE3D); IPR010614 (PFAM); IPR001945 (PTHR11472:PANTHER); PTHR11472 (PANTHER); IPR014013 (PROSITE_PROFILES); IPR027417 (SUPERFAMILY)	F:nucleic acid binding; F:DNA binding; F:DNA helicase activity; F:helicase activity; F:ATP binding; C:nucleus; P:nucleobase-containing compound metabolic process; P:nucleotide-excision repair; F:hydrolase activity, acting on acid anhydrides, in phosphorus-containing anhydrides	F:GO:0003676; F:GO:0003677; F:GO:0003678; F:GO:0004386; F:GO:0005524; C:GO:0005634; P:GO:0006139; P:GO:0006289; F:GO:0016818	F:nucleic acid binding; F:DNA binding; F:DNA helicase activity; F:helicase activity; F:ATP binding; C:nucleus; P:nucleobase-containing compound metabolic process; P:nucleotide-excision repair; F:hydrolase activity, acting on acid anhydrides, in phosphorus-containing anhydrides	DNA.repair	DNA.repair	DNA repair		3	1	NA	O	-0.341787873	0.0035687786	-0.1291232535	0.2956893748	0.2126646194	0.074435655	-0.0482096449	0.99998724	0.1253850393	0.5160777833	0.1735946842	0.3531048726	0.0203426103	1	0.0710606059	0.9453182461	0.0507179957	0.9911730417	0.4044265493	0.0010236478	0.0342332644	0.8236357946	-0.3701932849	0.0067952308
Phatr3_J45676.t1	AT1G03260	402	Predicted protein {ECO:0000313|EMBL:EEC48922.1} [Source:UniProtKB/TrEMBL,Acc:B7FYH8]	SNARE associated Golgi protein family	IPR015414 (PANTHER); PTHR12677:SF24 (PANTHER)	C:integral component of membrane	C:GO:0016021	C:integral component of membrane	not assigned.unknown	not assigned.unknown	not assigned		3	1	7200459	S	-1.2540962989	1.95e-14	-0.8061503853	4.09e-07	0.4479459135	0.0077574601	0.1226546006	0.99998724	0.2475536197	0.2875243421	0.1248990191	0.702943574	0.1277203885	1	0.1573624856	0.8511144887	0.0296420971	0.9929585373	0.2303160023	0.2157041128	0.4048662476	0.0273564736	0.1745502453	0.3904022941
Phatr3_EG01025.t1	AT1G03280	1434	NA	Transcription factor TFIIE, alpha subunit	IPR013083 (G3DSA:3.30.40.GENE3D); IPR024550 (PFAM); mobidb-lite (MOBIDB_LITE); mobidb-lite (MOBIDB_LITE); mobidb-lite (MOBIDB_LITE); mobidb-lite (MOBIDB_LITE); IPR039997 (PANTHER); IPR017919 (PROSITE_PROFILES); SSF57783 (SUPERFAMILY)	no GO terms	no GO terms	no GO terms	RNA.transcription	not assigned.unknown	RNA transcription		3	1	NA	O	-2.8524336417	2.04e-80	-0.8541750289	1.68e-11	1.9982586128	2.28e-39	-0.0698466546	0.99998724	0.1678729574	0.3980446766	0.237719612	0.2103661515	0.0571615677	1	0.160626477	0.7643880694	0.1034649092	0.9596067737	-0.0237452768	0.9001055113	0.2818992905	0.0563095175	0.3056445673	0.0416491163
Phatr3_J43164.t1	AT1G03630	1242	Predicted protein {ECO:0000313|EMBL:EEC51931.1} [Source:UniProtKB/TrEMBL,Acc:B7FQU9]	protochlorophyllide oxidoreductase C (POR C)	IPR002347 (PRINTS); G3DSA:3.40.50.720 (GENE3D); IPR002347 (PFAM); PTHR44419:SF9 (PANTHER); IPR005979 (PANTHER); IPR036291 (SUPERFAMILY)	F:protochlorophyllide reductase activity; P:oxidation-reduction process	F:GO:0016630; P:GO:0055114	F:protochlorophyllide reductase activity; P:oxidation-reduction process	tetrapyrrole synthesis.protochlorophyllide reductase	tetrapyrrole synthesis.protochlorophyllide reductase	tetrapyrrole synthesis		3	1	7196764	P	-1.0731387396	1.45e-08	-0.348993052	0.0594997695	0.7241456877	0.0001679793	-0.1837414258	0.99998724	-0.6517971727	0.0018057117	-0.4680557469	0.0515239766	0.0378540822	1	-0.3028728274	0.5796234742	-0.3407269096	0.5908710341	0.0945303304	0.6862979822	-0.0248405734	0.9169730465	-0.1193709038	0.6159139513
Phatr3_J54121.t1	AT1G03770	1236	Sex comb extra {ECO:0000313|EMBL:EEC50871.1} [Source:UniProtKB/TrEMBL,Acc:B7FSX5]	RING 1B (RING1B)	IPR013083 (G3DSA:3.30.40.GENE3D); mobidb-lite (MOBIDB_LITE); mobidb-lite (MOBIDB_LITE); mobidb-lite (MOBIDB_LITE); mobidb-lite (MOBIDB_LITE); mobidb-lite (MOBIDB_LITE); PTHR46076 (PANTHER); SSF57850 (SUPERFAMILY)	no GO terms	no GO terms	no GO terms	protein.degradation.ubiquitin.E3.RING	not assigned.unknown	Protein degradation ubiquitin		3	1	7197345	O	-1.1580513848	1.6e-19	-0.3727050543	0.0022099837	0.7853463305	1.52e-09	-0.1700172273	0.808992149	0.0550630886	0.8359072937	0.2250803159	0.215512354	0.0174805744	1	0.0526732804	0.9650034673	0.035192706	0.9929585373	-0.1705038659	0.2277450307	0.0290309401	0.8557666259	0.199534806	0.1708774692
Phatr3_J44521.t1	AT1G03900	657	Predicted protein {ECO:0000313|EMBL:EEC50244.1} [Source:UniProtKB/TrEMBL,Acc:B7FUE2]	non-intrinsic ABC protein 4 (NAP4)	IPR011993 (G3DSA:2.30.29.GENE3D); IPR012466 (PFAM); mobidb-lite (MOBIDB_LITE); PTHR12847:SF3 (PANTHER); PTHR12847 (PANTHER); IPR012466 (CDD); SSF50729 (SUPERFAMILY)	P:endocytosis; C:membrane	P:GO:0006897; C:GO:0016020	P:endocytosis; C:membrane	not assigned.unknown	not assigned.unknown	not assigned		3	1	7197735	O	0.3801633493	0.0188528378	-0.0555377311	0.7609112473	-0.4357010804	0.00691004	0.0035987225	0.99998724	0.1094928102	0.7305401995	0.1058940876	0.7711801907	-0.1157335967	1	0.1222580265	0.9171770686	0.2379916231	0.8108350505	-0.0448269488	0.8479596627	0.9925902161	5.35e-08	1.037417165	1.62e-08
Phatr3_J47233.t1	AT1G03910	1554	Predicted protein {ECO:0000313|EMBL:EEC47384.1} [Source:UniProtKB/TrEMBL,Acc:B7G2X8]	EXPRESSED IN: 25 plant structures	IPR018816 (PFAM); IPR019134 (PFAM); mobidb-lite (MOBIDB_LITE); mobidb-lite (MOBIDB_LITE); mobidb-lite (MOBIDB_LITE); PTHR21737:SF4 (PANTHER); PTHR21737 (PANTHER); PTHR21737:SF4 (PANTHER)	F:protein binding	F:GO:0005515	F:protein binding	not assigned.no ontology	not assigned.no ontology	not assigned		3	1	7202207	O	-1.5104670067	6.16e-36	-0.1824166187	0.1188622496	1.328050388	5.79e-28	-0.0257278939	0.99998724	0.0993665096	0.6203024563	0.1250944035	0.5428948736	-0.0093161248	1	0.0238152671	0.9861138721	0.0331313919	0.9929585373	0.0629587415	0.6707863231	-0.0475060479	0.7461932836	-0.1104647894	0.4474129371
Phatr3_J42687.t1	AT1G04140	2397	NA	Transducin family protein	IPR015943 (G3DSA:2.130.10.GENE3D); IPR001680 (PFAM); mobidb-lite (MOBIDB_LITE); mobidb-lite (MOBIDB_LITE); mobidb-lite (MOBIDB_LITE); mobidb-lite (MOBIDB_LITE); mobidb-lite (MOBIDB_LITE); mobidb-lite (MOBIDB_LITE); mobidb-lite (MOBIDB_LITE); mobidb-lite (MOBIDB_LITE); mobidb-lite (MOBIDB_LITE); PTHR22874 (PANTHER); IPR017986 (PROSITE_PROFILES); IPR036322 (SUPERFAMILY)	F:protein binding	F:GO:0005515	F:protein binding	development.unspecified	development.unspecified	development		3	1	NA	O	-0.1262806935	0.2982003719	-0.2559449683	0.0351629214	-0.1296642748	0.2852669066	0.0858025471	0.99998724	0.1260111955	0.5327082745	0.0402086484	0.894545702	0.089794059	1	0.0501177616	0.9695404124	-0.0396762974	0.9929585373	0.2226912673	0.1005294778	0.163491159	0.2605718524	-0.0592001084	0.7211678173
Phatr3_EG00607.t1	AT1G04200	2910	NA	FUNCTIONS IN: molecular_function unknown	PF09742 (PFAM); mobidb-lite (MOBIDB_LITE); mobidb-lite (MOBIDB_LITE); mobidb-lite (MOBIDB_LITE); mobidb-lite (MOBIDB_LITE); mobidb-lite (MOBIDB_LITE); IPR019142 (PANTHER)	no GO terms	no GO terms	no GO terms	not assigned.unknown	not assigned.unknown	not assigned		3	1	NA	O	-0.397212476	0.0030261295	-0.2598060478	0.0573242133	0.1374064282	0.3235966897	-0.1280544233	0.99998724	-0.0167552407	0.9618742468	0.1112991827	0.6853940417	-0.0842557753	1	-0.1301735571	0.8596288289	-0.0459177817	0.9917648604	-0.2851056825	0.0558541359	-0.6142375404	6.37e-05	-0.3291318578	0.0406093774
Phatr3_J43140.t1	AT1G04690	1071	Predicted protein {ECO:0000313|EMBL:EEC51381.1} [Source:UniProtKB/TrEMBL,Acc:B7FQS2]	potassium channel beta subunit 1 (KAB1)	IPR036812 (G3DSA:3.20.20.GENE3D); IPR023210 (PFAM); PTHR43625 (PANTHER); PTHR43625:SF4 (PANTHER); IPR023210 (CDD); IPR036812 (SUPERFAMILY)	no GO terms	no GO terms	no GO terms	transport.potassium	transport.potassium	Transport potassium		3	1	7196904	O	-0.8301756336	3.66e-09	0.0362983551	0.8074689169	0.8664739887	7.78e-10	0.0785490856	0.99998724	0.1093467937	0.6465020436	0.0307977081	0.928261357	0.2115584002	1	0.2235429397	0.5705595028	0.0119845395	0.9954200087	0.2042904031	0.1809415305	-0.1442586727	0.3725401775	-0.3485490758	0.0241775317
Phatr3_Jdraft1763.t1	AT1G04860	2433	Predicted protein {ECO:0000313|EMBL:EEC42557.1} [Source:UniProtKB/TrEMBL,Acc:B7S4G7]	ubiquitin-specific protease 2 (UBP2)	IPR001394 (PFAM); PTHR24006 (PANTHER); IPR028889 (PROSITE_PROFILES); cd02257 (CDD); IPR038765 (SUPERFAMILY)	P:protein deubiquitination; F:thiol-dependent ubiquitinyl hydrolase activity	P:GO:0016579; F:GO:0036459	P:protein deubiquitination; F:thiol-dependent ubiquitinyl hydrolase activity	protein.degradation.ubiquitin.ubiquitin protease	not assigned.unknown	Protein degradation ubiquitin		3	1	7204878	O	0.0458036081	0.6930851105	-0.0700451006	0.5547145824	-0.1158487086	0.3081884316	0.0285355651	0.99998724	0.1971333446	0.1843788242	0.1685977795	0.3209732985	-0.0208376878	1	0.1393069016	0.7465158	0.1601445894	0.7871562204	0.3849841111	0.0007601306	0.2319701664	0.0652237667	-0.1530139447	0.2531009271
Phatr3_J45009.t1	AT1G04950	1497	Predicted protein {ECO:0000313|EMBL:EEC49801.1} [Source:UniProtKB/TrEMBL,Acc:B7FVA0]	TATA BOX ASSOCIATED FACTOR II 59 (TAFII59)	G3DSA:1.25.40.770 (GENE3D); IPR011442 (PFAM); mobidb-lite (MOBIDB_LITE); mobidb-lite (MOBIDB_LITE); mobidb-lite (MOBIDB_LITE); IPR037796 (PANTHER); PTHR10221:SF9 (PANTHER); cd08050 (CDD); IPR016024 (SUPERFAMILY)	C:SAGA complex; C:transcription factor TFIID complex; P:regulation of transcription by RNA polymerase II; P:transcription initiation from RNA polymerase II promoter; C:SLIK (SAGA-like) complex	C:GO:0000124; C:GO:0005669; P:GO:0006357; P:GO:0006367; C:GO:0046695	C:SAGA complex; C:transcription factor TFIID complex; P:regulation of transcription by RNA polymerase II; P:transcription initiation from RNA polymerase II promoter; C:SLIK (SAGA-like) complex	RNA.regulation of transcription.putative transcription regulator	RNA.regulation of transcription.putative transcription regulator	Transcription factor		3	1	7199678	S	0.846098351	5.19e-10	-0.0126073465	0.9369803972	-0.8587056975	3.07e-10	0.1154904321	0.99998724	0.0426877887	0.8986384335	-0.0728026435	0.8244921866	-0.0318733032	1	-0.0039057144	1	0.0279675888	0.9929585373	0.001561916	0.9954742092	-0.0922255621	0.6062795262	-0.0937874781	0.618313099
Phatr3_J12520.t1	AT1G05030	2049	Predicted protein {ECO:0000313|EMBL:EEC48384.1} [Source:UniProtKB/TrEMBL,Acc:B7FZR4]	Major facilitator superfamily protein	IPR003663 (PRINTS); IPR003663 (TIGRFAM); IPR005828 (PFAM); G3DSA:1.20.1250.20 (GENE3D); PTHR23503:SF8 (PANTHER); PTHR23503 (PANTHER); IPR020846 (PROSITE_PROFILES); IPR020846 (CDD); IPR036259 (SUPERFAMILY)	C:membrane; C:integral component of membrane; F:transmembrane transporter activity; P:transmembrane transport	C:GO:0016020; C:GO:0016021; F:GO:0022857; P:GO:0055085	C:membrane; C:integral component of membrane; F:transmembrane transporter activity; P:transmembrane transport	transporter.sugars	major CHO metabolism.degradation.starch.transporter	Transport sugars		3	1	7200909	O	-1.7775862325	7.16e-35	-0.5247640086	0.000153408	1.2528222238	3.93e-18	-0.0543410194	0.99998724	-0.3800752109	0.0267009006	-0.3257341916	0.0874241663	0.0064769029	1	-0.3298442378	0.2986068016	-0.3363211407	0.3750357129	0.0759718631	0.6778527432	0.3247059814	0.0444515692	0.2487341183	0.1423442707
Phatr3_J49988.t1	AT1G05270	1359	Predicted protein {ECO:0000313|EMBL:EEC43617.1} [Source:UniProtKB/TrEMBL,Acc:B7GCI9]	TraB family protein	IPR002816 (PFAM); PTHR21530 (PANTHER)	no GO terms	no GO terms	no GO terms	RNA.regulation of transcription.bZIP transcription factor family	RNA.regulation of transcription.bZIP transcription factor family	Transcription factor		3	1	7198772	S	-2.3360094218	7.54e-75	-0.9922505765	5.21e-18	1.3437588454	1.83e-25	-0.0117697365	0.99998724	0.2135360028	0.191599881	0.2253057393	0.1939939242	-0.0629970932	1	0.2328370783	0.4443889289	0.2958341715	0.3222157363	-0.6568198438	3.49e-08	-0.2680392697	0.0491167658	0.3887805742	0.0039020894
Phatr3_EG02540.t1	AT1G05270	1227	Predicted protein {ECO:0000313|EMBL:EEC47528.1} [Source:UniProtKB/TrEMBL,Acc:B7G1K6]	TraB family protein	PTHR21530 (PANTHER)	no GO terms	no GO terms	no GO terms	RNA.regulation of transcription.bZIP transcription factor family	not assigned.unknown	Transcription factor		3	1	7201686	O	-0.3716302934	0.0023936402	0.0073690331	0.9586038899	0.3789993265	0.0019577904	0.0766658373	0.99998724	0.1186733475	0.5859672767	0.0420075101	0.8947051573	0.2068170156	1	0.1189188713	0.8636555933	-0.0878981443	0.9760744414	-0.8525437481	1e-11	-0.4878864959	0.0005953557	0.3646572522	0.0118367897
Phatr3_J48468.t1	AT1G05270	1296	Predicted protein {ECO:0000313|EMBL:EEC45601.1} [Source:UniProtKB/TrEMBL,Acc:B7G789]	TraB family protein	IPR002816 (PFAM); PTHR21530:SF5 (PANTHER); PTHR21530:SF5 (PANTHER); PTHR21530 (PANTHER)	no GO terms	no GO terms	no GO terms	RNA.regulation of transcription.bZIP transcription factor family	not assigned.unknown	Transcription factor		3	1	7203697	P	-0.4418139869	0.0014482328	-0.0422335927	0.7778507431	0.3995803942	0.0041926999	0.1264523649	0.99998724	-0.1443445662	0.518847119	-0.2707969311	0.1576913397	0.1107312904	1	-0.0567760199	0.9657264144	-0.1675073103	0.8646879668	0.0362250708	0.8486930452	0.2580032778	0.0946291203	0.2217782069	0.1656500886
Phatr3_J50498.t1	AT1G05500	2049	Predicted protein {ECO:0000313|EMBL:EEC43071.1} [Source:UniProtKB/TrEMBL,Acc:B7GEA4]	NTMC2T2.1	IPR000008 (PFAM); IPR035892 (G3DSA:2.60.40.GENE3D); IPR039010 (PFAM); IPR035892 (G3DSA:2.60.40.GENE3D); mobidb-lite (MOBIDB_LITE); PTHR45761:SF1 (PANTHER); PTHR45761:SF1 (PANTHER); PTHR45761 (PANTHER); IPR000008 (PROSITE_PROFILES); IPR031468 (PROSITE_PROFILES); IPR000008 (PROSITE_PROFILES); cd00030 (CDD); cd00030 (CDD); cd00030 (CDD); SSF49562 (SUPERFAMILY); SSF49562 (SUPERFAMILY); SSF49562 (SUPE…	F:lipid binding	F:GO:0008289	F:lipid binding	not assigned.no ontology.C2 domain-containing protein	signalling.calcium	Signalling calcium		3	1	7199283	P	-1.0961291402	1.55e-11	-0.8375347879	3.3e-07	0.2585943523	0.121381125	-0.2889572409	0.5564004106	0.1624161344	0.574035847	0.4513733752	0.0374138647	-0.1590253618	1	0.1143468352	0.9291426056	0.273372197	0.7352258093	-0.0017441147	0.9957969783	-0.3927934575	0.0475415177	-0.3910493428	0.0547630515
Phatr3_EG01316.t1	AT1G05670	2355	NA	Pentatricopeptide repeat (PPR-like) superfamily protein	IPR002885 (PFAM); IPR033443 (PFAM); IPR011990 (G3DSA:1.25.40.GENE3D); IPR011990 (G3DSA:1.25.40.GENE3D); IPR011990 (G3DSA:1.25.40.GENE3D); mobidb-lite (MOBIDB_LITE); mobidb-lite (MOBIDB_LITE); PTHR46128 (PANTHER); IPR002885 (PROSITE_PROFILES); IPR002885 (PROSITE_PROFILES); IPR002885 (PROSITE_PROFILES); IPR002885 (PROSITE_PROFILES); IPR002885 (PROSITE_PROFILES); IPR002885 (PROSITE_PROFILES); IPR002…	F:protein binding	F:GO:0005515	F:protein binding	hormone metabolism.salicylic acid.synthesis-degradation	hormone metabolism.salicylic acid.synthesis-degradation	hormone metabolism salicylic acid		3	1	NA	M	0.0184531859	0.892938851	-0.0992104074	0.473110208	-0.1176635932	0.3742765469	0.1261280374	0.99998724	-0.015890692	0.9620591803	-0.1420187294	0.5445999294	0.1250286999	1	0.0065985743	0.9981203305	-0.1184301255	0.9492299942	0.1261879974	0.4233058836	0.5049007384	0.0004608114	0.378712741	0.0109150716
Phatr3_J44231.t1	AT1G05790	2614	Predicted protein {ECO:0000313|EMBL:ACI65711.1} [Source:UniProtKB/TrEMBL,Acc:B5Y5S9]	lipase class 3 family protein	IPR029058 (G3DSA:3.40.50.GENE3D); IPR002921 (PFAM); PTHR45792 (PANTHER); cd00519 (CDD); IPR029058 (SUPERFAMILY)	P:lipid metabolic process	P:GO:0006629	P:lipid metabolic process	lipid metabolism.lipid degradation.lipases.triacylglycerol lipase	lipid metabolism.lipid degradation.lipases.triacylglycerol lipase	lipid metabolism degradation		3	1	7204064	O	-1.8629617285	2.2e-47	-0.4218602834	0.0004982598	1.4411014451	6.73e-29	0.0712218644	0.99998724	0.0682767118	0.7827385697	-0.0029451526	0.9934484283	0.0077857712	1	0.1317518814	0.8189174928	0.1239661102	0.9340919845	0.159201565	0.2656593264	0.2526845272	0.0740148002	0.0934829623	0.5581926187
Phatr3_J47176.t1	AT1G06560	1516	NA	NOL1 NOP2 sun family protein	IPR023267 (PRINTS); G3DSA:3.40.50.150 (GENE3D); IPR001678 (PFAM); PTHR22807:SF34 (PANTHER); PTHR22807 (PANTHER); PTHR22807 (PANTHER); PTHR22807:SF34 (PANTHER); IPR001678 (PROSITE_PROFILES); IPR002478 (PROSITE_PROFILES); IPR029063 (SUPERFAMILY); IPR015947 (SUPERFAMILY)	F:RNA binding; F:methyltransferase activity	F:GO:0003723; F:GO:0008168	F:RNA binding; F:methyltransferase activity	not assigned.no ontology	not assigned.no ontology	not assigned		3	1	NA	O	-1.5657058354	2.09e-36	-0.9822769384	3.45e-17	0.583428897	4.93e-06	0.0661515277	0.99998724	0.0096208725	0.9778502716	-0.0565306553	0.8437995792	0.0836037729	1	0.0731655822	0.9387049899	-0.0104381907	0.9954200087	-0.4609736407	0.0001913608	-0.2005999813	0.1518122536	0.2603736594	0.0626733816
Phatr3_J44335.t1	AT1G06690	1518	Predicted protein {ECO:0000313|EMBL:EEC49860.1} [Source:UniProtKB/TrEMBL,Acc:B7FTR5]	NAD(P)-linked oxidoreductase superfamily protein	IPR036812 (G3DSA:3.20.20.GENE3D); IPR023210 (PFAM); IPR036812 (G3DSA:3.20.20.GENE3D); mobidb-lite (MOBIDB_LITE); PTHR43625 (PANTHER); PTHR43625:SF5 (PANTHER); IPR036812 (SUPERFAMILY)	no GO terms	no GO terms	no GO terms	minor CHO metabolism.others	minor CHO metabolism.others	minor CHO metabolism		3	1	7197818	P	-0.3908772815	0.0005597016	0.0251417733	0.844317942	0.4160190549	0.0002371429	-0.1187083349	0.99998724	-0.1601055558	0.3662596166	-0.0413972209	0.886745998	-0.1343018258	1	-0.107420662	0.8689677214	0.0268811638	0.9929585373	-0.4041113125	0.0008658701	-0.2117890659	0.1217381313	0.1923222466	0.1721231752
Phatr3_EG01692.t1	AT1G06770	1566	NA	DREB2A-interacting protein 1 (DRIP1)	G3DSA:3.10.20.90 (GENE3D); IPR013083 (G3DSA:3.30.40.GENE3D); PF13923 (PFAM); mobidb-lite (MOBIDB_LITE); mobidb-lite (MOBIDB_LITE); mobidb-lite (MOBIDB_LITE); mobidb-lite (MOBIDB_LITE); PTHR45893:SF3 (PANTHER); PTHR45893 (PANTHER); IPR001841 (PROSITE_PROFILES); SSF57850 (SUPERFAMILY)	no GO terms	no GO terms	no GO terms	RNA.regulation of transcription.unclassified	not assigned.unknown	Transcription factor		3	1	NA	O	-2.9445064966	2.89e-63	-0.6464561123	2.35e-06	2.2980503843	3.02e-37	0.1137622173	0.99998724	0.140913448	0.5306222803	0.0271512307	0.9401662074	0.0144576544	1	0.1004650376	0.9124397254	0.0860073832	0.9853154622	0.292755231	0.0505169791	-0.0171400606	0.9250058098	-0.3098952916	0.0519803314
Phatr3_J17495.t1	AT1G07110	1876	Bifunctional 6-phosphofructo-2-kinase {ECO:0000313|EMBL:EEC51177.1} [Source:UniProtKB/TrEMBL,Acc:B7FPH5]	fructose-2,6-bisphosphatase (F2KP)	IPR003094 (PRINTS); IPR013078 (PFAM); IPR029033 (G3DSA:3.40.50.GENE3D); PIRSF000709 (PIRSF); IPR013079 (PFAM); G3DSA:3.40.50.300 (GENE3D); mobidb-lite (MOBIDB_LITE); mobidb-lite (MOBIDB_LITE); mobidb-lite (MOBIDB_LITE); IPR003094 (PANTHER); IPR013078 (CDD); IPR027417 (SUPERFAMILY); IPR029033 (SUPERFAMILY)	F:catalytic activity; F:6-phosphofructo-2-kinase activity; F:ATP binding; P:fructose metabolic process; P:fructose 2,6-bisphosphate metabolic process	F:GO:0003824; F:GO:0003873; F:GO:0005524; P:GO:0006000; P:GO:0006003	F:catalytic activity; F:6-phosphofructo-2-kinase activity; F:ATP binding; P:fructose metabolic process; P:fructose 2,6-bisphosphate metabolic process	glycolysis.cytosolic branch.fructose-2,6-bisphosphatase (Fru2,6BisPase)	glycolysis.cytosolic branch.fructose-2,6-bisphosphatase (Fru2,6BisPase)	Glycolysis		3	1	7196146	S	0.2700311728	0.0251095429	-0.0353551439	0.7946517778	-0.3053863166	0.0110182874	0.0758457142	0.99998724	0.0610934466	0.8141247677	-0.0147522677	0.9637654524	-0.0180583039	1	0.0314737027	0.983283603	0.0495320066	0.9911730417	-0.1051676823	0.4902140126	0.549046916	5.9e-05	0.6542145983	1.92e-06
Phatr3_J10852.t1	AT1G07420	891	Predicted protein {ECO:0000313|EMBL:EEC50068.1} [Source:UniProtKB/TrEMBL,Acc:B7FUY9]	sterol 4-alpha-methyl-oxidase 2-1 (SMO2-1)	IPR006694 (PFAM); PTHR11863 (PANTHER)	F:iron ion binding; P:lipid biosynthetic process; F:oxidoreductase activity; P:oxidation-reduction process	F:GO:0005506; P:GO:0008610; F:GO:0016491; P:GO:0055114	F:iron ion binding; P:lipid biosynthetic process; F:oxidoreductase activity; P:oxidation-reduction process	lipid metabolism. exotics (steroids, squalene etc).methylsterol monooxygenase	lipid metabolism.exotics (steroids, squalene etc).methylsterol monooxygenase	lipid metabolism exotics		3	1	7197926	S	-0.5466118722	0.0527363515	-0.2588942827	0.386746139	0.2877175895	0.3189687131	0.2008565091	0.99998724	-0.0887817488	0.8923105646	-0.2896382579	0.5807172633	0.2549797904	1	-0.2238722951	0.9050479377	-0.4788520855	0.7048410897	0.40078923	0.2202031009	-0.6437448534	0.0546700529	-1.0445340835	0.0018758901
Phatr3_J44627.t1	AT1G07615	1629	NA	GTP-binding protein Obg CgtA	IPR006073 (PRINTS); G3DSA:3.40.50.300 (GENE3D); IPR036726 (G3DSA:2.70.210.GENE3D); IPR006169 (PFAM); IPR006073 (PFAM); mobidb-lite (MOBIDB_LITE); mobidb-lite (MOBIDB_LITE); mobidb-lite (MOBIDB_LITE); mobidb-lite (MOBIDB_LITE); mobidb-lite (MOBIDB_LITE); PTHR11702:SF31 (PANTHER); PTHR11702 (PANTHER); IPR031167 (PROSITE_PROFILES); IPR031167 (CDD); IPR036726 (SUPERFAMILY); IPR027417 (SUPERFAMILY)	F:GTP binding	F:GO:0005525	F:GTP binding	not assigned.no ontology	signalling.G-proteins	Signalling G-proteins		3	1	NA	O	-4.2815985575	2.05e-65	-1.3993698286	5.38e-14	2.8822287289	2.87e-28	-0.1514068398	0.99998724	-0.2027015759	0.5067370647	-0.0512947361	0.9155696975	-0.2720274187	1	-0.4181390259	0.3509640661	-0.1461116071	0.9670798133	-0.0008978728	0.9978480173	-1.0020346235	2.71e-06	-1.0011367507	3.48e-06
Phatr3_J43176.t1	AT1G07705	1644	Predicted protein {ECO:0000313|EMBL:EEC51401.1} [Source:UniProtKB/TrEMBL,Acc:B7FQW3]	NOT2	IPR038635 (G3DSA:2.30.30.GENE3D); IPR007282 (PFAM); mobidb-lite (MOBIDB_LITE); mobidb-lite (MOBIDB_LITE); mobidb-lite (MOBIDB_LITE); mobidb-lite (MOBIDB_LITE); PTHR23326:SF3 (PANTHER); IPR040168 (PANTHER)	C:nucleus; P:regulation of transcription, DNA-templated; C:CCR4-NOT core complex	C:GO:0005634; P:GO:0006355; C:GO:0030015	C:nucleus; P:regulation of transcription, DNA-templated; C:CCR4-NOT core complex	not assigned.no ontology	not assigned.no ontology	not assigned		3	1	7196769	O	-1.3872430184	6.72e-38	0.0120066564	0.9211303676	1.3992496748	1.64e-38	-0.0195175157	0.99998724	0.0076347042	0.9806206739	0.0271522199	0.9248377683	-0.0394235856	1	0.0099126009	0.9969168217	0.0493361865	0.9911730417	-0.0258473881	0.8685220189	0.2201877003	0.0838364939	0.2460350884	0.0575271682
Phatr3_J32441.t1	AT1G08125	1143	Predicted protein {ECO:0000313|EMBL:EEC51451.1} [Source:UniProtKB/TrEMBL,Acc:B7FR65]	S-adenosyl-L-methionine-dependent methyltransferases superfamily protein	IPR019410 (PFAM); G3DSA:3.40.50.150 (GENE3D); PTHR14614 (PANTHER); IPR029063 (SUPERFAMILY)	no GO terms	no GO terms	no GO terms	not assigned.unknown	not assigned.unknown	not assigned		3	1	7196976	O	-0.20260502	0.1067917366	0.015682062	0.9098760188	0.218287082	0.0815177622	-0.0552924281	0.99998724	-0.0848356793	0.7159966083	-0.0295432511	0.9263107417	0.1144267104	1	-0.0502816169	0.9695404124	-0.1647083273	0.8511065861	0.0546516236	0.7393655168	-0.5563263188	7.37e-05	-0.6109779424	1.6e-05
Phatr3_J47300.t1	AT1G08125	1053	Predicted protein {ECO:0000313|EMBL:EEC46897.1} [Source:UniProtKB/TrEMBL,Acc:B7G3X1]	S-adenosyl-L-methionine-dependent methyltransferases superfamily protein	IPR019410 (PFAM); G3DSA:3.40.50.150 (GENE3D); PTHR14614 (PANTHER); PTHR14614:SF109 (PANTHER); IPR029063 (SUPERFAMILY)	no GO terms	no GO terms	no GO terms	not assigned.unknown	not assigned.unknown	not assigned		3	1	7202379	M	-1.7378488886	2.95e-15	-0.581057706	0.0021327162	1.1567911826	4.21e-07	-0.4753418738	0.0895326426	0.3332467566	0.1649967683	0.8085886304	5.82e-05	-0.3641936327	1	0.01901599	0.9948980198	0.3832096226	0.4604934031	0.4924097266	0.0116131761	0.428026689	0.0361579181	-0.0643830376	0.7890047294
Phatr3_J45316.t1	AT1G08190	4368	Predicted protein {ECO:0000313|EMBL:EEC49123.1} [Source:UniProtKB/TrEMBL,Acc:B7FX95]	vacuolar protein sorting 41 (VPS41)	mobidb-lite (MOBIDB_LITE); mobidb-lite (MOBIDB_LITE); mobidb-lite (MOBIDB_LITE); mobidb-lite (MOBIDB_LITE); mobidb-lite (MOBIDB_LITE); mobidb-lite (MOBIDB_LITE); PTHR12616 (PANTHER); PTHR12616:SF1 (PANTHER); IPR036322 (SUPERFAMILY)	F:protein binding	F:GO:0005515	F:protein binding	cell.vesicle transport	not assigned.unknown	Cell vesicle transport		3	1	7199961	O	-2.0671240889	4.31e-52	-0.7649396618	3.01e-09	1.3021844271	7.13e-22	-0.0929194093	0.99998724	0.244260481	0.1758005062	0.3371798903	0.0507391582	-0.0834023265	1	0.0319712635	0.9834117579	0.11537359	0.9536954077	0.1894968402	0.2149803192	-0.1152811092	0.4848948945	-0.3047779493	0.0545941396
Phatr3_J6580.t1	AT1G08220	1071	Predicted protein {ECO:0000313|EMBL:EEC51668.1} [Source:UniProtKB/TrEMBL,Acc:B7FPG2]	FUNCTIONS IN: molecular_function unknown	IPR007849 (PFAM); mobidb-lite (MOBIDB_LITE); mobidb-lite (MOBIDB_LITE); IPR007849 (PANTHER)	no GO terms	no GO terms	no GO terms	not assigned.unknown	not assigned.unknown	not assigned		3	1	7196389	M	0.8449223464	3.96e-10	0.0509732268	0.7421439151	-0.7939491197	4.31e-09	-0.0033281755	0.99998724	-0.2745362646	0.1459266272	-0.2712080892	0.1858200166	0.0261766332	1	-0.3341660338	0.2527557586	-0.360342667	0.270505043	0.042496936	0.8261278028	0.2576000387	0.1080545032	0.2151031028	0.1962538862
Phatr3_J9312.t1	AT1G08540	2034	NA	RNApolymerase sigma subunit 2 (SIG2)	IPR000943 (PRINTS); IPR007624 (PFAM); G3DSA:1.10.601.10 (GENE3D); IPR036388 (G3DSA:1.10.10.GENE3D); IPR007630 (PFAM); IPR036388 (G3DSA:1.10.10.GENE3D); IPR014284 (TIGRFAM); IPR007627 (PFAM); PTHR30603 (PANTHER); PTHR30603:SF45 (PANTHER); IPR013324 (SUPERFAMILY); IPR013325 (SUPERFAMILY); IPR013324 (SUPERFAMILY)	F:DNA-binding transcription factor activity; P:DNA-templated transcription, initiation; P:regulation of transcription, DNA-templated	F:GO:0003700; P:GO:0006352; P:GO:0006355	F:DNA-binding transcription factor activity; P:DNA-templated transcription, initiation; P:regulation of transcription, DNA-templated	RNA.transcription	RNA.regulation of transcription.sigma like plant	Transcription factor	transcription factor	3	1	NA	M	-2.3543915378	4.93e-76	-1.3317074165	2.23e-27	1.0226841214	2.21e-16	-0.0911398771	0.99998724	0.1269931566	0.5569219276	0.2181330337	0.2572813115	-0.287976119	0.8985040939	0.0092930212	0.9969194937	0.2972691402	0.4119793426	-0.5931399028	4.91e-06	-0.456884604	0.0017675081	0.1362552987	0.4023048294
Phatr3_J50097.t1	AT1G08630	1086	Predicted protein {ECO:0000313|EMBL:EEC43478.1} [Source:UniProtKB/TrEMBL,Acc:B7GCX8]	threonine aldolase 1 (THA1)	IPR015421 (G3DSA:3.40.640.GENE3D); IPR001597 (PFAM); PTHR10289:SF5 (PANTHER); IPR023603 (PANTHER); IPR015424 (SUPERFAMILY)	F:catalytic activity; P:cellular amino acid metabolic process; F:lyase activity	F:GO:0003824; P:GO:0006520; F:GO:0016829	F:catalytic activity; P:cellular amino acid metabolic process; F:lyase activity	amino acid metabolism.degradation.serine-glycine-cysteine group.glycine	not assigned.unknown	amino acid metabolism degradation		3	1	7198904	O	-3.1349023903	2.93e-88	-0.2975717051	0.0216034928	2.8373306852	8.48e-72	0.0646282635	0.99998724	0.2572729145	0.1268649066	0.1926446511	0.340859879	0.0844470066	1	0.2107303376	0.5939103527	0.126283331	0.9386687947	0.1128674759	0.4749491568	0.0145238421	0.932023251	-0.0983436338	0.5562964929
Phatr3_J9388.t1	AT1G08700	1740	NA	Presenilin-1 (PS1)	IPR001108 (PRINTS); G3DSA:1.10.472.100 (GENE3D); IPR001108 (PFAM); mobidb-lite (MOBIDB_LITE); mobidb-lite (MOBIDB_LITE); mobidb-lite (MOBIDB_LITE); mobidb-lite (MOBIDB_LITE); mobidb-lite (MOBIDB_LITE); PTHR10202:SF13 (PANTHER); IPR001108 (PANTHER)	F:aspartic-type endopeptidase activity; C:integral component of membrane; P:protein processing	F:GO:0004190; C:GO:0016021; P:GO:0016485	F:aspartic-type endopeptidase activity; C:integral component of membrane; P:protein processing	signalling.misc	signalling.misc	Signalling unspecified		3	1	NA	O	-1.1357833369	4.17e-10	-0.0863820011	0.6648364401	1.0494013358	8.24e-09	-0.1491465595	0.99998724	-0.0041986562	0.9918345077	0.1449479034	0.6986585623	-0.0842082963	1	-0.0134841971	0.9969194937	0.0707240992	0.9915180752	0.0079909322	0.9779689481	-0.4164522476	0.0527183074	-0.4244431798	0.0539872713
Phatr3_EG01004.t1	AT1G09010	2970	NA	glycoside hydrolase family 2 protein	G3DSA:3.20.20.80 (GENE3D); IPR041625 (PFAM); IPR013783 (G3DSA:2.60.40.GENE3D); IPR008979 (G3DSA:2.60.120.GENE3D); IPR006102 (PFAM); PTHR43730:SF1 (PANTHER); PTHR43730 (PANTHER); IPR036156 (SUPERFAMILY); IPR036156 (SUPERFAMILY); IPR008979 (SUPERFAMILY); IPR017853 (SUPERFAMILY)	F:hydrolase activity, hydrolyzing O-glycosyl compounds; P:carbohydrate metabolic process	F:GO:0004553; P:GO:0005975	F:hydrolase activity, hydrolyzing O-glycosyl compounds; P:carbohydrate metabolic process	misc.gluco-, galacto- and mannosidases	misc.gluco-, galacto- and mannosidases	misc		3	1	NA	S	-1.6727059613	4.14e-36	-0.5518965669	1.55e-05	1.1208093944	5.03e-17	0.1374470119	0.99998724	0.1734552337	0.3856753761	0.0360082218	0.9150215408	0.0440518363	1	-0.0487163899	0.9730685337	-0.0927682262	0.9750830343	-0.1448680301	0.3520266847	-0.3470500807	0.0213381123	-0.2021820505	0.2088494332
Phatr3_J44512.t1	AT1G09020	1248	Predicted protein {ECO:0000313|EMBL:EEC49966.1} [Source:UniProtKB/TrEMBL,Acc:B7FUD1]	homolog of yeast sucrose nonfermenting 4 (SNF4)	G3DSA:3.10.580.10 (GENE3D); IPR000644 (PFAM); G3DSA:3.10.580.10 (GENE3D); PTHR13780 (PANTHER); PTHR13780:SF35 (PANTHER); IPR000644 (PROSITE_PROFILES); IPR000644 (PROSITE_PROFILES); IPR000644 (PROSITE_PROFILES); IPR000644 (PROSITE_PROFILES); SSF54631 (SUPERFAMILY); SSF54631 (SUPERFAMILY)	no GO terms	no GO terms	no GO terms	protein.postranslational modification	protein.postranslational modification	Protein postranslational modification		3	1	7197729	O	-0.8835306707	9.27e-10	-0.5513880053	0.0001402568	0.3321426654	0.0244543322	0.2080723834	0.791068964	0.2999074567	0.1246001138	0.0918350732	0.7785223257	0.2218559272	1	0.2537604411	0.567389824	0.0319045138	0.9929585373	-0.3589586935	0.024936792	0.420514034	0.0117155916	0.7794727275	2.11e-06
Phatr3_J49765.t1	AT1G09730	3852	Predicted protein {ECO:0000313|EMBL:EEC43984.1} [Source:UniProtKB/TrEMBL,Acc:B7GBU0]	Cysteine proteinases superfamily protein	IPR003653 (PFAM); G3DSA:3.40.395.10 (GENE3D); mobidb-lite (MOBIDB_LITE); mobidb-lite (MOBIDB_LITE); mobidb-lite (MOBIDB_LITE); mobidb-lite (MOBIDB_LITE); mobidb-lite (MOBIDB_LITE); mobidb-lite (MOBIDB_LITE); mobidb-lite (MOBIDB_LITE); mobidb-lite (MOBIDB_LITE); mobidb-lite (MOBIDB_LITE); mobidb-lite (MOBIDB_LITE); mobidb-lite (MOBIDB_LITE); PTHR47764:SF2 (PANTHER); PTHR47764 (PANTHER); IPR003653 …	P:proteolysis; F:cysteine-type peptidase activity	P:GO:0006508; F:GO:0008234	P:proteolysis; F:cysteine-type peptidase activity	protein.degradation.cysteine protease	protein.degradation.cysteine protease	Protein degradation		3	1	7198348	O	-1.4059173061	2.13e-19	-0.8067264208	1.23e-07	0.5991908853	0.0001490081	0.007283108	0.99998724	0.0319670116	0.930228236	0.0246839036	0.952111232	-0.0665284838	1	-0.137963107	0.8815164297	-0.0714346233	0.9911730417	0.3657440417	0.0306609798	1.3213083719	3.78e-15	0.9555643301	2.42e-08
Phatr3_J50185.t1	AT1G09800	1178	tRNA pseudouridine synthase {ECO:0000256|RuleBase:RU003792} [Source:UniProtKB/TrEMBL,Acc:B7GD83]	Pseudouridine synthase family protein	IPR020095 (G3DSA:3.30.70.GENE3D); IPR020097 (PFAM); G3DSA:3.30.70.580 (GENE3D); IPR001406 (PANTHER); PTHR11142:SF20 (PANTHER); IPR001406 (HAMAP); IPR020103 (SUPERFAMILY)	P:pseudouridine synthesis; F:RNA binding; P:RNA modification; F:pseudouridine synthase activity	P:GO:0001522; F:GO:0003723; P:GO:0009451; F:GO:0009982	P:pseudouridine synthesis; F:RNA binding; P:RNA modification; F:pseudouridine synthase activity	protein.aa activation.pseudouridylate synthase	protein.aa activation.pseudouridylate synthase	Protein aa activation		3	1	7198957	O	-0.5566474603	0.0006746367	-0.0494576143	0.7764281199	0.5071898459	0.0020691768	-0.0691933695	0.99998724	-0.0772885542	0.8096046717	-0.0080951847	0.9853038893	-0.0660254331	1	-0.0936140444	0.9387049899	-0.0275886113	0.9929585373	0.4603633503	0.005128427	0.3412939259	0.0525611215	-0.1190694244	0.5478872219
Phatr3_J14453.t1	AT1G10210	1764	Mitogen-activated protein kinase {ECO:0000256|RuleBase:RU361165} [Source:UniProtKB/TrEMBL,Acc:B7G552]	mitogen-activated protein kinase 1 (MPK1)	IPR000719 (PFAM); PIRSF000615 (PIRSF); PF12330 (PFAM); mobidb-lite (MOBIDB_LITE); mobidb-lite (MOBIDB_LITE); mobidb-lite (MOBIDB_LITE); mobidb-lite (MOBIDB_LITE); mobidb-lite (MOBIDB_LITE); PTHR24055:SF189 (PANTHER); PTHR24055 (PANTHER); IPR000719 (PROSITE_PROFILES); cd07834 (CDD); IPR011009 (SUPERFAMILY)	F:protein kinase activity; F:ATP binding; P:protein phosphorylation	F:GO:0004672; F:GO:0005524; P:GO:0006468	F:protein kinase activity; F:ATP binding; P:protein phosphorylation	signalling.MAP kinases	protein.postranslational modification	Protein postranslational modification		3	1	7203079	O	-0.5021083513	0.0363646637	-0.0907818825	0.7313551537	0.4113264687	0.0880821238	0.172813991	0.99998724	-0.9943683907	0.0001838909	-1.1671823818	1.11e-05	0.2072837407	1	-0.516911178	0.3732917286	-0.7241949187	0.1641589972	1.0090830055	4.64e-05	2.2301003074	8.19e-18	1.2210173019	3.91e-06
Phatr3_J5780.t1	AT1G10310	831	Predicted protein {ECO:0000313|EMBL:EEC46359.1} [Source:UniProtKB/TrEMBL,Acc:B7G5S0]	NAD(P)-binding Rossmann-fold superfamily protein	IPR002347 (PRINTS); IPR002347 (PRINTS); IPR002347 (PFAM); G3DSA:3.40.50.720 (GENE3D); PTHR42820:SF1 (PANTHER); PTHR42820 (PANTHER); cd05233 (CDD); IPR036291 (SUPERFAMILY)	no GO terms	no GO terms	no GO terms	misc.short chain dehydrogenase/reductase (SDR)	not assigned.unknown	Short chain dehydrogenase reductase (SDR)		3	1	NA	M	-1.9259824812	8.34e-09	0.0180726714	0.955313327	1.9440551526	6.67e-09	-0.2092358153	0.99998724	-0.3511069636	0.407757785	-0.1418711483	0.8234236073	-0.2155448372	1	-0.1929819655	0.9233047346	0.0225628716	0.9954200087	0.7628644032	0.0100544016	0.130380444	0.7124833853	-0.6324839592	0.0506184406
Phatr3_J12221.t1	AT1G10350	1764	Predicted protein {ECO:0000313|EMBL:EEC48848.1} [Source:UniProtKB/TrEMBL,Acc:B7FY29]	DNAJ heat shock family protein	IPR001623 (PRINTS); IPR019396 (PFAM); IPR001623 (PFAM); IPR036869 (G3DSA:1.10.287.GENE3D); PTHR13568:SF9 (PANTHER); IPR019396 (PANTHER); IPR001623 (PROSITE_PROFILES); IPR001623 (CDD); IPR036869 (SUPERFAMILY)	no GO terms	no GO terms	no GO terms	stress.abiotic.heat	not assigned.unknown	Stress heat		3	1	7200623	S	-2.0332983199	1.14e-51	-0.2437349747	0.0487441357	1.7895633452	4.34e-40	-0.0338115113	0.99998724	0.1393460832	0.4746126622	0.1731575945	0.3807995262	-0.0232957813	1	0.0742127731	0.9404726471	0.0975085543	0.9596067737	0.091976244	0.5474069182	0.0875811962	0.5628617381	-0.0043950477	0.9797587066
Phatr3_J49149.t1	AT1G10520	1734	Predicted protein {ECO:0000313|EMBL:EEC44473.1} [Source:UniProtKB/TrEMBL,Acc:B7G9N3]	DNA polymerase lambda (POLL)	IPR002008 (PRINTS); IPR022312 (PRINTS); G3DSA:3.30.460.10 (GENE3D); IPR029398 (PFAM); G3DSA:1.10.150.20 (GENE3D); IPR018944 (PFAM); IPR028207 (PFAM); IPR037160 (G3DSA:3.30.210.GENE3D); IPR027421 (G3DSA:1.10.150.GENE3D); mobidb-lite (MOBIDB_LITE); mobidb-lite (MOBIDB_LITE); PTHR11276 (PANTHER); PTHR11276:SF38 (PANTHER); IPR002054 (CDD); SSF81585 (SUPERFAMILY); SSF81301 (SUPERFAMILY); IPR027421 (SU…	F:DNA binding; F:DNA-directed DNA polymerase activity; C:nucleus; P:DNA repair; F:DNA polymerase activity	F:GO:0003677; F:GO:0003887; C:GO:0005634; P:GO:0006281; F:GO:0034061	F:DNA binding; F:DNA-directed DNA polymerase activity; C:nucleus; P:DNA repair; F:DNA polymerase activity	DNA.synthesis/chromatin structure	DNA.synthesis chromatin structure	DNA synthesis chromatin structure		3	1	7195649	O	-0.7417853279	1.32e-08	0.0500689331	0.7327946236	0.791854261	1.3e-09	0.0223891842	0.99998724	0.1322487611	0.5598947025	0.1098595769	0.6834164783	0.0038430905	1	0.1020572778	0.9095462527	0.0982141874	0.9697890769	-0.0126251113	0.9514038342	0.2491841548	0.1100788684	0.2618092661	0.1011049227
Phatr3_J54743.t1	AT1G10580	1902	Predicted protein {ECO:0000313|EMBL:EEC46815.1} [Source:UniProtKB/TrEMBL,Acc:B7G3D8]	Transducin WD40 repeat-like superfamily protein	IPR015943 (G3DSA:2.130.10.GENE3D); IPR001680 (PFAM); mobidb-lite (MOBIDB_LITE); mobidb-lite (MOBIDB_LITE); mobidb-lite (MOBIDB_LITE); mobidb-lite (MOBIDB_LITE); mobidb-lite (MOBIDB_LITE); IPR032847 (PANTHER); IPR001680 (PROSITE_PROFILES); IPR001680 (PROSITE_PROFILES); IPR017986 (PROSITE_PROFILES); IPR001680 (PROSITE_PROFILES); IPR001680 (PROSITE_PROFILES); cd00200 (CDD); IPR036322 (SUPERFAMILY)	P:mRNA splicing, via spliceosome; F:protein binding; C:catalytic step 2 spliceosome	P:GO:0000398; F:GO:0005515; C:GO:0071013	P:mRNA splicing, via spliceosome; F:protein binding; C:catalytic step 2 spliceosome	RNA.processing	RNA.processing	RNA processing		3	1	7202466	O	-0.7289699695	1.67e-09	-0.2491070745	0.041243055	0.479862895	8.8e-05	0.0702707704	0.99998724	0.107562859	0.6089626022	0.0372920887	0.902914421	0.1026318951	1	0.0601905883	0.954615739	-0.0424413068	0.9915180752	0.0157087599	0.9305024596	-0.1096218433	0.4608159653	-0.1253306031	0.4141314331
Phatr3_EG01733.t1	AT1G10870	1917	NA	ARF-GAP domain 4 (AGD4)	IPR036770 (G3DSA:1.25.40.GENE3D); IPR005123 (PFAM); G3DSA:2.60.120.620 (GENE3D); PF13637 (PFAM); PTHR10869 (PANTHER); PTHR10869:SF86 (PANTHER); IPR005123 (PROSITE_PROFILES); IPR002110 (PROSITE_PROFILES); IPR020683 (PROSITE_PROFILES); IPR020683 (CDD); IPR036770 (SUPERFAMILY); SSF57850 (SUPERFAMILY)	F:protein binding; F:oxidoreductase activity; P:oxidation-reduction process	F:GO:0005515; F:GO:0016491; P:GO:0055114	F:protein binding; F:oxidoreductase activity; P:oxidation-reduction process	signalling.G-proteins	not assigned.unknown	Signalling G-proteins		3	1	NA	O	-1.4114381749	4.08e-10	-0.2222143292	0.3220803895	1.1892238457	1.7e-07	-0.0534589837	0.99998724	-0.0301255863	0.9538878392	0.0233333974	0.9675913457	-0.0723551586	1	0.0347992699	0.9925349243	0.1071544284	0.9908346311	0.441356972	0.0591425565	-0.566109328	0.0220135576	-1.0074663	4.15e-05
Phatr3_J50296.t1	AT1G11390	1851	Predicted protein {ECO:0000313|EMBL:EEC43284.1} [Source:UniProtKB/TrEMBL,Acc:B7GDL8]	Protein kinase superfamily protein	IPR004147 (PFAM); PTHR45890 (PANTHER); IPR000719 (PROSITE_PROFILES); cd13971 (CDD); IPR011009 (SUPERFAMILY)	F:protein kinase activity; F:ATP binding; P:protein phosphorylation	F:GO:0004672; F:GO:0005524; P:GO:0006468	F:protein kinase activity; F:ATP binding; P:protein phosphorylation	not assigned.no ontology.ABC1 family protein	not assigned.no ontology.ABC1 family protein	ABC1 family protein		3	1	7199131	M	-1.6224417168	1.09e-34	-0.6972262543	7.42e-08	0.9252154625	2.09e-12	-0.4285158726	0.0179425546	0.0913543228	0.718221854	0.5198701954	0.0008167888	-0.4814584634	0.0889138762	0.0847752833	0.9386691028	0.5662337467	0.0156225681	-0.6609105369	1.17e-06	-0.4427931145	0.0039464956	0.2181174223	0.1815774646
Phatr3_J45247.t1	AT1G11800	1419	Predicted protein {ECO:0000313|EMBL:EEC49289.1} [Source:UniProtKB/TrEMBL,Acc:B7FWZ3]	endonuclease exonuclease phosphatase family protein	IPR036691 (G3DSA:3.60.10.GENE3D); mobidb-lite (MOBIDB_LITE); mobidb-lite (MOBIDB_LITE); mobidb-lite (MOBIDB_LITE); PTHR15822:SF4 (PANTHER); PTHR15822 (PANTHER); IPR036691 (SUPERFAMILY)	no GO terms	no GO terms	no GO terms	DNA.synthesis/chromatin structure	DNA.synthesis chromatin structure	DNA synthesis chromatin structure		3	1	7200116	O	-1.8440955065	3.09e-20	-0.7679597174	9.4e-05	1.0761357891	6.53e-08	-0.1516965454	0.99998724	-0.1229493359	0.752075068	0.0287472095	0.9570549733	-0.1787008726	1	-0.2755977061	0.7221218548	-0.0968968335	0.9908346311	0.5033960067	0.0197926057	-0.7645304871	0.0009751697	-1.2679264938	6.8e-08
Phatr3_J35832.t1	AT1G12200	1422	Flavin-containing monooxygenase {ECO:0000256|RuleBase:RU361177} [Source:UniProtKB/TrEMBL,Acc:B7FZD6]	Flavin-binding monooxygenase family protein	IPR000960 (PRINTS); IPR036188 (G3DSA:3.50.50.GENE3D); IPR036188 (G3DSA:3.50.50.GENE3D); IPR020946 (PFAM); PTHR23023 (PANTHER); PTHR23023:SF235 (PANTHER); IPR036188 (SUPERFAMILY); IPR036188 (SUPERFAMILY)	F:N,N-dimethylaniline monooxygenase activity; F:flavin adenine dinucleotide binding; F:NADP binding; P:oxidation-reduction process	F:GO:0004499; F:GO:0050660; F:GO:0050661; P:GO:0055114	F:N,N-dimethylaniline monooxygenase activity; F:flavin adenine dinucleotide binding; F:NADP binding; P:oxidation-reduction process	misc.oxidases - copper, flavone etc.	secondary metabolism.sulfur-containing.glucosinolates.synthesis.aliphatic.flavin-containing monooxygenase	secondary metabolism sulfur-containing		3	1	7201045	O	-1.0584643596	2.48e-12	-0.1172990136	0.4766483377	0.9411653461	4.85e-10	0.0692920617	0.99998724	0.1365014553	0.6168585231	0.0672093936	0.8594563661	-0.0987028936	1	0.0757582685	0.9578285086	0.1744611621	0.9143276418	0.2074093705	0.251340636	0.6427901195	0.0002021191	0.435380749	0.0155412668
Phatr3_J48964.t1	AT1G12270	2283	NA	stress-inducible protein, putative	PF13432 (PFAM); IPR011990 (G3DSA:1.25.40.GENE3D); mobidb-lite (MOBIDB_LITE); mobidb-lite (MOBIDB_LITE); mobidb-lite (MOBIDB_LITE); mobidb-lite (MOBIDB_LITE); mobidb-lite (MOBIDB_LITE); mobidb-lite (MOBIDB_LITE); mobidb-lite (MOBIDB_LITE); PTHR45831 (PANTHER); IPR019734 (PROSITE_PROFILES); IPR019734 (PROSITE_PROFILES); IPR013026 (PROSITE_PROFILES); IPR019734 (PROSITE_PROFILES); IPR019734 (PROSITE_…	F:protein binding	F:GO:0005515	F:protein binding	stress	stress	stress		3	1	NA	O	-0.0295730662	0.8329229768	-0.1730902407	0.1998660902	-0.1435171745	0.2928919695	0.0807131889	0.99998724	-0.3421992401	0.0285187538	-0.422912429	0.0058995045	-0.0158128112	1	-0.293109273	0.2980141322	-0.2772964617	0.4539938079	0.3211985803	0.0206714761	0.2293330604	0.1227174529	-0.0918655199	0.5791326311
Phatr3_J11956.t1	AT1G12360	1998	Predicted protein {ECO:0000313|EMBL:EEC48910.1} [Source:UniProtKB/TrEMBL,Acc:B7FYE7]	keule (KEU)	G3DSA:1.25.40.60 (GENE3D); G3DSA:3.40.50.2060 (GENE3D); IPR001619 (PIRSF); G3DSA:3.90.830.10 (GENE3D); IPR001619 (PFAM); IPR027482 (G3DSA:3.40.50.GENE3D); mobidb-lite (MOBIDB_LITE); mobidb-lite (MOBIDB_LITE); mobidb-lite (MOBIDB_LITE); mobidb-lite (MOBIDB_LITE); PTHR11679:SF30 (PANTHER); IPR001619 (PANTHER); IPR036045 (SUPERFAMILY)	P:vesicle docking involved in exocytosis; P:vesicle-mediated transport	P:GO:0006904; P:GO:0016192	P:vesicle docking involved in exocytosis; P:vesicle-mediated transport	cell.vesicle transport	protein.targeting.secretory pathway	Cell vesicle transport		3	1	7200411	O	-0.2648541371	0.0281794298	-0.5132961363	1.91e-05	-0.2484419992	0.0403885171	-0.0532766599	0.99998724	0.0475093093	0.8646369942	0.1007859692	0.6850301746	-0.0044550955	1	0.05815585	0.960269757	0.0626109455	0.9908346311	-0.0194955113	0.9146124508	0.4077175642	0.0032565721	0.4272130755	0.0023569945
Phatr3_J51952.t1	AT1G12370	1809	Class II CPD photolyase {ECO:0000313|EMBL:EEC48262.1} [Source:UniProtKB/TrEMBL,Acc:B7FZ06]	photolyase 1 (PHR1)	G3DSA:1.25.40.80 (GENE3D); IPR006050 (PFAM); IPR014729 (G3DSA:3.40.50.GENE3D); G3DSA:1.10.579.10 (GENE3D); mobidb-lite (MOBIDB_LITE); mobidb-lite (MOBIDB_LITE); PTHR10211 (PANTHER); IPR006050 (PROSITE_PROFILES); cd00293 (CDD); IPR036134 (SUPERFAMILY); IPR036155 (SUPERFAMILY)	no GO terms	no GO terms	no GO terms	DNA.repair	DNA.repair	signaling light	signaling light	3	1	7201113	M	-1.618215679	5.54e-29	-0.5243593308	0.000102018	1.0938563483	8.58e-14	0.2371022851	0.5280608335	0.0145218006	0.9674454443	-0.2225804844	0.2897302955	0.261275724	1	-0.0216733465	0.9927098346	-0.2829490705	0.5024697249	-0.1927931581	0.2216137741	-0.4257530897	0.006222435	-0.2329599316	0.159950312
Phatr3_J44037.t1	AT1G12470	3876	Predicted protein {ECO:0000313|EMBL:ACI65881.1} [Source:UniProtKB/TrEMBL,Acc:B5Y555]	zinc ion binding	IPR007810 (PFAM); mobidb-lite (MOBIDB_LITE); mobidb-lite (MOBIDB_LITE); mobidb-lite (MOBIDB_LITE); mobidb-lite (MOBIDB_LITE); mobidb-lite (MOBIDB_LITE); mobidb-lite (MOBIDB_LITE); mobidb-lite (MOBIDB_LITE); PTHR23323:SF26 (PANTHER); PTHR23323 (PANTHER)	no GO terms	no GO terms	no GO terms	protein.targeting.secretory pathway.vacuole	protein.targeting.secretory pathway.vacuole	Protein targeting		3	1	7203996	M	-0.8325621185	7.52e-10	-0.4429820334	0.0012913568	0.389580085	0.0044998345	0.042056959	0.99998724	0.1545797998	0.4994610343	0.1125228408	0.6926425119	0.0477541611	1	0.1517906545	0.8200435671	0.1040364933	0.9681561279	-0.3001953003	0.0510583253	0.322727522	0.0450312292	0.6229228223	7.79e-05
Phatr3_J34071.t1	AT1G12580	1068	Predicted protein {ECO:0000313|EMBL:EEC50291.1} [Source:UniProtKB/TrEMBL,Acc:B7FUM9]	phosphoenolpyruvate carboxylase-related kinase 1 (PEPKR1)	G3DSA:1.10.510.10 (GENE3D); IPR000719 (PFAM); PIRSF000654 (PIRSF); G3DSA:3.30.200.20 (GENE3D); mobidb-lite (MOBIDB_LITE); mobidb-lite (MOBIDB_LITE); PTHR24347:SF397 (PANTHER); PTHR24347 (PANTHER); IPR000719 (PROSITE_PROFILES); cd05117 (CDD); IPR011009 (SUPERFAMILY)	F:protein kinase activity; F:ATP binding; P:protein phosphorylation	F:GO:0004672; F:GO:0005524; P:GO:0006468	F:protein kinase activity; F:ATP binding; P:protein phosphorylation	signalling.calcium	glycolysis.cytosolic branch.phospho-enol-pyruvate carboxylase kinase (PPCK)	Glycolysis		3	1	7197616	O	-0.4800362807	0.0084374993	-0.4541091967	0.0151553443	0.0259270839	0.8952852042	-0.0619730041	0.99998724	-0.0114034075	0.9836848905	0.0505695966	0.9180396223	-0.0353453977	1	0.0515163477	0.983283603	0.0868617454	0.9911730417	-0.3307907448	0.1184068861	0.3880050526	0.0754082151	0.7187957974	0.000763072
Phatr3_J48904.t1	AT1G12600	1254	Predicted protein {ECO:0000313|EMBL:EEC45098.1} [Source:UniProtKB/TrEMBL,Acc:B7G8T2]	UDP-N-acetylglucosamine (UAA) transporter family	IPR013657 (PFAM); mobidb-lite (MOBIDB_LITE); mobidb-lite (MOBIDB_LITE); PTHR10778 (PANTHER); PTHR10778:SF8 (PANTHER)	P:transmembrane transport	P:GO:0055085	P:transmembrane transport	not assigned.unknown	transport.NDP-sugars at the ER	Transport NDP-sugars at the ER		3	1	7195177	O	-1.3913828031	2.78e-19	-0.2316834595	0.1069142324	1.1596993436	1.47e-13	-0.0164353198	0.99998724	-0.0773532325	0.780667042	-0.0609179126	0.8548997442	0.088484942	1	0.2006454117	0.6625254223	0.1121604697	0.9546955093	0.1921933291	0.2297490279	0.0795437319	0.6461014971	-0.1126495972	0.5220719333
Phatr3_EG00309.t1	AT1G12640	717	NA	MBOAT (membrane bound O-acyl transferase) family protein	IPR004299 (PFAM); PTHR13906 (PANTHER); PTHR13906:SF4 (PANTHER)	no GO terms	no GO terms	no GO terms	not assigned.no ontology	not assigned.unknown	not assigned		3	1	NA	O	-2.0622278387	2.87e-27	-1.015358057	3.41e-08	1.0468697817	3.31e-08	-0.0621970992	0.99998724	0.2182966918	0.4745897464	0.280493791	0.3568917512	0.0648986199	1	0.2243613836	0.7890167103	0.1594627638	0.9546955093	-0.9565530046	6.87e-07	0.3192735399	0.1495038396	1.2758265445	9.2e-10
Phatr3_J21794.t1	AT1G12910	1062	Predicted protein {ECO:0000313|EMBL:EEC46596.1} [Source:UniProtKB/TrEMBL,Acc:B7G4D5]	ANTHOCYANIN11 (ATAN11)	IPR001680 (PFAM); IPR015943 (G3DSA:2.130.10.GENE3D); PTHR19919 (PANTHER); IPR001680 (PROSITE_PROFILES); IPR017986 (PROSITE_PROFILES); IPR001680 (PROSITE_PROFILES); IPR036322 (SUPERFAMILY)	F:protein binding	F:GO:0005515	F:protein binding	development.unspecified	development.unspecified	development		3	1	7202837	O	-0.6997308637	7.9e-05	0.0023202932	0.9899854296	0.702051157	7.71e-05	-0.034176024	0.99998724	0.0089916634	0.986407868	0.0431676874	0.9243744122	-0.2391746306	1	-0.196053204	0.8050877795	0.0431214266	0.9929585373	0.3665731347	0.054045144	-0.5181276244	0.0094177055	-0.8847007591	8.39e-06
Phatr3_J11308.t1	AT1G13690	420	Predicted protein {ECO:0000313|EMBL:EEC49486.1} [Source:UniProtKB/TrEMBL,Acc:B7FVY5]	ATPase E1 (ATE1)	IPR012677 (G3DSA:3.30.70.GENE3D); IPR000504 (PFAM); mobidb-lite (MOBIDB_LITE); mobidb-lite (MOBIDB_LITE); PTHR10352:SF40 (PANTHER); PTHR10352 (PANTHER); IPR000504 (PROSITE_PROFILES); IPR034168 (CDD); IPR035979 (SUPERFAMILY)	F:nucleic acid binding; F:RNA binding	F:GO:0003676; F:GO:0003723	F:nucleic acid binding; F:RNA binding	protein.folding	not assigned.no ontology	Protein folding		3	1	7199579	O	-0.458129831	0.0015214667	-0.2571576927	0.0772414253	0.2009721383	0.1779522489	0.0347570689	0.99998724	0.0286088786	0.9308658588	-0.0061481903	0.9881731204	-0.1053640941	1	0.0228662967	0.9925349243	0.1282303907	0.9492299942	0.610280152	2.57e-05	0.6966011702	6.82e-06	0.0863210183	0.6413627816
Phatr3_J50162.t1	AT1G13770	1605	Predicted protein {ECO:0000313|EMBL:EEC43518.1} [Source:UniProtKB/TrEMBL,Acc:B7GD56]	ROOT UV-B SENSITIVE 3 (RUS3)	IPR006968 (PFAM); IPR006968 (PANTHER)	no GO terms	no GO terms	no GO terms	not assigned.unknown	not assigned.unknown	not assigned		3	1	7198943	O	-0.9465397973	4.57e-12	-0.5324709659	6.39e-05	0.4140688314	0.0031915285	-0.0376911101	0.99998724	0.5191576044	0.0004418225	0.5568487145	0.0001989596	0.0256010832	1	0.2383021777	0.5252889793	0.2127010945	0.729000619	0.3138636448	0.0312099293	0.3155052463	0.0389020242	0.0016416015	0.9919475342
Phatr3_J54143.t1	AT1G13980	5334	NA	GNOM (GN)	IPR000904 (PFAM); IPR023394 (G3DSA:1.10.1000.GENE3D); G3DSA:1.10.220.20 (GENE3D); mobidb-lite (MOBIDB_LITE); mobidb-lite (MOBIDB_LITE); mobidb-lite (MOBIDB_LITE); PTHR10663:SF316 (PANTHER); PTHR10663 (PANTHER); IPR000904 (PROSITE_PROFILES); IPR000904 (CDD); IPR035999 (SUPERFAMILY)	F:ARF guanyl-nucleotide exchange factor activity; P:regulation of ARF protein signal transduction	F:GO:0005086; P:GO:0032012	F:ARF guanyl-nucleotide exchange factor activity; P:regulation of ARF protein signal transduction	development.unspecified	signalling.G-proteins	Signalling G-proteins		3	1	NA	O	-0.0766269953	0.5644532842	-0.0386259775	0.7884514068	0.0380010178	0.7787798351	-0.0099736425	0.99998724	0.00465853	0.9883987951	0.0146321725	0.9674930677	-0.0497202169	1	-0.0294196014	0.9844388545	0.0203006155	0.9929585373	-0.0904022167	0.5848824633	-0.0401726194	0.8159598052	0.0502295973	0.7819815983
Phatr3_J43604.t1	AT1G14190	1647	Predicted protein {ECO:0000313|EMBL:EEC50539.1} [Source:UniProtKB/TrEMBL,Acc:B7FSU1]	Glucose-methanol-choline (GMC) oxidoreductase family protein	IPR012132 (PIRSF); IPR000172 (PFAM); G3DSA:3.30.410.40 (GENE3D); IPR036188 (G3DSA:3.50.50.GENE3D); IPR027424 (G3DSA:4.10.450.GENE3D); G3DSA:1.10.1220.110 (GENE3D); IPR007867 (PFAM); PTHR11552 (PANTHER); SSF54373 (SUPERFAMILY); IPR036188 (SUPERFAMILY)	F:oxidoreductase activity, acting on CH-OH group of donors; F:flavin adenine dinucleotide binding; P:oxidation-reduction process	F:GO:0016614; F:GO:0050660; P:GO:0055114	F:oxidoreductase activity, acting on CH-OH group of donors; F:flavin adenine dinucleotide binding; P:oxidation-reduction process	misc.nitrilases, *nitrile lyases, berberine bridge enzymes, reticuline oxidases, troponine reductases	misc.nitrilases, *nitrile lyases, berberine bridge enzymes, reticuline oxidases, troponine reductases	misc		3	1	7197479	S	-0.7316889439	3.77e-06	-0.7600547251	1.62e-06	-0.0283657812	0.8706986548	0.0646474276	0.99998724	-0.0240048766	0.9525486747	-0.0886523042	0.8128530407	0.0062043169	1	0.1713461111	0.8275257196	0.1651417942	0.9340919845	-0.2522394409	0.1732654686	0.0564195323	0.790047926	0.3086589732	0.112335051
Phatr3_J50309.t1	AT1G14650	1977	Predicted protein {ECO:0000313|EMBL:EEC43291.1} [Source:UniProtKB/TrEMBL,Acc:B7GDN2]	SWAP (Suppressor-of-White-APricot) surp domain-containing protein	IPR035967 (G3DSA:1.10.10.GENE3D); G3DSA:3.10.20.90 (GENE3D); IPR000061 (PFAM); IPR035967 (G3DSA:1.10.10.GENE3D); IPR022030 (PFAM); mobidb-lite (MOBIDB_LITE); mobidb-lite (MOBIDB_LITE); mobidb-lite (MOBIDB_LITE); mobidb-lite (MOBIDB_LITE); mobidb-lite (MOBIDB_LITE); mobidb-lite (MOBIDB_LITE); PTHR15316:SF1 (PANTHER); PTHR15316 (PANTHER); IPR000061 (PROSITE_PROFILES); IPR000626 (PROSITE_PROFILES); …	F:RNA binding; F:protein binding; P:RNA processing	F:GO:0003723; F:GO:0005515; P:GO:0006396	F:RNA binding; F:protein binding; P:RNA processing	RNA.processing	RNA.processing	RNA processing		3	1	7198972	O	-1.3952145827	4.75e-32	-0.089023308	0.4707847789	1.3061912747	3.05e-28	-0.0626851858	0.99998724	0.0916910628	0.6642598084	0.1543762486	0.4236621762	-0.041894858	1	0.056619956	0.9563540499	0.098514814	0.9541843351	0.0945026936	0.5109666717	0.4714528553	0.0002390035	0.3769501617	0.0041957756
Phatr3_J49158.t1	AT1G15020	1437	Predicted protein {ECO:0000313|EMBL:EEC44595.1} [Source:UniProtKB/TrEMBL,Acc:B7G9P2]	quiescin-sulfhydryl oxidase 1 (QSOX1)	IPR013766 (PFAM); G3DSA:3.40.30.10 (GENE3D); mobidb-lite (MOBIDB_LITE); mobidb-lite (MOBIDB_LITE); mobidb-lite (MOBIDB_LITE); mobidb-lite (MOBIDB_LITE); PTHR22897:SF8 (PANTHER); IPR039798 (PANTHER); IPR013766 (PROSITE_PROFILES); cd02961 (CDD); IPR036249 (SUPERFAMILY)	F:flavin-linked sulfhydryl oxidase activity; P:cell redox homeostasis	F:GO:0016971; P:GO:0045454	F:flavin-linked sulfhydryl oxidase activity; P:cell redox homeostasis	redox.thioredoxin	not assigned.unknown	Redox thioredoxin		3	1	7195655	S	-1.6748084892	2.08e-25	-0.8629762978	1.41e-08	0.8118321914	6.67e-07	-0.0640863721	0.99998724	-0.2667374347	0.2180008925	-0.2026510626	0.436061177	-0.1229772626	1	-0.3002487216	0.4673949341	-0.177271459	0.9111230946	0.0653650763	0.7497783086	-0.5532089959	0.0017832287	-0.6185740723	0.0005457632
Phatr3_J47765.t1	AT1G15290	1518	Predicted protein {ECO:0000313|EMBL:EEC46512.1} [Source:UniProtKB/TrEMBL,Acc:B7G4T9]	Tetratricopeptide repeat (TPR)-like superfamily protein	IPR011990 (G3DSA:1.25.40.GENE3D); PF13374 (PFAM); PF13424 (PFAM); mobidb-lite (MOBIDB_LITE); mobidb-lite (MOBIDB_LITE); mobidb-lite (MOBIDB_LITE); mobidb-lite (MOBIDB_LITE); mobidb-lite (MOBIDB_LITE); mobidb-lite (MOBIDB_LITE); mobidb-lite (MOBIDB_LITE); mobidb-lite (MOBIDB_LITE); mobidb-lite (MOBIDB_LITE); PTHR45641 (PANTHER); IPR011990 (SUPERFAMILY)	F:protein binding	F:GO:0005515	F:protein binding	not assigned.no ontology	not assigned.unknown	not assigned		3	1	7202927	M	-0.3469999838	0.0414028919	-0.113922376	0.5286536049	0.2330776078	0.1771087721	-0.1338959476	0.99998724	-0.0023350464	0.9953828241	0.1315609012	0.7021266161	-0.2099208049	1	-0.1693988039	0.8430341422	0.040522001	0.9929585373	0.2573428884	0.1812127297	-0.490587749	0.0117591249	-0.7479306373	0.0001211035
Phatr3_J46006.t1	AT1G15490	900	Predicted protein {ECO:0000313|EMBL:EEC48542.1} [Source:UniProtKB/TrEMBL,Acc:B7FZH4]	alpha beta-Hydrolases superfamily protein	IPR000073 (PFAM); IPR029058 (G3DSA:3.40.50.GENE3D); PTHR42886:SF1 (PANTHER); PTHR42886 (PANTHER); IPR029058 (SUPERFAMILY)	no GO terms	no GO terms	no GO terms	not assigned.no ontology	not assigned.unknown	not assigned		3	1	7200865	M	-0.2667501762	0.3661237453	-0.1018080192	0.7492674163	0.164942157	0.5808166551	0.2090062959	0.99998724	0.5628267636	0.1575220769	0.3538204677	0.4916524357	0.017822323	1	0.5971780726	0.4322874158	0.5793557496	0.5664093722	-1.0308943303	0.000840143	-1.1309460855	0.0009128269	-0.1000517552	0.8056115136
Phatr3_J17135.t1	AT1G15570	1674	NA	CYCLIN A2 3 (CYCA2 3)	G3DSA:1.10.472.10 (GENE3D); IPR006671 (PFAM); IPR039361 (PIRSF); IPR004367 (PFAM); mobidb-lite (MOBIDB_LITE); mobidb-lite (MOBIDB_LITE); mobidb-lite (MOBIDB_LITE); IPR039361 (PANTHER); IPR013763 (CDD); IPR013763 (CDD); IPR036915 (SUPERFAMILY); IPR036915 (SUPERFAMILY)	C:nucleus	C:GO:0005634	C:nucleus	cell.cycle	cell.division	Cell division		3	1	NA	M	-0.9330874728	1.61e-09	-0.2892655612	0.0688559002	0.6438219116	3.57e-05	0.0203973338	0.99998724	-0.2437789792	0.2905158832	-0.2641763131	0.275092577	-0.0380965561	1	-0.1108283431	0.9254630864	-0.072731787	0.9911730417	-0.4402499279	0.0088975118	-1.1369425075	3.2e-10	-0.6966925796	0.0001470734
Phatr3_J33480.t1	AT1G16080	888	Predicted protein {ECO:0000313|EMBL:ACI65922.1} [Source:UniProtKB/TrEMBL,Acc:B5Y5E5]	unknown protein	PTHR34044 (PANTHER)	no GO terms	no GO terms	no GO terms	not assigned.unknown	not assigned.unknown	not assigned		3	1	7204045	O	-2.0158247321	1.55e-19	-1.18140324	1.79e-09	0.8344214921	0.0004345393	-0.1586018506	0.99998724	0.0114710503	0.9840374061	0.1700729009	0.6536831615	-0.0650188612	1	-0.1611233173	0.8866951908	-0.0961044561	0.9908346311	0.0554083194	0.8349514224	0.1822513595	0.4315638163	0.1268430401	0.6108999794
Phatr3_EG02291.t1	AT1G16210	2004	Predicted protein {ECO:0000313|EMBL:EEC47641.1} [Source:UniProtKB/TrEMBL,Acc:B7G181]	unknown protein	IPR010422 (PFAM); mobidb-lite (MOBIDB_LITE); mobidb-lite (MOBIDB_LITE); mobidb-lite (MOBIDB_LITE); mobidb-lite (MOBIDB_LITE); mobidb-lite (MOBIDB_LITE); mobidb-lite (MOBIDB_LITE); mobidb-lite (MOBIDB_LITE); IPR010422 (PANTHER); PTHR21680:SF0 (PANTHER)	no GO terms	no GO terms	no GO terms	not assigned.unknown	not assigned.unknown	not assigned		3	1	NA	O	-2.3215848051	9.75e-59	-0.3260227188	0.0111697842	1.9955620862	1.85e-43	-0.0827097922	0.99998724	0.1010181112	0.6750430744	0.1837279034	0.3954719787	-0.0781255974	1	0.0600234866	0.9600210473	0.138149084	0.9212149351	-0.6778407827	2.39e-07	0.218605379	0.1434252426	0.8964461617	1.93e-10
Phatr3_J42440.t1	AT1G16445	1429	Predicted protein {ECO:0000313|EMBL:EEC51472.1} [Source:UniProtKB/TrEMBL,Acc:B7FRA7]	S-adenosyl-L-methionine-dependent methyltransferases superfamily protein	IPR010719 (PFAM); G3DSA:3.40.50.150 (GENE3D); mobidb-lite (MOBIDB_LITE); IPR010719 (PANTHER); IPR029063 (SUPERFAMILY)	no GO terms	no GO terms	no GO terms	not assigned.no ontology	not assigned.unknown	not assigned		3	1	7196644	S	-2.3632463797	2.24e-39	-1.2437113743	9.18e-16	1.1195350054	3.57e-09	-0.0646858522	0.99998724	-0.1518259736	0.554542348	-0.0871401214	0.8013071853	-0.0575263261	1	-0.2144441935	0.693953753	-0.1569178674	0.9300507033	0.2520465757	0.1441702674	0.1284473226	0.4911677334	-0.1235992532	0.5275918903
Phatr3_J46641.t1	AT1G16540	3111	Predicted protein {ECO:0000313|EMBL:ACI65285.1} [Source:UniProtKB/TrEMBL,Acc:B5Y3A9]	ABA DEFICIENT 3 (ABA3)	IPR005302 (PFAM); IPR015421 (G3DSA:3.40.640.GENE3D); IPR015422 (G3DSA:3.90.1150.GENE3D); IPR000192 (PFAM); IPR005303 (PFAM); mobidb-lite (MOBIDB_LITE); mobidb-lite (MOBIDB_LITE); PTHR14237:SF19 (PANTHER); PTHR14237 (PANTHER); PTHR14237:SF19 (PANTHER); PTHR14237 (PANTHER); IPR005302 (PROSITE_PROFILES); SSF141673 (SUPERFAMILY); IPR015424 (SUPERFAMILY)	F:catalytic activity; F:molybdenum ion binding; F:pyridoxal phosphate binding	F:GO:0003824; F:GO:0030151; F:GO:0030170	F:catalytic activity; F:molybdenum ion binding; F:pyridoxal phosphate binding	hormone metabolism.abscisic acid.synthesis-degradation	hormone metabolism.abscisic acid.synthesis-degradation	hormone aba		3	1	7204570	O	-0.9999245397	2.08e-18	-0.6274405123	2.62e-08	0.3724840274	0.0013780297	0.0505831993	0.99998724	0.183853685	0.2677374292	0.1332704856	0.5155526982	0.1067509728	1	0.1160687968	0.8430341422	0.009317824	0.9959095772	-0.0049549708	0.9783687489	0.0632636147	0.6692078149	0.0682185856	0.6597149351
Phatr3_J43635.t1	AT1G16810	461	Predicted protein {ECO:0000313|EMBL:EEC50876.1} [Source:UniProtKB/TrEMBL,Acc:B7FSY3]	unknown protein	mobidb-lite (MOBIDB_LITE); mobidb-lite (MOBIDB_LITE); IPR013865 (PANTHER); PTHR13282:SF6 (PANTHER)	no GO terms	no GO terms	no GO terms	not assigned.unknown	not assigned.unknown	not assigned		3	1	7197499	O	-1.2826588922	3.35e-11	-0.3118837862	0.0958661279	0.970775106	7.17e-07	0.0560257307	0.99998724	-0.1578531298	0.6234417544	-0.2138788605	0.503282685	0.0219279984	1	0.0133632723	0.9969194937	-0.0085647261	0.9986591663	0.2047698911	0.3441645868	-0.3430737448	0.1090017511	-0.5478436359	0.0096511409
Phatr3_J46790.t1	AT1G16870	1963	Predicted protein {ECO:0000313|EMBL:ACI65179.1} [Source:UniProtKB/TrEMBL,Acc:B5Y3S8]	mitochondrial 28S ribosomal protein S29-related	IPR019368 (PFAM); mobidb-lite (MOBIDB_LITE); mobidb-lite (MOBIDB_LITE); IPR019368 (PANTHER); cd00009 (CDD)	no GO terms	no GO terms	no GO terms	protein.synthesis.ribosomal protein.prokaryotic.mitochondrion.30S subunit.S29	not assigned.unknown	Protein synthesis		3	1	7204543	M	0.5127234522	2.54e-05	-0.1140597432	0.3937475488	-0.6267831954	2.53e-07	0.1714239202	0.8400821595	0.1942829851	0.298265568	0.0228590648	0.9472018461	0.2111028192	1	0.2781700863	0.3688772889	0.0670672671	0.9908346311	-0.703790714	4.52e-08	0.167446281	0.2721009418	0.871236995	6.01e-10
Phatr3_J44574.t1	AT1G16900	1671	Predicted protein {ECO:0000313|EMBL:EEC50274.1} [Source:UniProtKB/TrEMBL,Acc:B7FUJ6]	Alg9-like mannosyltransferase family	IPR005599 (PFAM); IPR005599 (PANTHER); IPR039484 (PTHR22760:PANTHER)	F:mannosyltransferase activity; F:transferase activity, transferring glycosyl groups	F:GO:0000030; F:GO:0016757	F:mannosyltransferase activity; F:transferase activity, transferring glycosyl groups	protein.postranslational modification	protein.postranslational modification	Protein postranslational modification		3	1	7198085	O	-1.4106949801	9.22e-34	-0.4551377538	6.07e-05	0.9555572262	2.83e-16	-0.0864686401	0.99998724	0.1352267858	0.4658445747	0.2216954259	0.1877609522	-0.1986327046	1	-0.0499824989	0.9662120982	0.1486502057	0.8645415762	-0.0830050198	0.5691423035	-0.0561691347	0.7067984854	0.0268358851	0.8659487437
Phatr3_J45308.t1	AT1G17160	2130	Ribokinase {ECO:0000313|EMBL:EEC49332.1} [Source:UniProtKB/TrEMBL,Acc:B7FX84]	pfkB-like carbohydrate kinase family protein	IPR002139 (PRINTS); G3DSA:3.20.20.150 (GENE3D); IPR013022 (PFAM); IPR011611 (PFAM); IPR029056 (G3DSA:3.40.1190.GENE3D); PTHR10584 (PANTHER); IPR011877 (HAMAP); IPR011877 (CDD); IPR029056 (SUPERFAMILY); IPR036237 (SUPERFAMILY)	F:ribokinase activity; P:D-ribose metabolic process; F:kinase activity	F:GO:0004747; P:GO:0006014; F:GO:0016301	F:ribokinase activity; P:D-ribose metabolic process; F:kinase activity	minor CHO metabolism.others	minor CHO metabolism.others	minor CHO metabolism		3	1	7200013	S	-1.1279263736	7.8e-23	-0.3198764529	0.0034323913	0.8080499208	3.34e-12	0.0089291459	0.99998724	0.0482943668	0.8392975032	0.0393652209	0.8842997228	0.0318564744	1	0.0007556127	1	-0.0311008617	0.9929585373	0.0033274535	0.9864122194	0.4224218284	0.000435097	0.4190943749	0.0005542576
Phatr3_J15125.t1	AT1G17890	987	Predicted protein {ECO:0000313|EMBL:EEC45252.1} [Source:UniProtKB/TrEMBL,Acc:B7G7K4]	GER2	IPR002347 (PRINTS); G3DSA:3.40.50.720 (GENE3D); IPR001509 (PFAM); G3DSA:3.90.25.10 (GENE3D); PTHR43238:SF1 (PANTHER); PTHR43238 (PANTHER); IPR028614 (HAMAP); IPR028614 (CDD); IPR036291 (SUPERFAMILY)	F:catalytic activity; P:nucleotide-sugar biosynthetic process; F:oxidoreductase activity; F:coenzyme binding	F:GO:0003824; P:GO:0009226; F:GO:0016491; F:GO:0050662	F:catalytic activity; P:nucleotide-sugar biosynthetic process; F:oxidoreductase activity; F:coenzyme binding	cell wall.precursor synthesis.GER	cell wall.precursor synthesis.GER	cell wall		3	1	7194707	O	0.184437326	0.3337371792	-0.1192715657	0.5584928157	-0.3037088918	0.1053369073	-0.0711840338	0.99998724	-0.0711450793	0.8711068214	3.9e-05	0.9998557398	0.0620942124	1	-0.0027566302	1	-0.0648508426	0.9918447208	-0.0014597729	0.9967125575	-0.88165482	6.54e-05	-0.8801950471	8.51e-05
Phatr3_J12234.t1	AT1G17980	2487	GABAR1 G protein-coupled GABA receptor {ECO:0000313|EMBL:EEC48698.1} [Source:UniProtKB/TrEMBL,Acc:B7FYC1]	poly(A) polymerase 1 (PAPS1)	G3DSA:1.10.1410.10 (GENE3D); IPR007010 (PFAM); G3DSA:3.30.70.590 (GENE3D); IPR007012 (PFAM); G3DSA:3.30.460.10 (GENE3D); mobidb-lite (MOBIDB_LITE); mobidb-lite (MOBIDB_LITE); mobidb-lite (MOBIDB_LITE); mobidb-lite (MOBIDB_LITE); PTHR10682:SF10 (PANTHER); IPR014492 (PANTHER); cd05402 (CDD); SSF81301 (SUPERFAMILY); SSF81631 (SUPERFAMILY); IPR011068 (SUPERFAMILY)	F:RNA binding; F:polynucleotide adenylyltransferase activity; C:nucleus; F:nucleotidyltransferase activity; P:RNA 3-end processing; P:RNA polyadenylation	F:GO:0003723; F:GO:0004652; C:GO:0005634; F:GO:0016779; P:GO:0031123; P:GO:0043631	F:RNA binding; F:polynucleotide adenylyltransferase activity; C:nucleus; F:nucleotidyltransferase activity; P:RNA 3-end processing; P:RNA polyadenylation	RNA.processing	RNA.processing.3 end processing.PAP	RNA processing		3	1	7200397	O	-0.8374053837	2.65e-10	-0.2395399226	0.0821071612	0.5978654611	7.18e-06	-0.0807944455	0.99998724	0.1061736797	0.6708311701	0.1869681252	0.4056647855	-0.1165303882	1	0.0159572985	0.9948980198	0.1324876868	0.9429466978	0.0019584449	0.9943578626	0.5609814267	0.0002093321	0.5590229818	0.0002702621
Phatr3_J48662.t1	AT1G18260	3035	Predicted protein {ECO:0000313|EMBL:EEC45334.1} [Source:UniProtKB/TrEMBL,Acc:B7G815]	HCP-like superfamily protein	IPR011990 (G3DSA:1.25.40.GENE3D); IPR006597 (PFAM); mobidb-lite (MOBIDB_LITE); PTHR11102 (PANTHER); PTHR11102:SF147 (PANTHER); SSF81901 (SUPERFAMILY); SSF81901 (SUPERFAMILY); SSF81901 (SUPERFAMILY)	F:protein binding	F:GO:0005515	F:protein binding	not assigned.no ontology	not assigned.unknown	not assigned		3	1	7194855	O	-0.8721575798	2.25e-16	-0.051518715	0.6563148108	0.8206388648	1.31e-14	0.0289185797	0.99998724	0.0370871287	0.8775600723	0.0081685491	0.9769470976	-0.0088693881	1	-0.0039286981	0.9998309885	0.0049406899	0.9986591663	0.1843185437	0.1225851667	0.1304501791	0.3040088719	-0.0538683646	0.7064582532
Phatr3_J11358.t1	AT1G18335	888	Predicted protein {ECO:0000313|EMBL:EEC49617.1} [Source:UniProtKB/TrEMBL,Acc:B7FVF1]	Acyl-CoA N-acyltransferases (NAT) superfamily protein	IPR000182 (PFAM); G3DSA:3.40.630.30 (GENE3D); mobidb-lite (MOBIDB_LITE); IPR039949 (PANTHER); IPR000182 (PROSITE_PROFILES); cd04301 (CDD); IPR016181 (SUPERFAMILY)	F:H4 histone acetyltransferase activity; F:H2A histone acetyltransferase activity	F:GO:0010485; F:GO:0043998	F:H4 histone acetyltransferase activity; F:H2A histone acetyltransferase activity	misc.GCN5-related N-acetyltransferase	misc.GCN5-related N-acetyltransferase	misc		3	1	7199859	O	-1.0479979915	3.66e-08	-0.8438315117	4.43e-06	0.2041664799	0.3159870571	-0.109740176	0.99998724	-0.0017628376	0.9963944828	0.1079773384	0.7914827515	-0.06635766	1	0.0337602557	0.9894316628	0.1001179157	0.9908346311	0.4787200064	0.0149504647	-0.3446029345	0.1110014797	-0.8233229409	9.21e-05
Phatr3_J44108.t1	AT1G18340	1077	Predicted protein {ECO:0000313|EMBL:ACI65916.1} [Source:UniProtKB/TrEMBL,Acc:B5Y5D3]	basal transcription factor complex subunit-related	IPR036465 (G3DSA:3.40.50.GENE3D); IPR004600 (PFAM); IPR004600 (PANTHER)	C:transcription factor TFIIH core complex; P:nucleotide-excision repair; P:regulation of transcription, DNA-templated	C:GO:0000439; P:GO:0006289; P:GO:0006355	C:transcription factor TFIIH core complex; P:nucleotide-excision repair; P:regulation of transcription, DNA-templated	not assigned.no ontology	not assigned.no ontology	not assigned		3	1	7203869	S	-1.9289765015	8.47e-38	-0.2617353943	0.0549225623	1.6672411072	3e-28	0.0069029052	0.99998724	-0.0934701204	0.708121938	-0.1003730257	0.7148964605	-0.0093199905	1	-0.0100948675	0.9969194937	-0.000774877	0.9995022736	0.1384256907	0.3889322539	0.1838120137	0.2424025337	0.045386323	0.8014102226
Phatr3_J46271.t1	AT1G18660	930	Predicted protein {ECO:0000313|EMBL:EEC47917.1} [Source:UniProtKB/TrEMBL,Acc:B7G0N5]	zinc finger (C3HC4-type RING finger) family protein	G3DSA:2.30.130.40 (GENE3D); mobidb-lite (MOBIDB_LITE); mobidb-lite (MOBIDB_LITE); IPR015947 (SUPERFAMILY)	no GO terms	no GO terms	no GO terms	protein.degradation.ubiquitin.E3.RING	not assigned.unknown	Protein degradation ubiquitin		3	1	7201474	O	-1.217676039	2.21e-14	-0.2289027469	0.1335174003	0.9887732921	8.7e-10	0.8179402912	9.98e-08	0.0251869871	0.9419161663	-0.7927533041	3.15e-07	0.4464874425	0.2203124686	0.1108210059	0.9054874704	-0.3356664366	0.3816044028	0.2464023751	0.1373518123	0.1948028803	0.2596131999	-0.0515994948	0.7935038459
Phatr3_J34794.t1	AT1G18720	798	Predicted protein {ECO:0000313|EMBL:EEC49023.1} [Source:UniProtKB/TrEMBL,Acc:B7FWP8]	Protein of unknown function (DUF962)	IPR009305 (PFAM); PTHR28026:SF9 (PANTHER); IPR009305 (PANTHER)	no GO terms	no GO terms	no GO terms	not assigned.no ontology	not assigned.unknown	not assigned		3	1	7200346	O	-0.3868497534	0.002719305	-0.0771088017	0.5715900713	0.3097409518	0.0174017661	0.0871877316	0.99998724	0.3061639589	0.0499751799	0.2189762273	0.2455114877	-0.097752335	1	0.0826755119	0.9273556278	0.1804278469	0.7909590425	-0.0673026512	0.6816249142	0.3341816489	0.0178678216	0.4014843001	0.0045337438
Phatr3_J36641.t1	AT1G19570	795	Predicted protein {ECO:0000313|EMBL:EEC47581.1} [Source:UniProtKB/TrEMBL,Acc:B7G1X6]	dehydroascorbate reductase (DHAR1)	IPR004045 (PFAM); G3DSA:3.40.30.10 (GENE3D); G3DSA:1.20.1050.10 (GENE3D),SFLDS00019 (SFLD); IPR040079 (PANTHER); PTHR44420:SF2 (PANTHER); IPR004045 (PROSITE_PROFILES); IPR010987 (PROSITE_PROFILES); cd00570 (CDD); IPR036282 (SUPERFAMILY); IPR036249 (SUPERFAMILY)	F:protein binding	F:GO:0005515	F:protein binding	redox.ascorbate and glutathione.ascorbate	redox.ascorbate and glutathione.ascorbate	Redox ascorbate and glutathione		3	1	7201752	O	-0.9365111558	2.55e-10	-0.5704031121	0.0001264119	0.3661080437	0.0153251259	-0.0085074136	0.99998724	-0.1336160354	0.6237453757	-0.1251086218	0.6878091851	-0.0077620327	1	-0.1701015452	0.8086522805	-0.1623395125	0.9254714977	-0.8628583271	2.08e-08	0.6789656734	5.22e-05	1.5418240005	4.21e-21
Phatr3_J47119.t1	AT1G19750	1272	Nucleotide-binding protein {ECO:0000313|EMBL:EEC47313.1} [Source:UniProtKB/TrEMBL,Acc:B7G2J5]	Transducin WD40 repeat-like superfamily protein	IPR020472 (PRINTS); IPR001680 (PFAM); IPR015943 (G3DSA:2.130.10.GENE3D); PTHR46202 (PANTHER); IPR017986 (PROSITE_PROFILES); IPR001680 (PROSITE_PROFILES); IPR001680 (PROSITE_PROFILES); IPR001680 (PROSITE_PROFILES); IPR001680 (PROSITE_PROFILES); IPR017986 (PROSITE_PROFILES); IPR036322 (SUPERFAMILY)	F:protein binding	F:GO:0005515	F:protein binding	not assigned.no ontology	not assigned.no ontology	not assigned		3	1	7202032	O	-1.4025207197	6.37e-23	-0.0209737327	0.8862897143	1.381546987	3.55e-22	-0.0786794123	0.99998724	0.0887043321	0.7124882415	0.1673837444	0.4381079863	0.0979735213	1	0.0040624979	1	-0.0939110233	0.9675600648	0.3323842185	0.0172502732	0.1836821699	0.2283361167	-0.1487020486	0.3539571443
Phatr3_J42426.t1	AT1G20270	1724	Predicted protein {ECO:0000313|EMBL:EEC50968.1} [Source:UniProtKB/TrEMBL,Acc:B7FR90]	2-oxoglutarate (2OG) and Fe(II)-dependent oxygenase superfamily protein	G3DSA:2.60.120.620 (GENE3D); IPR005123 (PFAM); mobidb-lite (MOBIDB_LITE); mobidb-lite (MOBIDB_LITE); PTHR10869:SF123 (PANTHER); PTHR10869 (PANTHER)	F:oxidoreductase activity; P:oxidation-reduction process	F:GO:0016491; P:GO:0055114	F:oxidoreductase activity; P:oxidation-reduction process	misc.oxidases - copper, flavone etc.	not assigned.unknown	Oxidases		3	1	7196637	S	-0.3265172657	0.0095579372	-0.2400041494	0.0664147844	0.0865131163	0.5102034844	-0.0354389283	0.99998724	-0.1352628732	0.5314992023	-0.0998239449	0.7073501142	-0.0318958518	1	-0.0521541303	0.9719404722	-0.0202582785	0.9929585373	0.1059860045	0.5098704147	-0.204583469	0.1881874029	-0.3105694735	0.0452815614
Phatr3_J41238.t1	AT1G20500	2295	Predicted protein {ECO:0000313|EMBL:EEC43296.1} [Source:UniProtKB/TrEMBL,Acc:B7GDP1]	AMP-dependent synthetase and ligase family protein	G3DSA:3.30.300.30 (GENE3D); IPR000873 (PFAM); IPR042099 (G3DSA:3.40.50.GENE3D); mobidb-lite (MOBIDB_LITE); PTHR22754 (PANTHER); IPR040097 (CDD); IPR036736 (SUPERFAMILY); SSF56801 (SUPERFAMILY)	F:catalytic activity; P:lipid biosynthetic process	F:GO:0003824; P:GO:0008610	F:catalytic activity; P:lipid biosynthetic process	secondary metabolism.phenylpropanoids	secondary metabolism.phenylpropanoids	secondary metabolism phenylpropanoids		3	1	7199061	O	-1.5762694802	5.73e-31	-0.6752219869	7.67e-08	0.9010474933	8.9e-11	-0.0600537476	0.99998724	0.2301032223	0.1778864806	0.29015697	0.0848267738	0.0736516263	1	0.2769484875	0.3468875953	0.2032968612	0.7200314082	0.4145353905	0.0017936122	0.2078403219	0.1609894055	-0.2066950686	0.1760043752
Phatr3_J8918.t1	AT1G20540	1161	Predicted protein {ECO:0000313|EMBL:EEC51282.1} [Source:UniProtKB/TrEMBL,Acc:B7FQ50]	Transducin WD40 repeat-like superfamily protein	IPR015943 (G3DSA:2.130.10.GENE3D); IPR001680 (PFAM); PTHR14205:SF15 (PANTHER); IPR040323 (PANTHER); IPR001680 (PROSITE_PROFILES); IPR017986 (PROSITE_PROFILES); IPR036322 (SUPERFAMILY)	F:protein binding	F:GO:0005515	F:protein binding	not assigned.no ontology	not assigned.no ontology	not assigned		3	1	7196197	O	-1.2694728127	2.13e-23	-0.0089725624	0.9484424935	1.2605002503	5.07e-23	-0.0512631738	0.99998724	-0.0281220136	0.9236142783	0.0231411602	0.9442262596	0.1339176536	1	0.0498729352	0.9695404124	-0.0840447184	0.9761396541	0.205293197	0.1362510509	0.141574068	0.3325934955	-0.0637191291	0.6963166968
Phatr3_J46095.t1	AT1G20610	1080	Predicted protein {ECO:0000313|EMBL:EEC47805.1} [Source:UniProtKB/TrEMBL,Acc:B7G019]	Cyclin B2 3 (CYCB2 3)	IPR004367 (PFAM); G3DSA:1.10.472.10 (GENE3D); IPR006671 (PFAM); IPR039361 (PIRSF); G3DSA:1.10.472.10 (GENE3D); mobidb-lite (MOBIDB_LITE); mobidb-lite (MOBIDB_LITE); mobidb-lite (MOBIDB_LITE); mobidb-lite (MOBIDB_LITE); IPR039361 (PANTHER); PTHR10177:SF261 (PANTHER); IPR013763 (CDD); IPR013763 (CDD); IPR036915 (SUPERFAMILY); IPR036915 (SUPERFAMILY)	C:nucleus	C:GO:0005634	C:nucleus	cell.cycle	cell.division	Cell division		3	1	7201337	O	0.3094422661	0.2573786356	-0.1444584987	0.6266707375	-0.4539007648	0.0919605007	0.075934921	0.99998724	0.6522283828	0.063346822	0.5762934618	0.1402911391	0.0294217305	1	0.4333113093	0.6467205885	0.4038895788	0.8067650753	-2.6025539611	1.14e-19	-1.5561965148	1.88e-06	1.0463574464	0.0008694403
Phatr3_EG00743.t1	AT1G21170	3570	NA	SEC5B	IPR039481 (PFAM); mobidb-lite (MOBIDB_LITE); mobidb-lite (MOBIDB_LITE); mobidb-lite (MOBIDB_LITE); IPR029175 (PANTHER); PTHR13043:SF1 (PANTHER)	C:exocyst; P:Golgi to plasma membrane transport	C:GO:0000145; P:GO:0006893	C:exocyst; P:Golgi to plasma membrane transport	not assigned.unknown	not assigned.unknown	not assigned		3	1	NA	O	-1.5252313573	2.24e-45	-0.0343677492	0.7745663688	1.4908636081	1.8e-43	-0.0464202834	0.99998724	-0.0541253381	0.8174309593	-0.0077050547	0.9796287659	-0.0712856201	1	-0.0409165232	0.9730685337	0.0303690969	0.9929585373	-1.0315186466	1.55e-21	-0.1056230452	0.4339539801	0.9258956014	1e-14
Phatr3_J36726.t1	AT1G21360	909	Predicted protein {ECO:0000313|EMBL:ACI65131.1} [Source:UniProtKB/TrEMBL,Acc:B5Y3I2]	glycolipid transfer protein 2 (GLTP2)	IPR036497 (G3DSA:1.10.3520.GENE3D); IPR014830 (PFAM); PTHR10219:SF25 (PANTHER); PTHR10219 (PANTHER); IPR036497 (SUPERFAMILY)	C:cytoplasm; P:intermembrane lipid transfer; F:lipid transfer activity	C:GO:0005737; P:GO:0120009; F:GO:0120013	C:cytoplasm; P:intermembrane lipid transfer; F:lipid transfer activity	not assigned.unknown	not assigned.unknown	not assigned		3	1	7204495	S	-3.2496175779	3.59e-49	-0.9828582148	7.04e-08	2.2667593631	4.36e-24	-0.1331195025	0.99998724	0.0175497796	0.9722653834	0.1506692821	0.6904609282	-0.118748536	1	0.1133871981	0.9393898264	0.2321357341	0.8688945178	-0.4395083831	0.0287910026	-0.0829425284	0.7267929519	0.3565658547	0.104523732
Phatr3_J10872.t1	AT1G21370	786	Predicted protein {ECO:0000313|EMBL:EEC50158.1} [Source:UniProtKB/TrEMBL,Acc:B7FTW7]	unknown protein	PTHR28110 (PANTHER)	no GO terms	no GO terms	no GO terms	not assigned.unknown	not assigned.unknown	not assigned		3	1	7197847	O	-3.3585427025	1.09e-104	-1.2201996906	9.73e-18	2.1383430119	7.32e-47	0.6536995433	0.0001175062	0.6988478854	1.18e-05	0.0451483421	0.903918283	0.542299107	0.0786604228	0.7093725867	0.0020825212	0.1670734798	0.9143276418	-1.2171761148	1.16e-16	-0.3094014964	0.0746207832	0.9077746185	3.08e-08
Phatr3_J12501.t1	AT1G21640	1674	NA	NAD kinase 2 (NADK2)	IPR017437 (G3DSA:2.60.200.GENE3D); IPR002504 (PFAM); G3DSA:3.40.50.12540 (GENE3D); PTHR20275 (PANTHER); IPR002504 (HAMAP); IPR016064 (SUPERFAMILY); IPR016064 (SUPERFAMILY)	F:NAD+ kinase activity; P:NADP biosynthetic process; P:NAD metabolic process	F:GO:0003951; P:GO:0006741; P:GO:0019674	F:NAD+ kinase activity; P:NADP biosynthetic process; P:NAD metabolic process	stress.abiotic.light	Co-factor and vitamine metabolism	Co-factor and vitamine metabolism		3	1	NA	P	-2.821873474	1.81e-60	-0.8963570745	1.43e-08	1.9255163995	7.33e-30	0.0231597039	0.99998724	0.0986328507	0.7565554497	0.0754731468	0.8453335614	-0.0787130003	1	-0.0704666129	0.9672459492	0.0082463874	0.9986591663	-0.3354431213	0.0615084396	-0.9112756069	1.05e-06	-0.5758324857	0.0025182848
Phatr3_EG02179.t1	AT1G21710	1858	NA	8-oxoguanine-DNA glycosylase 1 (OGG1)	G3DSA:1.10.340.30 (GENE3D); IPR023170 (G3DSA:1.10.1670.GENE3D); IPR012904 (PFAM); IPR003265 (PFAM); mobidb-lite (MOBIDB_LITE); mobidb-lite (MOBIDB_LITE); PTHR10242:SF2 (PANTHER); PTHR10242 (PANTHER); IPR003265 (CDD); IPR011257 (SUPERFAMILY); SSF55945 (SUPERFAMILY)	F:damaged DNA binding; F:catalytic activity; P:DNA repair; P:base-excision repair; P:nucleotide-excision repair; F:oxidized purine nucleobase lesion DNA N-glycosylase activity	F:GO:0003684; F:GO:0003824; P:GO:0006281; P:GO:0006284; P:GO:0006289; F:GO:0008534	F:damaged DNA binding; F:catalytic activity; P:DNA repair; P:base-excision repair; P:nucleotide-excision repair; F:oxidized purine nucleobase lesion DNA N-glycosylase activity	DNA.repair	DNA.repair	DNA repair		3	1	NA	S	-0.6755448354	1.41e-07	-0.6420784215	6e-07	0.0334664139	0.8112920016	0.1255806599	0.99998724	0.2028971086	0.2919418906	0.0773164486	0.7960174152	0.0437732375	1	0.235069591	0.5392507319	0.1912963536	0.8066204343	-0.3502882008	0.0137392264	0.5047361795	0.0006164834	0.8550243803	4.61e-09
Phatr3_J43174.t1	AT1G21870	1104	Predicted protein {ECO:0000313|EMBL:EEC51939.1} [Source:UniProtKB/TrEMBL,Acc:B7FQW1]	golgi nucleotide sugar transporter 5 (GONST5)	IPR004853 (PFAM); PTHR11132 (PANTHER); IPR029666 (PTHR11132:PANTHER)	F:GDP-fucose transmembrane transporter activity; C:Golgi apparatus; P:GDP-fucose import into Golgi lumen	F:GO:0005457; C:GO:0005794; P:GO:0036085	F:GDP-fucose transmembrane transporter activity; C:Golgi apparatus; P:GDP-fucose import into Golgi lumen	transport.metabolite transporters at the envelope membrane	not assigned.unknown	Transport metabolite transporters at the envelope membrane		3	1	7196923	S	-0.5643927412	0.0026397793	-0.0299926062	0.888585355	0.534400135	0.004480784	-0.0069138496	0.99998724	-0.2310823237	0.4523592096	-0.2241684741	0.5116717228	0.017312966	1	-0.1247846872	0.9362734235	-0.1420976532	0.9713558573	-0.1946401136	0.402465331	-0.355794364	0.1207811268	-0.1611542504	0.525183725
Phatr3_J17086.t1	AT1G22170	921	Phosphoglycerate mutase {ECO:0000313|EMBL:EEC42979.1} [Source:UniProtKB/TrEMBL,Acc:B7GEI2]	Phosphoglycerate mutase family protein	IPR005952 (TIGRFAM); PIRSF000709 (PIRSF); IPR029033 (G3DSA:3.40.50.GENE3D); IPR013078 (PFAM); mobidb-lite (MOBIDB_LITE); PTHR11931:SF0 (PANTHER); IPR005952 (PANTHER); IPR005952 (HAMAP); IPR013078 (CDD); IPR029033 (SUPERFAMILY)	F:phosphoglycerate mutase activity; P:glycolytic process; F:intramolecular transferase activity, phosphotransferases	F:GO:0004619; P:GO:0006096; F:GO:0016868	F:phosphoglycerate mutase activity; P:glycolytic process; F:intramolecular transferase activity, phosphotransferases	glycolysis.plastid branch.phosphoglycerate mutase	glycolysis.plastid branch.phosphoglycerate mutase	Glycolysis		3	1	7199357	P	-1.079053305	5.69e-11	-0.3307218352	0.0507269229	0.7483314698	6.06e-06	-0.1130594317	0.99998724	-0.1639284175	0.5655858137	-0.0508689858	0.9043666695	-0.1669672118	1	-0.185492028	0.8132272303	-0.0185248162	0.9954200087	0.4369939613	0.0154700569	0.7723345558	3.18e-05	0.3353405945	0.0932822176
Phatr3_EG02161.t1	AT1G22850	1620	NA	SNARE associated Golgi protein family	IPR032816 (PFAM); PTHR46826:SF1 (PANTHER); PTHR46826 (PANTHER)	no GO terms	no GO terms	no GO terms	not assigned.unknown	not assigned.unknown	not assigned		3	1	NA	P	0.0042257898	0.9730741628	-0.3128576019	0.0053088362	-0.3170833917	0.0045524017	-0.0417822496	0.99998724	0.0896447689	0.6669785146	0.1314270185	0.5140384265	-0.023033975	1	0.0499330938	0.9650034673	0.0729670688	0.9851979583	-0.3157941713	0.0089668473	-0.3386905248	0.0087026366	-0.0228963535	0.8829418388
Phatr3_J20308.t1	AT1G23260	584	Predicted protein {ECO:0000313|EMBL:EEC48289.1} [Source:UniProtKB/TrEMBL,Acc:B7FZ68]	MMS ZWEI homologue 1 (MMZ1)	IPR000608 (PFAM); IPR016135 (G3DSA:3.10.110.GENE3D); PTHR24068:SF196 (PANTHER); PTHR24068 (PANTHER); IPR000608 (PROSITE_PROFILES); IPR016135 (SUPERFAMILY)	no GO terms	no GO terms	no GO terms	protein.degradation.ubiquitin.E2	RNA.RNA binding	Transcription factor		3	1	7201010	O	-0.2601477062	0.1683638216	-0.1342407426	0.5073907353	0.1259069637	0.5142408631	-0.0424538376	0.99998724	-0.111285713	0.768671427	-0.0688318754	0.8842997228	0.0231661467	1	0.0522223484	0.983283603	0.0290562017	0.9929585373	-0.4294451285	0.0390345797	-0.7568827807	0.0005598644	-0.3274376522	0.1625481063
Phatr3_J43161.t1	AT1G23290	5229	Predicted protein {ECO:0000313|EMBL:EEC51394.1} [Source:UniProtKB/TrEMBL,Acc:B7FQU6]	RPL27AB	IPR018656 (PFAM); G3DSA:3.30.710.10 (GENE3D); mobidb-lite (MOBIDB_LITE); mobidb-lite (MOBIDB_LITE); mobidb-lite (MOBIDB_LITE); mobidb-lite (MOBIDB_LITE); IPR000210 (PROSITE_PROFILES); IPR011333 (SUPERFAMILY)	F:protein binding	F:GO:0005515	F:protein binding	protein.synthesis.ribosomal protein.eukaryotic.60S subunit.L27A	protein.synthesis.ribosomal protein.eukaryotic.60S subunit.L27A	Protein synthesis		3	1	7196915	O	-0.4133531117	0.0030315437	-0.3570555616	0.0124881173	0.0562975501	0.7037206252	0.0007688964	0.99998724	0.1197483849	0.6449059422	0.1189794886	0.6821466386	0.02745494	1	0.0299181282	0.9869800211	0.0024631882	0.9994221899	-0.3734120502	0.0160412924	-0.7192883871	1.3e-05	-0.3458763369	0.0453501632
Phatr3_J39627.t1	AT1G23360	1248	Predicted protein {ECO:0000313|EMBL:EEC44768.1} [Source:UniProtKB/TrEMBL,Acc:B7G968]	MENG	G3DSA:3.40.5.100 (GENE3D); IPR025714 (PFAM); G3DSA:3.40.50.150 (GENE3D); PTHR43675:SF9 (PANTHER); PTHR43675 (PANTHER); cd02440 (CDD); IPR029063 (SUPERFAMILY)	no GO terms	no GO terms	no GO terms	Co-factor and vitamine metabolism.folate & vitamine K.vitamine K	not assigned.unknown	Co-factor and vitamine metabolism		3	1	7195379	P	-1.1600248205	1.81e-12	-0.9079165572	3.88e-08	0.2521082633	0.1371109941	-0.2231288647	0.8565341167	0.0799164496	0.8261180658	0.3030453143	0.2307267864	-0.1360163881	1	0.1411691339	0.8938477545	0.277185522	0.7271407003	0.5799111195	0.0011161441	0.5751466167	0.002595388	-0.0047645028	0.9837872904
Phatr3_J45800.t1	AT1G23740	2343	Predicted protein {ECO:0000313|EMBL:EEC48406.1} [Source:UniProtKB/TrEMBL,Acc:B7FYQ5]	Oxidoreductase, zinc-binding dehydrogenase family protein	G3DSA:3.90.180.10 (GENE3D); IPR013154 (PFAM); G3DSA:3.40.50.720 (GENE3D); mobidb-lite (MOBIDB_LITE); mobidb-lite (MOBIDB_LITE); mobidb-lite (MOBIDB_LITE); mobidb-lite (MOBIDB_LITE); mobidb-lite (MOBIDB_LITE); PTHR43482:SF1 (PANTHER); PTHR43482 (PANTHER); cd08273 (CDD); IPR011032 (SUPERFAMILY); IPR036291 (SUPERFAMILY)	P:oxidation-reduction process	P:GO:0055114	P:oxidation-reduction process	misc.oxidases - copper, flavone etc.	not assigned.unknown	Oxidases		3	1	7200930	O	-1.0752398724	5.05e-07	-0.1810037082	0.4119528206	0.8942361642	3.29e-05	0.0334679332	0.99998724	0.4537551136	0.096580692	0.4202871803	0.1618520003	-0.0955221246	1	0.0577808378	0.983283603	0.1533029624	0.9675600648	-0.624696059	0.0051606585	-0.2844644921	0.254790284	0.3402315669	0.178541191
Phatr3_J48469.t1	AT1G23740	1125	Predicted protein {ECO:0000313|EMBL:EEC45603.1} [Source:UniProtKB/TrEMBL,Acc:B7G791]	Oxidoreductase, zinc-binding dehydrogenase family protein	G3DSA:3.90.180.10 (GENE3D); G3DSA:3.40.50.720 (GENE3D); PTHR44154 (PANTHER); IPR014182 (CDD); IPR011032 (SUPERFAMILY); IPR036291 (SUPERFAMILY)	F:zinc ion binding	F:GO:0008270	F:zinc ion binding	misc.oxidases - copper, flavone etc.	not assigned.unknown	Oxidases		3	1	7203757	O	-1.0452390336	4.37e-08	-0.0292038508	0.8860605504	1.0160351829	1.14e-07	0.0161073042	0.99998724	0.0674245833	0.8692204922	0.0513172792	0.9116003682	0.1476751886	1	0.1570849632	0.8835517809	0.0094097746	0.9986591663	0.2644502362	0.2027191624	-0.2087342136	0.3397518824	-0.4731844498	0.0248246785
Phatr3_J47141.t1	AT1G23740	1191	Predicted protein {ECO:0000313|EMBL:EEC47155.1} [Source:UniProtKB/TrEMBL,Acc:B7G2M3]	Oxidoreductase, zinc-binding dehydrogenase family protein	IPR013154 (PFAM); G3DSA:3.40.50.720 (GENE3D); PF13602 (PFAM); G3DSA:3.90.180.10 (GENE3D); PTHR11695:SF294 (PANTHER); PTHR11695 (PANTHER); cd05289 (CDD); IPR011032 (SUPERFAMILY); IPR036291 (SUPERFAMILY)	P:oxidation-reduction process	P:GO:0055114	P:oxidation-reduction process	misc.oxidases - copper, flavone etc.	misc.oxidases - copper, flavone etc	Oxidases		3	1	7201934	P	-1.7344722377	2.01e-24	-1.1181266659	1.22e-13	0.6163455719	0.0007304718	-0.1148130818	0.99998724	0.6300635568	5.33e-05	0.7448766386	1.82e-06	-0.1336609666	1	0.1873836079	0.7420758285	0.3210445744	0.4431505904	0.351699902	0.0267702255	-0.3151378353	0.0636669669	-0.6668377373	5.42e-05
Phatr3_J13511.t1	AT1G23900	2886	Predicted protein {ECO:0000313|EMBL:ACI65309.1} [Source:UniProtKB/TrEMBL,Acc:B5Y3G8]	gamma-adaptin 1 (GAMMA-ADAPTIN 1)	G3DSA:2.60.40.1230 (GENE3D); IPR011989 (G3DSA:1.25.10.GENE3D); IPR002553 (PFAM); IPR008152 (PFAM); IPR017107 (PIRSF); mobidb-lite (MOBIDB_LITE); mobidb-lite (MOBIDB_LITE); mobidb-lite (MOBIDB_LITE); mobidb-lite (MOBIDB_LITE); PTHR22780 (PANTHER); PTHR22780:SF5 (PANTHER); IPR008153 (PROSITE_PROFILES); IPR016024 (SUPERFAMILY); IPR013041 (SUPERFAMILY)	C:Golgi apparatus; P:intracellular protein transport; P:vesicle-mediated transport; C:membrane coat; C:AP-1 adaptor complex	C:GO:0005794; P:GO:0006886; P:GO:0016192; C:GO:0030117; C:GO:0030121	C:Golgi apparatus; P:intracellular protein transport; P:vesicle-mediated transport; C:membrane coat; C:AP-1 adaptor complex	cell.vesicle transport	cell.vesicle transport	Cell vesicle transport		3	1	7204604	O	-0.7946418616	1.82e-12	-0.0429359939	0.7379296893	0.7517058677	2.72e-11	-0.0439885477	0.99998724	-0.0971912216	0.6449059422	-0.0532026739	0.8491660897	0.0161864569	1	-0.0398555868	0.9757926894	-0.0560420437	0.9911730417	0.1081171874	0.4506919462	-0.012079061	0.9388261096	-0.1201962484	0.4259763339
Phatr3_J32099.t1	AT1G24120	1146	Predicted protein {ECO:0000313|EMBL:EEC51294.1} [Source:UniProtKB/TrEMBL,Acc:B7FQ75]	ARG1-like 1 (ARL1)	IPR001623 (PRINTS); IPR001623 (PFAM); IPR036869 (G3DSA:1.10.287.GENE3D); IPR012677 (G3DSA:3.30.70.GENE3D); mobidb-lite (MOBIDB_LITE); mobidb-lite (MOBIDB_LITE); mobidb-lite (MOBIDB_LITE); mobidb-lite (MOBIDB_LITE); mobidb-lite (MOBIDB_LITE); mobidb-lite (MOBIDB_LITE); mobidb-lite (MOBIDB_LITE); PTHR44313 (PANTHER); IPR001623 (PROSITE_PROFILES); IPR001623 (CDD); IPR036869 (SUPERFAMILY)	no GO terms	no GO terms	no GO terms	stress.abiotic.heat	not assigned.unknown	Stress heat		3	1	7196795	O	-1.0228061852	3.45e-08	-0.2042297095	0.2892190508	0.8185764756	1.13e-05	0.0699329293	0.99998724	0.1259859283	0.71715313	0.0560529989	0.9043666695	-0.0585567575	1	0.0859629047	0.960269757	0.1445196622	0.9619719916	-0.0647526346	0.7961231677	0.5623162056	0.006484705	0.6270688402	0.0026297986
Phatr3_J38974.t1	AT1G24610	1467	Predicted protein {ECO:0000313|EMBL:EEC45618.1} [Source:UniProtKB/TrEMBL,Acc:B7G7C9]	Rubisco methyltransferase family protein	IPR001214 (PFAM); G3DSA:3.90.1410.10 (GENE3D); PTHR13271 (PANTHER); IPR001214 (PROSITE_PROFILES); SSF82199 (SUPERFAMILY)	F:protein binding	F:GO:0005515	F:protein binding	not assigned.no ontology.SET domain-containing protein	not assigned.unknown	not assigned		3	1	7203720	O	-1.3478171425	2.75e-16	-0.1077025072	0.5009767636	1.2401146353	7.45e-14	-0.0331063854	0.99998724	-0.1384322491	0.5807341511	-0.1053258636	0.7305880055	0.0252688617	1	0.003339717	1	-0.0219291447	0.9929585373	0.3269608531	0.042105798	0.3987830303	0.0150197776	0.0718221772	0.7102844884
Phatr3_J54048.t1	AT1G25280	2946	Tubby-like transcription factor {ECO:0000313|EMBL:EEC51924.1} [Source:UniProtKB/TrEMBL,Acc:B7FQT2]	tubby like protein 10 (TLP10)	IPR000007 (PFAM); mobidb-lite (MOBIDB_LITE); mobidb-lite (MOBIDB_LITE); mobidb-lite (MOBIDB_LITE); PTHR16517:SF7 (PANTHER); PTHR16517 (PANTHER); IPR025659 (SUPERFAMILY)	no GO terms	no GO terms	no GO terms	RNA.regulation of transcription	RNA.regulation of transcription	RNA regulation of transcription		3	1	7196909	O	-2.5176565623	2.83e-101	-1.04176258	8.07e-22	1.4758939824	1.27e-36	-0.0364495818	0.99998724	0.2178245317	0.1466559558	0.2542741135	0.0946845103	-0.0712544474	1	0.1139605855	0.8407912369	0.1852150329	0.7154326063	-0.1036736297	0.4501148464	-0.0549359808	0.7044396557	0.0487376489	0.7509226552
Phatr3_J27385.t1	AT1G25350	2094	Predicted protein {ECO:0000313|EMBL:EEC48439.1} [Source:UniProtKB/TrEMBL,Acc:B7FYY2]	ovule abortion 9 (OVA9)	IPR004514 (TIGRFAM); IPR020056 (G3DSA:2.40.240.GENE3D); IPR020056 (G3DSA:2.40.240.GENE3D); IPR020059 (PFAM); IPR014729 (G3DSA:3.40.50.GENE3D); IPR020058 (PFAM); PTHR43097 (PANTHER); PTHR43097:SF4 (PANTHER); IPR011035 (SUPERFAMILY); SSF52374 (SUPERFAMILY)	F:nucleotide binding; F:aminoacyl-tRNA ligase activity; F:glutamine-tRNA ligase activity; F:ATP binding; C:cytoplasm; P:translation; P:tRNA aminoacylation for protein translation; P:glutaminyl-tRNA aminoacylation; P:tRNA aminoacylation	F:GO:0000166; F:GO:0004812; F:GO:0004819; F:GO:0005524; C:GO:0005737; P:GO:0006412; P:GO:0006418; P:GO:0006425; P:GO:0043039	F:nucleotide binding; F:aminoacyl-tRNA ligase activity; F:glutamine-tRNA ligase activity; F:ATP binding; C:cytoplasm; P:translation; P:tRNA aminoacylation for protein translation; P:glutaminyl-tRNA aminoacylation; P:tRNA aminoacylation	protein.aa activation.glutamine-tRNA ligase	protein.aa activation.glutamine-tRNA ligase	Protein aa activation		3	1	7201101	O	-2.052209759	7.33e-50	0.0553040926	0.7037867612	2.1075138515	2.05e-52	-0.2536026588	0.4126287712	-0.0738960429	0.7841372237	0.1797066159	0.4168652108	-0.2015649011	1	-0.1159757823	0.8866951908	0.0855891188	0.9854299785	-0.018451175	0.9257638333	-0.478889745	0.0016761085	-0.46043857	0.0029841789
Phatr3_J16210.t1	AT1G25380	3027	Predicted protein {ECO:0000313|EMBL:EEC43883.1} [Source:UniProtKB/TrEMBL,Acc:B7GBP6]	NAD+ transporter 2 (NDT2)	IPR014710 (G3DSA:2.60.120.GENE3D); IPR023395 (G3DSA:1.50.40.GENE3D); IPR014710 (G3DSA:2.60.120.GENE3D); IPR018108 (PFAM); mobidb-lite (MOBIDB_LITE); mobidb-lite (MOBIDB_LITE); mobidb-lite (MOBIDB_LITE); mobidb-lite (MOBIDB_LITE); mobidb-lite (MOBIDB_LITE); mobidb-lite (MOBIDB_LITE); PTHR45678:SF9 (PANTHER); PTHR45678 (PANTHER); IPR018108 (PROSITE_PROFILES); IPR002048 (PROSITE_PROFILES); IPR002048…	F:calcium ion binding	F:GO:0005509	F:calcium ion binding	transport.metabolite transporters at the mitochondrial membrane	transport.metabolite transporters at the mitochondrial membrane	Transport metabolite transporters at the mitochondrial membrane		3	1	7198420	O	-0.6593742664	9.86e-09	-0.711967139	5.85e-10	-0.0525928725	0.671482035	0.0389800388	0.99998724	0.3874253354	0.0047036768	0.3484452966	0.0173629511	0.0640531589	1	0.2880109642	0.2697782632	0.2239578053	0.6087637878	0.1151712021	0.4228698102	-0.1623515791	0.2555736757	-0.2775227811	0.0496735494
Phatr3_J41003.t1	AT1G25682	1128	Predicted protein {ECO:0000313|EMBL:EEC43415.1} [Source:UniProtKB/TrEMBL,Acc:B7GD11]	Family of unknown function (DUF572)	IPR007590 (PFAM); mobidb-lite (MOBIDB_LITE); IPR007590 (PANTHER); PTHR12111:SF2 (PANTHER)	no GO terms	no GO terms	no GO terms	cell.cycle	cell.cycle	Cell cycle		3	1	7198924	O	-1.3817467779	4.06e-17	-0.2004405426	0.2161330356	1.1813062353	8.9e-13	-0.0540957895	0.99998724	0.1668698261	0.510118007	0.2209656156	0.3781229399	0.054098719	1	0.0625513183	0.9696387652	0.0084525993	0.9986591663	0.2969482951	0.0858237988	-0.3114592772	0.0874399328	-0.6084075723	0.0006587448
Phatr3_Jdraft453.t1	AT1G26120	1413	Predicted protein {ECO:0000313|EMBL:EEC42756.1} [Source:UniProtKB/TrEMBL,Acc:B7S3X1]	Isoprenylcysteine methylesterase-like 1 (ICME-LIKE1)	IPR013094 (PFAM); IPR029058 (G3DSA:3.40.50.GENE3D); mobidb-lite (MOBIDB_LITE); mobidb-lite (MOBIDB_LITE); PTHR23024 (PANTHER); PTHR23024:SF424 (PANTHER); IPR029058 (SUPERFAMILY)	F:hydrolase activity	F:GO:0016787	F:hydrolase activity	not assigned.no ontology	not assigned.unknown	not assigned		3	1	7204935	S	-1.4732712983	8.81e-17	-0.5619030876	0.000353355	0.9113682107	6.49e-07	-0.0882566754	0.99998724	0.0969767643	0.7340766253	0.1852334396	0.4732486288	-0.0446487921	1	0.0023695354	1	0.0470183276	0.9929585373	0.5822754399	0.0002351875	0.2396623255	0.1789363344	-0.3426131144	0.0516864626
Phatr3_EG02593.t1	AT1G26440	1428	Predicted protein {ECO:0000313|EMBL:EEC50362.1} [Source:UniProtKB/TrEMBL,Acc:B7FRT0]	ureide permease 5 (UPS5)	IPR009834 (PFAM); IPR030189 (PANTHER)	C:integral component of membrane; F:transmembrane transporter activity; P:nitrogen compound transport	C:GO:0016021; F:GO:0022857; P:GO:0071705	C:integral component of membrane; F:transmembrane transporter activity; P:nitrogen compound transport	nucleotide metabolism.salvage	nucleotide metabolism.degradation.purine	nucleotide metabolism		3	1	7197599	P	-2.4340224945	8.18e-40	-0.1938727498	0.2353166425	2.2401497447	1.33e-33	-0.0199009041	0.99998724	0.0177029736	0.9649422386	0.0376038777	0.9250195671	0.2686933927	1	0.0428646523	0.983283603	-0.2258287404	0.8021331728	0.2369147958	0.1838872563	-0.6364226071	0.0003477923	-0.873337403	9.75e-07
Phatr3_J12294.t1	AT1G26550	477	Predicted protein {ECO:0000313|EMBL:EEC48368.1} [Source:UniProtKB/TrEMBL,Acc:B7FZN4]	FKBP-like peptidyl-prolyl cis-trans isomerase family protein	G3DSA:3.10.50.40 (GENE3D); IPR000297 (PFAM); PTHR43629 (PANTHER); IPR000297 (PROSITE_PROFILES); SSF54534 (SUPERFAMILY)	F:peptidyl-prolyl cis-trans isomerase activity	F:GO:0003755	F:peptidyl-prolyl cis-trans isomerase activity	cell.cycle.peptidylprolyl isomerase	not assigned.unknown	Cell cycle peptidylprolyl isomerase		3	1	7200774	P	0.5559929605	0.002389008	-0.0184815088	0.9301548188	-0.5744744693	0.0017037205	-0.0089013122	0.99998724	-0.0894010282	0.8261180658	-0.0804997161	0.8628417076	0.1843576821	1	-0.0520755552	0.983283603	-0.2364332372	0.8792612103	-0.0412590021	0.880475211	-0.9475939191	1.42e-05	-0.9063349169	4.15e-05
Phatr3_J8365.t1	AT1G26550	567	Predicted protein {ECO:0000313|EMBL:EEC46314.1} [Source:UniProtKB/TrEMBL,Acc:B7G5H3]	FKBP-like peptidyl-prolyl cis-trans isomerase family protein	G3DSA:3.10.50.40 (GENE3D); IPR000297 (PFAM); PTHR43629 (PANTHER); IPR000297 (PROSITE_PROFILES); PS51257 (PROSITE_PROFILES); SSF54534 (SUPERFAMILY)	F:peptidyl-prolyl cis-trans isomerase activity	F:GO:0003755	F:peptidyl-prolyl cis-trans isomerase activity	cell.cycle.peptidylprolyl isomerase	not assigned.unknown	Cell cycle peptidylprolyl isomerase		3	1	7203200	P	-0.2938633388	0.1581261397	-0.4915218382	0.0184841417	-0.1976584994	0.3511862739	-0.0305174592	0.99998724	-0.0490047527	0.9230630055	-0.0184872935	0.9734838318	-0.0359909539	1	-0.1490998306	0.9246365116	-0.1131088767	0.9908346311	0.3170681274	0.1826355559	-0.5983988416	0.0136109898	-0.915466969	0.0001736324
Phatr3_EG01825.t1	AT1G26640	1086	NA	Amino acid kinase family protein	IPR001048 (PFAM); IPR036393 (G3DSA:3.40.1160.GENE3D); IPR024192 (PTHR43654:PANTHER); PTHR43654 (PANTHER); IPR036393 (SUPERFAMILY)	F:kinase activity	F:GO:0016301	F:kinase activity	nucleotide metabolism.phosphotransfer and pyrophosphatases.misc	nucleotide metabolism.phosphotransfer and pyrophosphatases.misc	nucleotide metabolism		3	1	NA	S	-1.352588292	1.21e-25	0.0380509802	0.7757086783	1.3906392722	5.46e-27	0.0104889123	0.99998724	-0.0548031872	0.836039534	-0.0652920995	0.8152256267	0.0676536247	1	0.1176927308	0.8430341422	0.0500391061	0.9911730417	-0.1911815328	0.1663154242	0.2716873441	0.0468608063	0.4628688768	0.0005774146
Phatr3_J43831.t1	AT1G26761	1353	Predicted protein {ECO:0000313|EMBL:ACI65759.1} [Source:UniProtKB/TrEMBL,Acc:B5Y4G8]	Arabinanase levansucrase invertase	IPR023296 (G3DSA:2.115.10.GENE3D); PTHR35279:SF1 (PANTHER); PTHR35279 (PANTHER); IPR023296 (SUPERFAMILY); IPR023296 (SUPERFAMILY)	no GO terms	no GO terms	no GO terms	RNA.regulation of transcription.SET-domain transcriptional regulator family	RNA.regulation of transcription.SET-domain transcriptional regulator family	Transcription factor		3	1	7203963	P	-0.2350971298	0.1121353745	-0.4239624974	0.0042813127	-0.1888653676	0.2055724323	0.307339473	0.3313501613	0.12137897	0.6605363204	-0.185960503	0.4768368417	0.1070922025	1	0.1730503538	0.8039539605	0.0659581513	0.9911730417	-1.115958139	1.34e-13	-1.1515682293	2.98e-11	-0.0356100904	0.8650238123
Phatr3_J15688.t1	AT1G27310	366	Predicted protein {ECO:0000313|EMBL:EEC44840.1} [Source:UniProtKB/TrEMBL,Acc:B7G8V7]	nuclear transport factor 2A (NTF2A)	G3DSA:3.10.450.50 (GENE3D); IPR002075 (PFAM); PTHR12612 (PANTHER); IPR018222 (PROSITE_PROFILES); IPR018222 (CDD); IPR032710 (SUPERFAMILY)	no GO terms	no GO terms	no GO terms	protein.targeting.nucleus	protein.targeting.nucleus	Protein targeting		3	1	7195348	O	0.1440504119	0.3877331696	-0.362266242	0.0287218545	-0.5063166539	0.0016550582	-0.0540722753	0.99998724	-0.2295923407	0.3615332617	-0.1755200654	0.5665318034	-0.1504208897	1	-0.1807548863	0.8172864849	-0.0303339965	0.9929585373	-0.3074703902	0.0961801446	-0.595250138	0.0017105295	-0.2877797478	0.1558126744
Phatr3_J54602.t1	AT1G27500	2223	Predicted protein {ECO:0000313|EMBL:EEC47720.1} [Source:UniProtKB/TrEMBL,Acc:B7G1P5]	Tetratricopeptide repeat (TPR)-like superfamily protein	IPR019734 (PFAM); PF13424 (PFAM); IPR011990 (G3DSA:1.25.40.GENE3D); IPR011990 (G3DSA:1.25.40.GENE3D); IPR011990 (G3DSA:1.25.40.GENE3D); IPR011990 (G3DSA:1.25.40.GENE3D); PTHR45641 (PANTHER); IPR019734 (PROSITE_PROFILES); IPR019734 (PROSITE_PROFILES); IPR019734 (PROSITE_PROFILES); IPR013026 (PROSITE_PROFILES); IPR019734 (PROSITE_PROFILES); IPR019734 (PROSITE_PROFILES); IPR019734 (PROSITE_PROFILES)…	F:protein binding	F:GO:0005515	F:protein binding	cell.organisation	protein.glycosylation	Cell organisation		3	1	7201709	O	-4.3307823425	1.06e-63	-0.1835882887	0.4650117261	4.1471940538	1.44e-59	0.6721773416	0.0531646401	0.7223275263	0.0103187634	0.0501501847	0.936179075	0.3913399083	1	0.8185609069	0.0574223446	0.4272209986	0.6604046957	-0.2246659494	0.4381727722	0.1085643818	0.7248702722	0.3332303311	0.2578673229
Phatr3_J46417.t1	AT1G27760	1596	Predicted protein {ECO:0000313|EMBL:EEC47442.1} [Source:UniProtKB/TrEMBL,Acc:B7G151]	SALT-TOLERANCE 32 (SAT32)	IPR007701 (PFAM); mobidb-lite (MOBIDB_LITE); mobidb-lite (MOBIDB_LITE); mobidb-lite (MOBIDB_LITE); IPR039777 (PANTHER); PTHR12354:SF1 (PANTHER); IPR016024 (SUPERFAMILY)	no GO terms	no GO terms	no GO terms	not assigned.no ontology	not assigned.no ontology	not assigned		3	1	7201781	O	-1.2043357901	1.63e-16	-0.5293695557	0.0002725928	0.6749662344	4.36e-06	0.0098166405	0.99998724	0.0359406729	0.9230616635	0.0261240324	0.947419395	-0.0468985832	1	-0.0735607485	0.9548905177	-0.0266621653	0.9929585373	-0.6263913252	4.24e-05	0.82072564	4.38e-07	1.4471169651	1.17e-19
Phatr3_J15239.t1	AT1G28120	528	NA	CONTAINS InterPro DOMAIN s: Ovarian tumour, otubain (InterPro:IPR003323), Ubiquitin thioesterase Otubain (InterPro:IPR016615), Peptidase C65, otubain (InterPro:IPR019400)	IPR019400 (PFAM); G3DSA:1.20.1300.20 (GENE3D); mobidb-lite (MOBIDB_LITE); IPR019400 (PANTHER); IPR030298 (PTHR12931:PANTHER); IPR038765 (SUPERFAMILY)	F:thiol-dependent ubiquitin-specific protease activity; P:protein deubiquitination	F:GO:0004843; P:GO:0016579	F:thiol-dependent ubiquitin-specific protease activity; P:protein deubiquitination	not assigned.unknown	not assigned.unknown	not assigned		3	1	NA	O	-2.1229304317	4.55e-21	-0.147145822	0.4690508734	1.9757846097	3.37e-18	0.1217929785	0.99998724	0.0168241574	0.9740074413	-0.1049688211	0.8035120559	0.0602440094	1	-0.0605913683	0.9775661787	-0.1208353777	0.9853154622	0.4062055327	0.0481781656	-0.6355990577	0.003188518	-1.0418045904	1.14e-06
Phatr3_J46734.t1	AT1G29630	2770	NA	5-3 exonuclease family protein	IPR006084 (PRINTS); IPR036397 (G3DSA:3.30.420.GENE3D); IPR006086 (PFAM); IPR002562 (PFAM); G3DSA:3.40.50.1010 (GENE3D); mobidb-lite (MOBIDB_LITE); mobidb-lite (MOBIDB_LITE); mobidb-lite (MOBIDB_LITE); IPR006084 (PANTHER); IPR032641 (PTHR11081:PANTHER); cd06141 (CDD); IPR029060 (SUPERFAMILY); IPR012337 (SUPERFAMILY)	F:nucleic acid binding; F:nuclease activity; P:nucleobase-containing compound metabolic process; P:DNA repair; F:3-5 exonuclease activity; F:5-3 exodeoxyribonuclease activity	F:GO:0003676; F:GO:0004518; P:GO:0006139; P:GO:0006281; F:GO:0008408; F:GO:0035312	F:nucleic acid binding; F:nuclease activity; P:nucleobase-containing compound metabolic process; P:DNA repair; F:3-5 exonuclease activity; F:5-3 exodeoxyribonuclease activity	DNA.synthesis/chromatin structure	DNA.synthesis chromatin structure	DNA synthesis chromatin structure		3	1	NA	O	-1.5835177664	2.21e-32	-0.6046022813	2.14e-06	0.9789154851	3.45e-13	-0.0657288915	0.99998724	-0.3029822274	0.0644402758	-0.2372533359	0.2166833003	-0.0267713627	1	-0.2393551316	0.5031193307	-0.212583769	0.715285251	0.26686545	0.0626357806	0.6384503942	7.97e-06	0.3715849442	0.0125554638
Phatr3_J44183.t1	AT1G29800	4030	Predicted protein {ECO:0000313|EMBL:ACI65678.1} [Source:UniProtKB/TrEMBL,Acc:B5Y5L8]	RING FYVE PHD-type zinc finger family protein	IPR007461 (PFAM); mobidb-lite (MOBIDB_LITE); mobidb-lite (MOBIDB_LITE); mobidb-lite (MOBIDB_LITE); mobidb-lite (MOBIDB_LITE); mobidb-lite (MOBIDB_LITE); mobidb-lite (MOBIDB_LITE); mobidb-lite (MOBIDB_LITE); mobidb-lite (MOBIDB_LITE); mobidb-lite (MOBIDB_LITE); mobidb-lite (MOBIDB_LITE); PTHR15629 (PANTHER); PTHR15629:SF2 (PANTHER); cd11524 (CDD); IPR036034 (SUPERFAMILY)	F:protein binding	F:GO:0005515	F:protein binding	RNA.regulation of transcription.unclassified	RNA.regulation of transcription.unclassified	Transcription factor		3	1	7203914	O	-1.5612604113	1.1e-35	-0.1186740644	0.3740611392	1.4425863469	8.35e-31	-0.177483534	0.8014417436	0.0284692656	0.9265558139	0.2059527996	0.2937518298	-0.110360747	1	-0.0744864328	0.946132868	0.0358743142	0.9929585373	-0.1413238829	0.3512751685	-0.3652506371	0.0129503765	-0.2239267542	0.1508238756
Phatr3_J14356.t1	AT1G29810	360	Predicted protein {ECO:0000313|EMBL:EEC46464.1} [Source:UniProtKB/TrEMBL,Acc:B7G4I9]	Transcriptional coactivator pterin dehydratase	IPR036428 (G3DSA:3.30.1360.GENE3D); IPR001533 (PFAM); PTHR12599:SF13 (PANTHER); IPR001533 (PANTHER); cd00914 (CDD); IPR036428 (SUPERFAMILY)	P:tetrahydrobiopterin biosynthetic process; F:4-alpha-hydroxytetrahydrobiopterin dehydratase activity	P:GO:0006729; F:GO:0008124	P:tetrahydrobiopterin biosynthetic process; F:4-alpha-hydroxytetrahydrobiopterin dehydratase activity	not assigned.no ontology	not assigned.unknown	not assigned		3	1	7202695	M	-0.1666207435	0.2833791925	-0.511419721	0.0006571292	-0.3447989775	0.0246406966	-0.0407556757	0.99998724	-0.2552429722	0.2234800657	-0.2144872965	0.3778970485	0.1695225864	1	-0.0161170367	0.9948980198	-0.185639623	0.8688945178	0.3452911422	0.034619088	0.8309674083	3.62e-07	0.4856762661	0.0039215636
Phatr3_J48408.t1	AT1G30100	1800	Predicted protein {ECO:0000313|EMBL:EEC45689.1} [Source:UniProtKB/TrEMBL,Acc:B7G712]	nine-cis-epoxycarotenoid dioxygenase 5 (NCED5)	IPR004294 (PFAM); PTHR10543:SF91 (PANTHER); IPR004294 (PANTHER)	F:oxidoreductase activity, acting on single donors with incorporation of molecular oxygen, incorporation of two atoms of oxygen; P:oxidation-reduction process	F:GO:0016702; P:GO:0055114	F:oxidoreductase activity, acting on single donors with incorporation of molecular oxygen, incorporation of two atoms of oxygen; P:oxidation-reduction process	hormone metabolism.abscisic acid.synthesis-degradation.synthesis.9-cis-epoxycarotenoid dioxygenase	not assigned.unknown	hormone aba		3	1	7203661	M and P	-1.516718037	1.03e-16	-0.5062632691	0.004207549	1.0104547679	4.09e-08	-0.0927743616	0.99998724	0.0189175267	0.9672008158	0.1116918883	0.7727085326	-0.1446375849	1	-0.1110988586	0.9386691028	0.0335387262	0.9929585373	0.264896545	0.1917188221	-0.3562994112	0.0876705428	-0.6211959562	0.0026103046
Phatr3_J48601.t1	AT1G30130	1083	Predicted protein {ECO:0000313|EMBL:EEC45425.1} [Source:UniProtKB/TrEMBL,Acc:B7G7U3]	unknown protein	IPR010775 (PFAM); IPR010775 (PANTHER)	no GO terms	no GO terms	no GO terms	not assigned.unknown	not assigned.unknown	not assigned		3	1	7194870	S	-3.7205781141	1.41e-38	-1.3175996564	1.54e-08	2.4029784577	1.82e-16	0.0277879551	0.99998724	0.2087360935	0.6076206946	0.1809481384	0.703655769	0.2245560121	1	0.1438622177	0.9408271961	-0.0806937943	0.9917648604	-0.0156695714	0.9658233931	-0.3057959995	0.278130205	-0.2901264281	0.3242941068
Phatr3_J50624.t1	AT1G30460	1812	Putative uncharacterized protein {ECO:0000313|EMBL:EEC42902.1} [Source:UniProtKB/TrEMBL,Acc:B7GER0]	cleavage and polyadenylation specificity factor 30 (CPSF30)	IPR007275 (PFAM); G3DSA:4.10.1000.10 (GENE3D); G3DSA:4.10.1000.10 (GENE3D); IPR013989 (PFAM); IPR000571 (PFAM); G3DSA:3.10.590.10 (GENE3D); mobidb-lite (MOBIDB_LITE); PTHR23102 (PANTHER); IPR000571 (PROSITE_PROFILES); IPR007275 (PROSITE_PROFILES); IPR000571 (PROSITE_PROFILES); IPR013989 (PROSITE_PROFILES); IPR000571 (PROSITE_PROFILES); IPR036855 (SUPERFAMILY); IPR036855 (SUPERFAMILY)	F:RNA binding; F:metal ion binding	F:GO:0003723; F:GO:0046872	F:RNA binding; F:metal ion binding	RNA.regulation of transcription.unclassified	RNA.processing.3 end processing.CPSF30	Transcription factor	transcription factor	3	1	7199459	O	-1.239650348	4.38e-28	-0.2182372606	0.0439215432	1.0214130874	2.54e-19	-0.1177286464	0.9724512408	0.0730918137	0.7097706596	0.1908204601	0.2195410416	-0.0683647845	1	0.0699287679	0.9285821572	0.1382935524	0.8513883443	0.445614888	4.24e-05	0.2360644277	0.0512876393	-0.2095504603	0.0945459221
Phatr3_EG02379.t1	AT1G30960	1896	Predicted protein {ECO:0000313|EMBL:EEC50824.1} [Source:UniProtKB/TrEMBL,Acc:B7FSN0]	GTP-binding family protein	IPR006073 (PRINTS); G3DSA:3.40.50.300 (GENE3D); IPR041698 (PFAM); IPR006073 (PFAM); IPR015946 (G3DSA:3.30.300.GENE3D); IPR005225 (TIGRFAM); G3DSA:3.40.50.150 (GENE3D); PTHR42698:SF1 (PANTHER); PTHR42698 (PANTHER); IPR005662 (HAMAP); cd02440 (CDD); IPR029063 (SUPERFAMILY); IPR027417 (SUPERFAMILY); IPR009019 (SUPERFAMILY)	F:RNA binding; F:GTP binding	F:GO:0003723; F:GO:0005525	F:RNA binding; F:GTP binding	signalling.G-proteins	signalling.G-proteins	Signalling G-proteins		3	1	NA	M	-0.0739552805	0.5742480146	-0.4291953951	0.0005483518	-0.3552401146	0.0051445417	-0.0202352963	0.99998724	0.1687367667	0.3802898782	0.1889720629	0.3453663354	-0.0013296048	1	0.036228696	0.9806101278	0.0375583008	0.9929585373	-0.3141912323	0.020188724	-0.1621238314	0.2743435244	0.1520674009	0.3249355957
Phatr3_EG00815.t1	AT1G31500	942	NA	DNAse I-like superfamily protein	IPR005135 (PFAM); IPR036691 (G3DSA:3.60.10.GENE3D); PTHR12121 (PANTHER); IPR036691 (SUPERFAMILY)	no GO terms	no GO terms	no GO terms	DNA.synthesis/chromatin structure	RNA.processing.ribonucleases	RNA processing		3	1	NA	S	-1.1076528054	4.35e-15	-0.4931406129	0.0002702062	0.6145121925	1.99e-05	0.080933524	0.99998724	-0.1721109346	0.4219372444	-0.2530444586	0.2087515268	0.1274898495	1	0.079997739	0.945605831	-0.0474921104	0.9915180752	-0.1219944504	0.4659453572	0.1915025985	0.2313458032	0.3134970488	0.0469245801
Phatr3_J16891.t1	AT1G31730	3222	Predicted protein {ECO:0000313|EMBL:EEC43206.1} [Source:UniProtKB/TrEMBL,Acc:B7GDY1]	Adaptin family protein	IPR011989 (G3DSA:1.25.10.GENE3D); IPR002553 (PFAM); IPR028269 (PFAM); mobidb-lite (MOBIDB_LITE); mobidb-lite (MOBIDB_LITE); mobidb-lite (MOBIDB_LITE); mobidb-lite (MOBIDB_LITE); mobidb-lite (MOBIDB_LITE); mobidb-lite (MOBIDB_LITE); PTHR22780 (PANTHER); PTHR22780:SF13 (PANTHER); IPR016024 (SUPERFAMILY)	P:intracellular protein transport; P:vesicle-mediated transport; C:membrane coat	P:GO:0006886; P:GO:0016192; C:GO:0030117	P:intracellular protein transport; P:vesicle-mediated transport; C:membrane coat	cell.vesicle transport	cell.vesicle transport	Cell vesicle transport		3	1	7199152	O	-1.3263765279	5.4e-34	-0.2467805709	0.0243017445	1.079595957	4.69e-23	-0.0631253813	0.99998724	-0.0197202324	0.9398534253	0.0434051488	0.8703107379	0.0480786209	1	0.0236646164	0.986067199	-0.0244140045	0.9929585373	0.0988972647	0.4610156635	0.1500100772	0.2504734771	0.0511128125	0.7309976857
Phatr3_EG02585.t1	AT1G31770	1923	Predicted protein {ECO:0000313|EMBL:EEC43474.1} [Source:UniProtKB/TrEMBL,Acc:B7GCX2]	ATP-binding cassette 14 (ABCG14)	IPR003439 (PFAM); IPR013525 (PFAM); G3DSA:3.40.50.300 (GENE3D); PTHR19241:SF525 (PANTHER); PTHR19241 (PANTHER); IPR003439 (PROSITE_PROFILES); IPR027417 (SUPERFAMILY)	F:ATP binding; C:membrane; F:ATPase activity	F:GO:0005524; C:GO:0016020; F:GO:0016887	F:ATP binding; C:membrane; F:ATPase activity	transport.ABC transporters and multidrug resistance systems	transport.ABC transporters and multidrug resistance systems	Transport ABC transporters and multidrug resistance systems		3	1	7198886	O	-1.1182379422	7.02e-17	-0.1511832105	0.2795493123	0.9670547317	5.97e-13	0.0796172199	0.99998724	0.306912859	0.0711254533	0.2272956391	0.262771594	0.0661767369	1	0.1997154109	0.6673752341	0.133538674	0.9386687947	-0.1053152146	0.5298291227	0.4022766471	0.0077467781	0.5075918616	0.0008012587
Phatr3_J44715.t1	AT1G31780	2394	Predicted protein {ECO:0000313|EMBL:EEC49386.1} [Source:UniProtKB/TrEMBL,Acc:B7FVD5]	CONTAINS InterPro DOMAIN s: Conserved oligomeric complex COG6 (InterPro:IPR010490)	IPR010490 (PFAM); IPR010490 (PANTHER)	P:intra-Golgi vesicle-mediated transport; C:Golgi transport complex	P:GO:0006891; C:GO:0017119	P:intra-Golgi vesicle-mediated transport; C:Golgi transport complex	not assigned.no ontology	not assigned.no ontology	not assigned		3	1	7199699	O	-1.0168763567	3.65e-17	-0.189094604	0.1306324008	0.8277817526	7.97e-12	-0.1312898916	0.99998724	-0.0453787161	0.8719806949	0.0859111756	0.7408900304	-0.0193433823	1	-0.0900079698	0.917417224	-0.0706645875	0.9908346311	-0.1028820524	0.4974249957	-0.4311805634	0.0021252325	-0.328298511	0.0233942763
Phatr3_J3140.t1	AT1G31860	1431	Predicted protein {ECO:0000313|EMBL:ACI65480.1} [Source:UniProtKB/TrEMBL,Acc:B5Y4H0]	AT-IE	IPR021130 (PFAM); IPR008179 (TIGRFAM); G3DSA:1.10.287.1080 (GENE3D); IPR002496 (PFAM); IPR038019 (G3DSA:3.10.20.GENE3D); PTHR42945 (PANTHER); PTHR42945:SF1 (PANTHER); IPR002496 (PRODOM); cd11546 (CDD); IPR038019 (SUPERFAMILY); SSF101386 (SUPERFAMILY)	P:histidine biosynthetic process; F:phosphoribosyl-AMP cyclohydrolase activity; F:phosphoribosyl-ATP diphosphatase activity	P:GO:0000105; F:GO:0004635; F:GO:0004636	P:histidine biosynthetic process; F:phosphoribosyl-AMP cyclohydrolase activity; F:phosphoribosyl-ATP diphosphatase activity	amino acid metabolism.synthesis.histidine.bifunctional phosphoribosyl-ATP diphosphatase and phosphoribosyl-AMP cyclohydrolase	not assigned.unknown	amino acid metabolism synthesis		3	1	7204266	M	-3.7361851329	3.56e-84	-0.718105448	2.97e-06	3.0180796849	5.85e-55	-0.2186661777	0.795791438	-0.2228075248	0.3399162606	-0.0041413471	0.9933152437	-0.0684309932	1	-0.1872364123	0.7857602988	-0.118805419	0.9675600648	0.1154845265	0.5567843858	-0.5310122756	0.0030724252	-0.6464968021	0.000349317
Phatr3_EG00091.t1	AT1G31870	1356	NA	unknown protein	IPR018609 (PFAM); mobidb-lite (MOBIDB_LITE); mobidb-lite (MOBIDB_LITE); mobidb-lite (MOBIDB_LITE); mobidb-lite (MOBIDB_LITE); mobidb-lite (MOBIDB_LITE); mobidb-lite (MOBIDB_LITE); mobidb-lite (MOBIDB_LITE); mobidb-lite (MOBIDB_LITE); mobidb-lite (MOBIDB_LITE); PTHR31809 (PANTHER)	no GO terms	no GO terms	no GO terms	not assigned.unknown	not assigned.unknown	not assigned		3	1	NA	O	-1.8216945058	2.17e-45	-0.0449518304	0.7364934501	1.7767426753	3.36e-43	-0.0442337326	0.99998724	-0.1065652388	0.6171504025	-0.0623315062	0.8244921866	-0.1341465948	1	-0.1467309074	0.7782050254	-0.0125843126	0.9954200087	0.0668741344	0.670985446	0.0214132981	0.8943658369	-0.0454608363	0.7841229965
Phatr3_EG01590.t1	AT1G31910	1395	NA	GHMP kinase family protein	IPR006204 (PFAM); IPR013750 (PFAM); IPR016005 (PIRSF); PTHR31814:SF2 (PANTHER); IPR035102 (PANTHER); IPR020568 (SUPERFAMILY)	F:phosphomevalonate kinase activity; F:ATP binding	F:GO:0004631; F:GO:0005524	F:phosphomevalonate kinase activity; F:ATP binding	secondary metabolism.isoprenoids.mevalonate pathway.phosphomevalonate kinase	secondary metabolism.isoprenoids.mevalonate pathway.phosphomevalonate kinase	secondary metabolism isoprenoids		3	1	NA	O	-0.9818299703	1.19e-15	-0.7573926445	1.51e-10	0.2244373258	0.0813543418	-0.0046401463	0.99998724	0.2245753145	0.165526249	0.2292154609	0.1869269591	-0.0924053518	1	0.0338712574	0.9818735432	0.1262766092	0.9247959181	0.0192963485	0.9134839288	0.2295055018	0.0972532014	0.2102091533	0.1415425395
Phatr3_J44586.t1	AT1G32330	1227	NA	heat shock transcription factor A1D (HSFA1D)	IPR000232 (PRINTS); IPR000232 (PFAM); IPR036388 (G3DSA:1.10.10.GENE3D); mobidb-lite (MOBIDB_LITE); mobidb-lite (MOBIDB_LITE); mobidb-lite (MOBIDB_LITE); mobidb-lite (MOBIDB_LITE); mobidb-lite (MOBIDB_LITE); PTHR10015:SF206 (PANTHER); IPR027725 (PANTHER); IPR036390 (SUPERFAMILY)	F:DNA-binding transcription factor activity; C:nucleus; P:regulation of transcription, DNA-templated; F:sequence-specific DNA binding	F:GO:0003700; C:GO:0005634; P:GO:0006355; F:GO:0043565	F:DNA-binding transcription factor activity; C:nucleus; P:regulation of transcription, DNA-templated; F:sequence-specific DNA binding	RNA.regulation of transcription.HSF,Heat-shock transcription factor family	not assigned.unknown	Transcription factor	transcription factor	3	1	NA	O	-0.0080351971	0.9528599108	-0.1625748743	0.2210383612	-0.1545396772	0.2280556663	-0.0138327292	0.99998724	-0.09180398	0.7043739217	-0.0779712508	0.789107253	0.0578391699	1	0.075430558	0.946132868	0.017591388	0.9940663272	-0.4029483397	0.0031392747	-0.2245843195	0.1440466259	0.1783640202	0.2656317726
Phatr3_J33380.t1	AT1G32330	1305	NA	heat shock transcription factor A1D (HSFA1D)	IPR000232 (PRINTS); IPR000232 (PFAM); IPR036388 (G3DSA:1.10.10.GENE3D); mobidb-lite (MOBIDB_LITE); mobidb-lite (MOBIDB_LITE); mobidb-lite (MOBIDB_LITE); IPR027725 (PANTHER); PTHR10015:SF306 (PANTHER); IPR036390 (SUPERFAMILY)	F:DNA-binding transcription factor activity; C:nucleus; P:regulation of transcription, DNA-templated; F:sequence-specific DNA binding	F:GO:0003700; C:GO:0005634; P:GO:0006355; F:GO:0043565	F:DNA-binding transcription factor activity; C:nucleus; P:regulation of transcription, DNA-templated; F:sequence-specific DNA binding	RNA.regulation of transcription.HSF,Heat-shock transcription factor family	stress.abiotic.heat	Transcription factor	transcription factor	3	1	NA	O	-0.5476956459	1.3e-05	-0.2545074361	0.0521630124	0.2931882099	0.0214790739	0.038193102	0.99998724	0.2165150256	0.240013151	0.1783219236	0.40757971	-0.0592819601	1	0.1128466864	0.8874876659	0.1721286465	0.857404219	-0.0327440499	0.8590324933	0.1017286811	0.5324053051	0.134472731	0.420761493
Phatr3_J19937.t1	AT1G32490	3327	NA	ENHANCED SILENCING PHENOTYPE 3 (ESP3)	G3DSA:3.40.50.300 (GENE3D); G3DSA:1.20.120.1080 (GENE3D); IPR007502 (PFAM); IPR001650 (PFAM); IPR011709 (PFAM); G3DSA:3.40.50.300 (GENE3D); mobidb-lite (MOBIDB_LITE); mobidb-lite (MOBIDB_LITE); mobidb-lite (MOBIDB_LITE); mobidb-lite (MOBIDB_LITE); PTHR18934 (PANTHER); PTHR18934:SF208 (PANTHER); IPR001650 (PROSITE_PROFILES); IPR014001 (PROSITE_PROFILES); IPR001650 (CDD); cd00046 (CDD); IPR027417 (…	F:helicase activity	F:GO:0004386	F:helicase activity	RNA.processing.RNA helicase	RNA.processing.RNA helicase	RNA processing		3	1	NA	O	-1.223075014	6.27e-21	-0.9067785504	2.53e-12	0.3162964636	0.0172831974	-0.0420964834	0.99998724	0.0358007999	0.9117898239	0.0778972833	0.7962299599	-0.0510458024	1	-0.0591151313	0.9650034673	-0.0080693289	0.9986591663	0.1531859301	0.334830974	0.4340555231	0.0040003619	0.280869593	0.0778660818
Phatr3_EG00157.t1	AT1G33680	1890	NA	KH domain-containing protein	G3DSA:2.20.70.10 (GENE3D); IPR004088 (PFAM); IPR036612 (G3DSA:3.30.1370.GENE3D); IPR036612 (G3DSA:3.30.1370.GENE3D); IPR001202 (PFAM); mobidb-lite (MOBIDB_LITE); mobidb-lite (MOBIDB_LITE); mobidb-lite (MOBIDB_LITE); mobidb-lite (MOBIDB_LITE); mobidb-lite (MOBIDB_LITE); mobidb-lite (MOBIDB_LITE); mobidb-lite (MOBIDB_LITE); mobidb-lite (MOBIDB_LITE); mobidb-lite (MOBIDB_LITE); mobidb-lite (MOBIDB_L…	F:RNA binding; F:protein binding	F:GO:0003723; F:GO:0005515	F:RNA binding; F:protein binding	not assigned.no ontology	not assigned.unknown	not assigned		3	1	NA	O	-2.7911240048	2.1e-49	-0.8634119247	1.78e-06	1.9277120801	1.09e-25	0.0036370232	0.99998724	-0.0280166606	0.9516570843	-0.0316536838	0.9496773878	-0.1595542331	1	-0.1347786911	0.9212585739	0.0247755419	0.994195412	0.2805921708	0.186927225	1.0280085922	5.38e-07	0.7474164214	0.0003826669
Phatr3_J31918.t1	AT1G34350	714	Predicted protein {ECO:0000313|EMBL:EEC51714.1} [Source:UniProtKB/TrEMBL,Acc:B7FPP9]	unknown protein	IPR026721 (PFAM); mobidb-lite (MOBIDB_LITE); PTHR22593 (PANTHER); PTHR22593:SF2 (PANTHER)	no GO terms	no GO terms	no GO terms	not assigned.unknown	not assigned.unknown	not assigned		3	1	7196488	O	-1.8436102311	8.53e-32	-0.2833696448	0.0501078118	1.5602405863	6.62e-23	0.0340040214	0.99998724	-0.1148134915	0.6578487808	-0.1488175129	0.5729651109	0.0933193857	1	-0.0232374173	0.9925349243	-0.1165568029	0.9546955093	-0.0316440513	0.8773790119	0.5874638624	0.0001542641	0.6191079138	7.66e-05
Phatr3_J37127.t1	AT1G34500	1209	Predicted protein {ECO:0000313|EMBL:EEC47253.1} [Source:UniProtKB/TrEMBL,Acc:B7G275]	MBOAT (membrane bound O-acyl transferase) family protein	IPR032805 (PFAM); PTHR31595 (PANTHER)	no GO terms	no GO terms	no GO terms	secondary metabolism.wax	not assigned.unknown	secondary metabolism wax		3	1	7202115	O	-2.1838183035	1.65e-10	-0.9894300899	0.0004637285	1.1943882136	0.0011999727	0.2712009086	0.99998724	-0.3645193401	0.3811107435	-0.6357202487	0.0791351997	0.0976090413	1	-0.5207251062	0.4230026275	-0.6183341475	0.3555676155	0.0694313336	0.8547444854	0.4481323991	0.1401020261	0.3787010655	0.2286008362
Phatr3_J12424.t1	AT1G35350	2940	Predicted protein {ECO:0000313|EMBL:EEC48367.1} [Source:UniProtKB/TrEMBL,Acc:B7FZN2]	EXS (ERD1 XPR1 SYG1) family protein	IPR004342 (PFAM); IPR004331 (PFAM); mobidb-lite (MOBIDB_LITE); mobidb-lite (MOBIDB_LITE); mobidb-lite (MOBIDB_LITE); mobidb-lite (MOBIDB_LITE); mobidb-lite (MOBIDB_LITE); mobidb-lite (MOBIDB_LITE); mobidb-lite (MOBIDB_LITE); mobidb-lite (MOBIDB_LITE); mobidb-lite (MOBIDB_LITE); mobidb-lite (MOBIDB_LITE); IPR033507 (PTHR10783:PANTHER); PTHR10783 (PANTHER); IPR004331 (PROSITE_PROFILES); IPR004342 (…	C:integral component of membrane	C:GO:0016021	C:integral component of membrane	transport.phosphate	transport.phosphate	Transport phosphate		3	1	7200773	O	-0.4672440909	0.0001335534	-0.2865238187	0.0235215044	0.1807202721	0.1504292327	0.0666971051	0.99998724	0.2876198415	0.0751303117	0.2209227364	0.2470834502	0.0316941911	1	0.167859171	0.7420758285	0.1361649799	0.9260389445	-0.3241231257	0.0178039661	0.0526021018	0.7495370774	0.3767252275	0.0102992778
Phatr3_J9171.t1	AT1G35620	1368	Predicted protein {ECO:0000313|EMBL:EEC51682.1} [Source:UniProtKB/TrEMBL,Acc:B7FPJ0]	PDI-like 5-2 (PDIL5-2)	IPR013766 (PFAM); PF13848 (PFAM); G3DSA:3.40.30.10 (GENE3D); G3DSA:3.40.30.10 (GENE3D); mobidb-lite (MOBIDB_LITE); mobidb-lite (MOBIDB_LITE); PTHR46426 (PANTHER); IPR013766 (PROSITE_PROFILES); cd02961 (CDD); IPR036249 (SUPERFAMILY); IPR036249 (SUPERFAMILY)	P:cell redox homeostasis	P:GO:0045454	P:cell redox homeostasis	redox.thioredoxin	redox.thioredoxin.PDIL	Redox thioredoxin		3	1	7196152	S	-0.9365743045	2.84e-12	-0.2316223066	0.0907968764	0.7049519979	1.74e-07	0.0149271393	0.99998724	0.172827896	0.40403863	0.1579007567	0.5026665808	-0.0326916663	1	0.067856405	0.9544008275	0.1005480713	0.9675600648	0.3162054422	0.030268082	0.0176784391	0.9216652969	-0.2985270031	0.062340462
Phatr3_J39088.t1	AT1G35710	2058	Predicted protein {ECO:0000313|EMBL:EEC45287.1} [Source:UniProtKB/TrEMBL,Acc:B7G7S9]	Protein kinase family protein with leucine-rich repeat domain	IPR032675 (G3DSA:3.80.10.GENE3D); IPR032675 (G3DSA:3.80.10.GENE3D); IPR032675 (G3DSA:3.80.10.GENE3D); mobidb-lite (MOBIDB_LITE); mobidb-lite (MOBIDB_LITE); mobidb-lite (MOBIDB_LITE); mobidb-lite (MOBIDB_LITE); PTHR27008:SF170 (PANTHER); PTHR27008:SF170 (PANTHER); PTHR27008 (PANTHER); PTHR27008 (PANTHER); PTHR27008 (PANTHER); PTHR27008:SF170 (PANTHER); SSF52058 (SUPERFAMILY)	no GO terms	no GO terms	no GO terms	signalling.receptor kinases.leucine rich repeat XII	signalling.receptor kinases.leucine rich repeat XI	Signalling receptor kinases		3	1	7194747	P	0.4318869705	0.0124569213	0.020917307	0.9154269618	-0.4109696635	0.0175353714	-0.1790415048	0.99998724	-0.5437777613	0.0098916156	-0.3647362565	0.1490222992	-0.1231515077	1	-0.3344566354	0.4866581984	-0.2113051277	0.8989971817	-0.1040612065	0.6491705499	-0.1138624774	0.6121060369	-0.0098012709	0.9699423748
Phatr3_J9509.t1	AT1G36050	1197	Predicted protein {ECO:0000313|EMBL:EEC51727.1} [Source:UniProtKB/TrEMBL,Acc:B7FPS4]	Endoplasmic reticulum vesicle transporter protein	IPR012936 (PFAM); IPR039542 (PFAM); PTHR10984:SF25 (PANTHER); PTHR10984 (PANTHER)	no GO terms	no GO terms	no GO terms	not assigned.unknown	not assigned.unknown	not assigned		3	1	7196442	O	-0.0769379097	0.5012548853	-0.2154014922	0.0547385085	-0.1384635825	0.2183839713	-0.0329965106	0.99998724	-0.0847452729	0.6782740345	-0.0517487624	0.8444331277	0.0161085655	1	-0.0905555096	0.8938395731	-0.1066640752	0.9429466978	0.0851887001	0.538975495	0.3353207983	0.0070769	0.2501320982	0.053732076
Phatr3_J42893.t1	AT1G36310	5637	NA	S-adenosyl-L-methionine-dependent methyltransferases superfamily protein	IPR013216 (PFAM); IPR027450 (PFAM); IPR037151 (G3DSA:2.60.120.GENE3D); mobidb-lite (MOBIDB_LITE); PTHR13069 (PANTHER); IPR005123 (PROSITE_PROFILES); cd02440 (CDD); IPR029063 (SUPERFAMILY); SSF51197 (SUPERFAMILY)	F:methyltransferase activity; F:oxidoreductase activity; P:oxidation-reduction process	F:GO:0008168; F:GO:0016491; P:GO:0055114	F:methyltransferase activity; F:oxidoreductase activity; P:oxidation-reduction process	not assigned.unknown	not assigned.no ontology	not assigned		3	1	NA	O	-0.9113629711	1.75e-15	-0.2394532147	0.0417271542	0.6719097565	5.11e-09	0.0021171536	0.99998724	0.011164704	0.9718952947	0.0090475505	0.9768781164	-0.0562570875	1	-0.1537250896	0.7436136464	-0.0974680022	0.9573149545	0.1939184464	0.1427511438	-0.7868641216	3.35e-09	-0.9807825681	1.92e-13
Phatr3_J46706.t1	AT1G37150	1074	Predicted protein {ECO:0000313|EMBL:ACI65135.1} [Source:UniProtKB/TrEMBL,Acc:B5Y3J0]	holocarboxylase synthetase 2 (HCS2)	G3DSA:3.30.930.10 (GENE3D); IPR004143 (PFAM); PTHR12835 (PANTHER); PTHR12835:SF5 (PANTHER); IPR004408 (CDD); SSF55681 (SUPERFAMILY)	F:biotin-[acetyl-CoA-carboxylase] ligase activity; P:cellular protein modification process	F:GO:0004077; P:GO:0006464	F:biotin-[acetyl-CoA-carboxylase] ligase activity; P:cellular protein modification process	Co-factor and vitamine metabolism	not assigned.unknown	Co-factor and vitamine metabolism		3	1	7204617	M	-0.8340211425	8.32e-14	-0.0463589429	0.7092140672	0.7876621996	1.95e-12	-0.0464597502	0.99998724	-0.0855252124	0.6819728955	-0.0390654622	0.8895509403	0.1111847354	1	0.0466604761	0.9695404124	-0.0645242592	0.9908346311	0.257546763	0.0372485897	0.0326379041	0.8256004484	-0.2249088588	0.0993556233
Phatr3_J18622.t1	AT1G44900	2976	Predicted protein {ECO:0000313|EMBL:ACI65871.1} [Source:UniProtKB/TrEMBL,Acc:B5Y535]	MINICHROMOSOME MAINTENANCE 2 (MCM2)	IPR001208 (PRINTS); IPR008045 (PRINTS); G3DSA:2.40.50.140 (GENE3D); G3DSA:3.30.1640.10 (GENE3D); IPR041562 (PFAM); IPR027925 (PFAM); G3DSA:2.20.28.10 (GENE3D); G3DSA:3.40.50.300 (GENE3D); IPR033762 (PFAM); IPR008045 (PFAM); IPR001208 (PFAM); mobidb-lite (MOBIDB_LITE); mobidb-lite (MOBIDB_LITE); mobidb-lite (MOBIDB_LITE); mobidb-lite (MOBIDB_LITE); mobidb-lite (MOBIDB_LITE); IPR031327 (PANTHER); I…	F:DNA binding; F:ATP binding; C:nucleus; P:DNA replication initiation; C:MCM complex; P:negative regulation of DNA helicase activity	F:GO:0003677; F:GO:0005524; C:GO:0005634; P:GO:0006270; C:GO:0042555; P:GO:1905775	F:DNA binding; F:ATP binding; C:nucleus; P:DNA replication initiation; C:MCM complex; P:negative regulation of DNA helicase activity	DNA.synthesis/chromatin structure	DNA.synthesis chromatin structure	DNA synthesis chromatin structure		3	1	7203986	O	-0.7790981989	5.2e-08	-0.2257148984	0.1260322361	0.5533833006	0.000126854	-0.083550677	0.99998724	-0.747012233	1.96e-06	-0.6634615561	5.47e-05	-0.0821876405	1	-0.5093838478	0.0515051914	-0.4271962073	0.20157753	-0.253032723	0.1205509267	-1.281835193	1.02e-14	-1.02880247	7.38e-10
Phatr3_J18194.t1	AT1G44910	2580	Predicted protein {ECO:0000313|EMBL:EEC50490.1} [Source:UniProtKB/TrEMBL,Acc:B7FSJ8]	pre-mRNA-processing protein 40A (PRP40A)	IPR001202 (PFAM); G3DSA:2.20.70.10 (GENE3D); IPR006942 (PFAM); G3DSA:2.20.70.10 (GENE3D); mobidb-lite (MOBIDB_LITE); mobidb-lite (MOBIDB_LITE); mobidb-lite (MOBIDB_LITE); IPR006942 (PANTHER); IPR001202 (PROSITE_PROFILES); IPR001202 (PROSITE_PROFILES); IPR001202 (CDD); IPR001202 (CDD); IPR036020 (SUPERFAMILY); IPR036020 (SUPERFAMILY)	F:protein binding; C:nucleus; P:negative regulation of transcription, DNA-templated	F:GO:0005515; C:GO:0005634; P:GO:0045892	F:protein binding; C:nucleus; P:negative regulation of transcription, DNA-templated	not assigned.no ontology	not assigned.unknown	not assigned		3	1	7197214	O	-1.6857195156	7.96e-37	-0.241150527	0.0636308451	1.4445689887	1.98e-27	0.0709771552	0.99998724	0.1032362235	0.6570286405	0.0322590684	0.9242506002	0.1163769417	1	0.0433853035	0.9754323136	-0.0729916382	0.9908346311	0.0607780504	0.7185570106	0.20122738	0.1831704776	0.1404493296	0.3848172434
Phatr3_J43211.t1	AT1G44910	2629	Predicted protein {ECO:0000313|EMBL:EEC51421.1} [Source:UniProtKB/TrEMBL,Acc:B7FR02]	pre-mRNA-processing protein 40A (PRP40A)	G3DSA:2.20.70.10 (GENE3D); IPR036517 (G3DSA:1.10.10.GENE3D); IPR036517 (G3DSA:1.10.10.GENE3D); IPR002713 (PFAM); IPR001202 (PFAM); IPR036517 (G3DSA:1.10.10.GENE3D); mobidb-lite (MOBIDB_LITE); mobidb-lite (MOBIDB_LITE); mobidb-lite (MOBIDB_LITE); mobidb-lite (MOBIDB_LITE); mobidb-lite (MOBIDB_LITE); mobidb-lite (MOBIDB_LITE); mobidb-lite (MOBIDB_LITE); mobidb-lite (MOBIDB_LITE); mobidb-lite (MOBID…	F:protein binding; P:mRNA cis splicing, via spliceosome	F:GO:0005515; P:GO:0045292	F:protein binding; P:mRNA cis splicing, via spliceosome	not assigned.no ontology	not assigned.unknown	not assigned		3	1	7196575	M	-2.658222703	2.32e-60	-0.3563581375	0.0113217215	2.3018645655	2.99e-45	-0.1295079491	0.99998724	0.101529336	0.6961643668	0.2310372851	0.281388167	-0.2364612634	1	-0.144161368	0.8381404112	0.0922998954	0.9851979583	0.0649531976	0.7256042991	-0.8228093811	2.53e-07	-0.8877625787	3.2e-08
Phatr3_J49419.t1	AT1G45231	1032	Predicted protein {ECO:0000313|EMBL:EEC44382.1} [Source:UniProtKB/TrEMBL,Acc:B7GAI9]	S-adenosyl-L-methionine-dependent methyltransferases superfamily protein	IPR019012 (PFAM); PTHR14741:SF32 (PANTHER); PTHR14741 (PANTHER); cd02440 (CDD); IPR029063 (SUPERFAMILY)	P:RNA methylation; F:methyltransferase activity; P:7-methylguanosine RNA capping	P:GO:0001510; F:GO:0008168; P:GO:0009452	P:RNA methylation; F:methyltransferase activity; P:7-methylguanosine RNA capping	not assigned.no ontology	not assigned.no ontology	not assigned		3	1	7195910	O	-0.7463322186	0.0010487329	0.0371143066	0.8783164684	0.7834465252	0.0005813859	-0.1443469574	0.99998724	-0.2042995882	0.57561327	-0.0599526307	0.9139985782	0.0025485352	1	-0.3639139301	0.5797786126	-0.3664624654	0.6886108698	0.3768152046	0.1185374958	-0.4885193738	0.0508132631	-0.8653345784	0.0004443072
Phatr3_J46007.t1	AT1G48310	3879	Predicted protein {ECO:0000313|EMBL:EEC48339.1} [Source:UniProtKB/TrEMBL,Acc:B7FZH5]	chromatin remodeling factor18 (CHR18)	IPR001650 (PFAM); G3DSA:3.40.50.300 (GENE3D); G3DSA:3.40.50.300 (GENE3D); IPR000330 (PFAM); mobidb-lite (MOBIDB_LITE); mobidb-lite (MOBIDB_LITE); mobidb-lite (MOBIDB_LITE); mobidb-lite (MOBIDB_LITE); mobidb-lite (MOBIDB_LITE); mobidb-lite (MOBIDB_LITE); IPR030101 (PTHR45766:PANTHER); PTHR45766 (PANTHER); IPR001650 (PROSITE_PROFILES); IPR014001 (PROSITE_PROFILES); IPR001650 (CDD); cd00046 (CDD); I…	F:ATP binding; P:DNA repair; P:replication fork processing; F:annealing helicase activity	F:GO:0005524; P:GO:0006281; P:GO:0031297; F:GO:0036310	F:ATP binding; P:DNA repair; P:replication fork processing; F:annealing helicase activity	RNA.regulation of transcription.Chromatin Remodeling Factors	RNA.regulation of transcription.Chromatin Remodeling Factors	Transcription factor		3	1	7201067	O	-1.5247739761	1.36e-19	-0.5897382128	0.0002913354	0.9350357633	3.59e-08	0.0045339844	0.99998724	0.4981888452	0.0106219975	0.4936548608	0.0156095363	-0.1100234248	1	0.2967382109	0.5284580648	0.4067616357	0.3469598705	-0.3769309729	0.0367044809	-0.569355464	0.0026168638	-0.1924244911	0.3585881497
Phatr3_J10089.t1	AT1G48605	738	Predicted protein {ECO:0000313|EMBL:EEC50576.1} [Source:UniProtKB/TrEMBL,Acc:B7FT21]	ATHAL3B	IPR036551 (G3DSA:3.40.50.GENE3D); IPR003382 (PFAM); PTHR14359 (PANTHER); IPR036551 (SUPERFAMILY)	F:catalytic activity	F:GO:0003824	F:catalytic activity	Co-factor and vitamine metabolism.pantothenate.phosphopantothenoylcysteine decarboxylase (PPCDC)	Co-factor and vitamine metabolism.pantothenate.phosphopantothenoylcysteine decarboxylase (PPCDC)	Co-factor and vitamine metabolism		3	1	7197223	M	-1.5476651417	2.15e-12	-0.4011951426	0.0469512456	1.1464699991	3.4e-07	-0.1014692931	0.99998724	-0.1448320771	0.6914277359	-0.043362784	0.932822963	-0.3834328306	1	-0.3005360923	0.6391992149	0.0828967383	0.9911730417	-0.0064851409	0.9851526134	-0.2151488343	0.3631269139	-0.2086636934	0.3969081726
Phatr3_J43375.t1	AT1G48950	1299	Predicted protein {ECO:0000313|EMBL:EEC50403.1} [Source:UniProtKB/TrEMBL,Acc:B7FS17]	C3HC zinc finger-like	IPR012935 (PFAM); PTHR15835 (PANTHER); PTHR15835:SF2 (PANTHER)	C:nucleus; F:zinc ion binding	C:GO:0005634; F:GO:0008270	C:nucleus; F:zinc ion binding	not assigned.unknown	not assigned.unknown	not assigned		3	1	7197409	O	-1.9748591559	4.53e-43	-0.3829663717	0.0024115939	1.5918927841	6.3e-28	-0.0720267107	0.99998724	-0.0374388464	0.8982243673	0.0345878642	0.9139985782	0.0314641218	1	0.0846775363	0.9254630864	0.0532134145	0.9911730417	0.3248765319	0.0158309005	0.4429623584	0.0013778884	0.1180858265	0.4526726793
Phatr3_J44023.t1	AT1G49040	3927	Predicted protein {ECO:0000313|EMBL:ACI65874.1} [Source:UniProtKB/TrEMBL,Acc:B5Y541]	STOMATAL CYTOKINESIS-DEFECTIVE 1 (SCD1)	IPR011990 (G3DSA:1.25.40.GENE3D); IPR001194 (PFAM); G3DSA:3.40.50.11500 (GENE3D); G3DSA:3.30.450.200 (GENE3D); IPR005112 (PFAM); IPR005113 (PFAM); IPR002885 (TIGRFAM); mobidb-lite (MOBIDB_LITE); mobidb-lite (MOBIDB_LITE); mobidb-lite (MOBIDB_LITE); mobidb-lite (MOBIDB_LITE); mobidb-lite (MOBIDB_LITE); mobidb-lite (MOBIDB_LITE); mobidb-lite (MOBIDB_LITE); PTHR12296:SF21 (PANTHER); PTHR12296 (PANTH…	F:protein binding	F:GO:0005515	F:protein binding	cell.division	cell.division	Cell division		3	1	7203989	O	-1.0446920742	2.2e-17	-0.2294888681	0.074855796	0.8152032062	3.68e-11	0.0075233347	0.99998724	0.02877423	0.9260402537	0.0212508953	0.9498279967	-0.0273203413	1	0.0095714251	0.9969194937	0.0368917663	0.9929585373	-0.1118649855	0.4766236604	0.3147024568	0.0317686302	0.4265674422	0.0035886736
Phatr3_J44845.t1	AT1G49040	3795	Predicted protein {ECO:0000313|EMBL:EEC49695.1} [Source:UniProtKB/TrEMBL,Acc:B7FVV2]	STOMATAL CYTOKINESIS-DEFECTIVE 1 (SCD1)	G3DSA:3.40.50.11500 (GENE3D); IPR011990 (G3DSA:1.25.40.GENE3D); IPR002885 (TIGRFAM); IPR005113 (PFAM); IPR001194 (PFAM); IPR005112 (PFAM); mobidb-lite (MOBIDB_LITE); mobidb-lite (MOBIDB_LITE); mobidb-lite (MOBIDB_LITE); mobidb-lite (MOBIDB_LITE); PTHR12296 (PANTHER); IPR037516 (PROSITE_PROFILES); IPR002885 (PROSITE_PROFILES)	F:protein binding	F:GO:0005515	F:protein binding	cell.division	cell.division	Cell division		3	1	7199786	O	0.1061676985	0.4176656264	-0.0377214663	0.7919640262	-0.1438891648	0.2666879607	0.0383384134	0.99998724	0.0003260291	0.9996896211	-0.0380123842	0.9097656727	0.0805728119	1	-0.0061534953	0.9990882447	-0.0867263072	0.9848742729	-0.4472280535	0.0010351269	-0.0533694004	0.7528908056	0.393858653	0.0088124854
Phatr3_EG02243.t1	AT1G49040	8019	Predicted protein {ECO:0000313|EMBL:EEC44818.1} [Source:UniProtKB/TrEMBL,Acc:B7G9H2]	STOMATAL CYTOKINESIS-DEFECTIVE 1 (SCD1)	IPR020472 (PRINTS); G3DSA:3.40.50.11500 (GENE3D); IPR015943 (G3DSA:2.130.10.GENE3D); IPR001680 (PFAM); IPR001194 (PFAM); mobidb-lite (MOBIDB_LITE); mobidb-lite (MOBIDB_LITE); mobidb-lite (MOBIDB_LITE); mobidb-lite (MOBIDB_LITE); mobidb-lite (MOBIDB_LITE); mobidb-lite (MOBIDB_LITE); mobidb-lite (MOBIDB_LITE); mobidb-lite (MOBIDB_LITE); mobidb-lite (MOBIDB_LITE); mobidb-lite (MOBIDB_LITE); mobidb-l…	F:protein binding	F:GO:0005515	F:protein binding	cell.division	not assigned.unknown	Cell division		3	1	7195450	O	0.1749012118	0.2506127235	-0.0098247292	0.9548987674	-0.184725941	0.2231084123	0.0319638911	0.99998724	0.2044046777	0.3874822867	0.1724407866	0.5330928394	-0.1203195174	1	0.0046786597	1	0.1249981772	0.9599967088	-1.1562341487	5.39e-14	-1.0030582648	1.4e-08	0.1531758839	0.4397288129
Phatr3_J44515.t1	AT1G49520	1833	Predicted protein {ECO:0000313|EMBL:EEC50240.1} [Source:UniProtKB/TrEMBL,Acc:B7FUD5]	SWIB complex BAF60b domain-containing protein	IPR003121 (PFAM); mobidb-lite (MOBIDB_LITE); PTHR13844:SF7 (PANTHER); PTHR13844 (PANTHER); PTHR13844:SF7 (PANTHER); PTHR13844 (PANTHER); IPR036885 (SUPERFAMILY)	F:protein binding	F:GO:0005515	F:protein binding	RNA.regulation of transcription.Chromatin Remodeling Factors	not assigned.unknown	Transcription factor		3	1	7197732	O	-0.3403543692	0.0121706141	-0.2570905386	0.0631182955	0.0832638306	0.5581869155	0.4975649991	0.0031832986	0.4018043533	0.0127669876	-0.0957606458	0.7374295294	0.183865937	1	0.1711799833	0.7652621305	-0.0126859537	0.9954200087	-0.1443376827	0.3796175605	-0.3785950063	0.016069814	-0.2342573237	0.1597098498
Phatr3_EG00556.t1	AT1G49540	2757	NA	elongator protein 2 (ELP2)	IPR020472 (PRINTS); IPR015943 (G3DSA:2.130.10.GENE3D); IPR001680 (PFAM); IPR037289 (PANTHER); IPR001680 (PROSITE_PROFILES); IPR017986 (PROSITE_PROFILES); IPR001680 (PROSITE_PROFILES); IPR001680 (PROSITE_PROFILES); IPR001680 (PROSITE_PROFILES); IPR017986 (PROSITE_PROFILES); IPR017986 (PROSITE_PROFILES); IPR017986 (PROSITE_PROFILES); IPR001680 (PROSITE_PROFILES); IPR036322 (SUPERFAMILY); IPR036322 …	P:tRNA wobble uridine modification; F:protein binding; C:Elongator holoenzyme complex	P:GO:0002098; F:GO:0005515; C:GO:0033588	P:tRNA wobble uridine modification; F:protein binding; C:Elongator holoenzyme complex	not assigned.no ontology	not assigned.no ontology	not assigned		3	1	NA	O	-0.3551878738	0.0059671323	-0.3605407177	0.0057665107	-0.0053528439	0.9701642312	0.0198380834	0.99998724	0.0700970154	0.7946303374	0.050258932	0.875408747	0.0778573636	1	0.0339495176	0.983283603	-0.043907846	0.9918447208	0.1218389766	0.4491970932	0.3586455371	0.0164471164	0.2368065605	0.1345597416
Phatr3_J23811.t1	AT1G49820	2454	Predicted protein {ECO:0000313|EMBL:EEC43514.1} [Source:UniProtKB/TrEMBL,Acc:B7GD47]	S-methyl-5-thioribose kinase (MTK)	G3DSA:3.30.200.20 (GENE3D); IPR000649 (PFAM); IPR002575 (PFAM); IPR009212 (TIGRFAM); IPR011559 (TIGRFAM); G3DSA:3.40.50.10470 (GENE3D); IPR027363 (G3DSA:1.20.120.GENE3D); IPR005251 (TIGRFAM); G3DSA:3.90.1200.10 (GENE3D); PTHR34273 (PANTHER); IPR005251 (HAMAP); IPR009212 (HAMAP); IPR037171 (SUPERFAMILY); IPR011009 (SUPERFAMILY)	P:methionine biosynthetic process; P:cellular metabolic process; P:cellular biosynthetic process; F:S-methyl-5-thioribose kinase activity	P:GO:0009086; P:GO:0044237; P:GO:0044249; F:GO:0046522	P:methionine biosynthetic process; P:cellular metabolic process; P:cellular biosynthetic process; F:S-methyl-5-thioribose kinase activity	amino acid metabolism.misc	amino acid metabolism.misc	misc		3	1	7198852	O	-1.2362987224	8.86e-25	-0.1079291063	0.4052109332	1.1283696161	6.41e-21	-0.220812224	0.4963179167	0.075238684	0.7553385754	0.296050908	0.0719717972	-0.1695660202	1	0.0368938964	0.9806101278	0.2064599166	0.7063161321	-0.1519280601	0.2944045884	0.3083136949	0.0288594633	0.460241755	0.0010130331
Phatr3_J49508.t1	AT1G50170	954	Predicted protein {ECO:0000313|EMBL:EEC44432.1} [Source:UniProtKB/TrEMBL,Acc:B7GAU6]	sirohydrochlorin ferrochelatase B (SIRB)	IPR002762 (PFAM); G3DSA:3.40.50.1400 (GENE3D); mobidb-lite (MOBIDB_LITE); PTHR33542 (PANTHER); cd03416 (CDD); SSF53800 (SUPERFAMILY)	P:cobalamin biosynthetic process; F:sirohydrochlorin cobaltochelatase activity	P:GO:0009236; F:GO:0016852	P:cobalamin biosynthetic process; F:sirohydrochlorin cobaltochelatase activity	tetrapyrrole synthesis.sirohydrochlorin ferrochelatase	not assigned.unknown	tetrapyrrole synthesis		3	1	7195731	P	0.2150893764	0.108429561	-0.1939883624	0.1571678955	-0.4090777388	0.0019935164	0.1911363675	0.748012469	0.0857890888	0.7322765257	-0.1053472786	0.6926425119	0.2450532438	1	0.0709381945	0.9486815445	-0.1741150493	0.8495888025	0.1659881477	0.284974383	-0.2887588418	0.0597319134	-0.4547469895	0.0027130197
Phatr3_J49228.t1	AT1G50480	5973	Predicted protein {ECO:0000313|EMBL:EEC44518.1} [Source:UniProtKB/TrEMBL,Acc:B7G9W9]	10-formyltetrahydrofolate synthetase (THFS)	IPR006869 (PFAM); mobidb-lite (MOBIDB_LITE); mobidb-lite (MOBIDB_LITE); mobidb-lite (MOBIDB_LITE); mobidb-lite (MOBIDB_LITE); mobidb-lite (MOBIDB_LITE); mobidb-lite (MOBIDB_LITE); mobidb-lite (MOBIDB_LITE); mobidb-lite (MOBIDB_LITE); mobidb-lite (MOBIDB_LITE); PTHR46361:SF1 (PANTHER); PTHR46361 (PANTHER)	no GO terms	no GO terms	no GO terms	C1-metabolism.formate-tetrahydrofolate ligase	C1-metabolism.formate-tetrahydrofolate ligase	C1-metabolism		3	1	7195529	O	-0.3722633672	0.0850709958	-0.5854598597	0.007442276	-0.2131964925	0.3328073053	0.0886764655	0.99998724	0.0942230334	0.8462465172	0.0055465679	0.9934484283	-0.0091829948	1	0.0675537859	0.9805558788	0.0767367807	0.9917648604	0.1474955931	0.5983437966	0.577846328	0.0220945044	0.4303507348	0.1051418502
Phatr3_J32759.t1	AT1G50500	2715	NA	HEAT-INTOLERANT 1 (HIT1)	IPR007234 (PFAM); mobidb-lite (MOBIDB_LITE); mobidb-lite (MOBIDB_LITE); IPR039766 (PANTHER)	C:GARP complex; P:retrograde transport, endosome to Golgi	C:GO:0000938; P:GO:0042147	C:GARP complex; P:retrograde transport, endosome to Golgi	cell.vesicle transport	cell.vesicle transport	Cell vesicle transport		3	1	NA	O	-1.6396998046	4.97e-46	-0.3592272805	0.0012954905	1.2804725242	9.69e-29	-0.0164707521	0.99998724	0.0530079832	0.8281757778	0.0694787353	0.7832159347	-0.0180823537	1	0.0704491555	0.9387049899	0.0885315092	0.9648908216	-0.1733832821	0.1806423049	0.2139435547	0.1044592689	0.3873268368	0.0026662601
Phatr3_J9211.t1	AT1G50510	2211	Predicted protein {ECO:0000313|EMBL:EEC51949.1} [Source:UniProtKB/TrEMBL,Acc:B7FQY2]	indigoidine synthase A family protein	IPR029056 (G3DSA:3.40.1190.GENE3D); IPR007342 (PFAM); IPR011611 (PFAM); IPR022830 (G3DSA:3.40.1790.GENE3D); IPR007342 (PANTHER); IPR007342 (HAMAP); cd01941 (CDD); IPR022830 (SUPERFAMILY); IPR029056 (SUPERFAMILY)	F:hydrolase activity, acting on glycosyl bonds	F:GO:0016798	F:hydrolase activity, acting on glycosyl bonds	not assigned.no ontology	not assigned.no ontology	not assigned		3	1	NA	M	-2.2933707958	3.68e-55	-0.5179047218	0.0001352106	1.775466074	7.16e-34	-0.1210600222	0.99998724	0.2148537752	0.2778225573	0.3359137974	0.0648388137	-0.2710133256	1	-0.1414835635	0.8547587675	0.1295297621	0.9524011702	0.1917979752	0.2287526419	-2.4944430553	1.77e-52	-2.6862410305	4.94e-60
Phatr3_EG00966.t1	AT1G50940	819	NA	electron transfer flavoprotein alpha (ETFALPHA)	IPR021137 (PFAM); G3DSA:2.40.50.530 (GENE3D); mobidb-lite (MOBIDB_LITE); mobidb-lite (MOBIDB_LITE); IPR021137 (PANTHER); PTHR33343:SF1 (PANTHER); IPR037229 (SUPERFAMILY)	F:structural constituent of ribosome; C:ribosome; P:translation	F:GO:0003735; C:GO:0005840; P:GO:0006412	F:structural constituent of ribosome; C:ribosome; P:translation	mitochondrial electron transport / ATP synthesis.electron transfer flavoprotein	mitochondrial electron transport ATP synthesis.electron transfer flavoprotein	mitochondrial electron transport		3	1	NA	O	-0.0707393769	0.5956950992	-0.1502236235	0.2547898473	-0.0794842466	0.5507857613	0.0582158943	0.99998724	-0.1457913166	0.4687103691	-0.204007211	0.29137223	0.0510955989	1	0.0725266192	0.945605831	0.0214310203	0.9929585373	0.1683623155	0.2495643844	0.2830069719	0.0473987807	0.1146446564	0.4715479296
Phatr3_J29340.t1	AT1G51710	1701	NA	ubiquitin-specific protease 6 (UBP6)	IPR001394 (PFAM); G3DSA:3.10.20.90 (GENE3D); mobidb-lite (MOBIDB_LITE); mobidb-lite (MOBIDB_LITE); PTHR43982 (PANTHER); IPR028889 (PROSITE_PROFILES); IPR000626 (PROSITE_PROFILES); cd01769 (CDD); IPR038765 (SUPERFAMILY); IPR029071 (SUPERFAMILY)	F:protein binding; P:protein deubiquitination; F:thiol-dependent ubiquitinyl hydrolase activity	F:GO:0005515; P:GO:0016579; F:GO:0036459	F:protein binding; P:protein deubiquitination; F:thiol-dependent ubiquitinyl hydrolase activity	protein.degradation.ubiquitin.ubiquitin protease	protein.degradation.ubiquitin.ubiquitin protease	Protein degradation ubiquitin		3	1	NA	O	-0.9085568076	7.24e-16	-0.3230956911	0.0043299324	0.5854611164	2.49e-07	0.012090704	0.99998724	0.2617789729	0.0699079725	0.249688269	0.1114338678	-0.005460889	1	0.2254561194	0.4516658275	0.2309170084	0.5365427283	0.0089924784	0.9601964663	-0.0258358938	0.8647146729	-0.0348283722	0.8247735831
Phatr3_J49685.t1	AT1G52590	582	Predicted protein {ECO:0000313|EMBL:EEC44208.1} [Source:UniProtKB/TrEMBL,Acc:B7GBG5]	Putative thiol-disulphide oxidoreductase DCC	IPR007263 (PFAM); PTHR33639 (PANTHER); PTHR33639:SF2 (PANTHER)	no GO terms	no GO terms	no GO terms	not assigned.unknown	not assigned.unknown	not assigned		3	1	7198168	M	-1.7519666586	1.13e-27	-0.8119938846	2.38e-08	0.939972774	1.32e-08	0.079246627	0.99998724	-0.0895006711	0.7516815494	-0.1687472981	0.5107919812	0.1409680871	1	0.0084848562	0.997248786	-0.1324832309	0.9492299942	0.205264153	0.2223413929	-0.5318594672	0.0013648985	-0.7371236202	9.16e-06
Phatr3_J28445.t1	AT1G52740	564	Histone H2A {ECO:0000256|RuleBase:RU000527} [Source:UniProtKB/TrEMBL,Acc:B7G2A5]	histone H2A protein 9 (HTA9)	IPR002119 (PRINTS); IPR009072 (G3DSA:1.10.20.GENE3D); IPR032454 (PFAM); IPR007125 (PFAM); mobidb-lite (MOBIDB_LITE); PTHR23430 (PANTHER); PTHR23430:SF7 (PANTHER); IPR002119 (CDD); IPR009072 (SUPERFAMILY)	C:nucleosome; F:DNA binding; C:nucleus; F:protein heterodimerization activity	C:GO:0000786; F:GO:0003677; C:GO:0005634; F:GO:0046982	C:nucleosome; F:DNA binding; C:nucleus; F:protein heterodimerization activity	DNA.synthesis/chromatin structure.histone	DNA.synthesis chromatin structure.histone.core.H2A	DNA synthesis chromatin structure		3	1	7202130	O	0.187732902	0.3940335686	-0.0273441811	0.9109196354	-0.215077083	0.3260564085	-0.006095585	0.99998724	-0.4077938774	0.1767328174	-0.4016982924	0.2192132427	0.11461828	1	-0.1923303393	0.8866951908	-0.3069486193	0.8342416586	-0.7176539899	0.0020246538	-1.307162859	3.85e-07	-0.5895088691	0.0256445422
Phatr3_J48883.t1	AT1G53023	1245	Predicted protein {ECO:0000313|EMBL:EEC45211.1} [Source:UniProtKB/TrEMBL,Acc:B7G8Q3]	Ubiquitin-conjugating enzyme family protein	IPR000608 (PFAM); IPR016135 (G3DSA:3.10.110.GENE3D); PTHR46116:SF6 (PANTHER); PTHR46116 (PANTHER); IPR000608 (PROSITE_PROFILES); IPR000608 (CDD); IPR016135 (SUPERFAMILY)	no GO terms	no GO terms	no GO terms	NA	protein.degradation.ubiquitin	Protein degradation ubiquitin		3	1	7194961	O	-2.9622851785	5.24e-64	-0.6294060408	3.12e-05	2.3328791377	3.52e-40	-0.006610924	0.99998724	0.3525558352	0.0659608256	0.3591667592	0.0769232871	0.0412284363	1	0.3340537946	0.3591005475	0.2928253583	0.5866375141	0.4561283543	0.0048844072	0.3176121739	0.0719758935	-0.1385161804	0.4842734886
Phatr3_J32791.t1	AT1G53280	639	Predicted protein {ECO:0000313|EMBL:EEC50507.1} [Source:UniProtKB/TrEMBL,Acc:B7FSM8]	Class I glutamine amidotransferase-like superfamily protein	IPR002818 (PFAM); IPR006287 (TIGRFAM); IPR029062 (G3DSA:3.40.50.GENE3D); PTHR43444:SF2 (PANTHER); PTHR43444 (PANTHER); cd03135 (CDD); IPR029062 (SUPERFAMILY)	no GO terms	no GO terms	no GO terms	not assigned.no ontology	Co-factor and vitamine metabolism.thiamine	Co-factor and vitamine metabolism		3	1	7197297	O	-0.2887732489	0.0090621916	-0.5079747066	3.6e-06	-0.2192014578	0.0509149765	-0.0308938647	0.99998724	0.2306540237	0.1186897574	0.2615478884	0.0833082196	0.0429816834	1	0.2145019758	0.4743544329	0.1715202923	0.7667056626	-0.1786214818	0.162537304	-0.1650490922	0.2191921066	0.0135723896	0.9311513317
Phatr3_J13757.t1	AT1G53670	657	Predicted protein {ECO:0000313|EMBL:EEC47280.1} [Source:UniProtKB/TrEMBL,Acc:B7G2C7]	methionine sulfoxide reductase B 1 (MSRB1)	IPR002579 (PFAM); G3DSA:2.170.150.20 (GENE3D); mobidb-lite (MOBIDB_LITE); mobidb-lite (MOBIDB_LITE); PTHR10173:SF52 (PANTHER); IPR028427 (PANTHER); IPR002579 (PROSITE_PROFILES); IPR011057 (SUPERFAMILY)	P:response to oxidative stress; F:oxidoreductase activity, acting on a sulfur group of donors, disulfide as acceptor; P:protein repair; F:peptide-methionine (R)-S-oxide reductase activity; P:oxidation-reduction process	P:GO:0006979; F:GO:0016671; P:GO:0030091; F:GO:0033743; P:GO:0055114	P:response to oxidative stress; F:oxidoreductase activity, acting on a sulfur group of donors, disulfide as acceptor; P:protein repair; F:peptide-methionine (R)-S-oxide reductase activity; P:oxidation-reduction process	RNA.regulation of transcription.putative transcription regulator	not assigned.unknown	Transcription factor		3	1	7201997	P	-1.3758010203	1.36e-12	-0.5912380181	0.001300623	0.7845630022	7.72e-05	-0.0785665286	0.99998724	-0.1474505298	0.6541858286	-0.0688840011	0.8771060666	-0.0839403682	1	-0.1639081569	0.8743915213	-0.0799677886	0.9911730417	0.3939317007	0.0491344384	0.0702929319	0.7655167727	-0.3236387688	0.1410617565
Phatr3_EG01473.t1	AT1G54210	318	NA	AUTOPHAGY 12 A (ATG12A)	G3DSA:3.10.20.90 (GENE3D); IPR007242 (PFAM); IPR007242 (PANTHER); PTHR13385:SF0 (PANTHER); IPR029071 (SUPERFAMILY)	P:autophagosome assembly; C:cytoplasm	P:GO:0000045; C:GO:0005737	P:autophagosome assembly; C:cytoplasm	protein.degradation.autophagy	not assigned.unknown	Protein degradation		3	1	NA	O	-1.6432006728	1.82e-20	-0.2977155652	0.0690962747	1.3454851076	6.15e-14	-0.0666108576	0.99998724	0.1055057951	0.7274062008	0.1721166527	0.5532872494	0.1002653556	1	0.0695495888	0.9650034673	-0.0307157668	0.9929585373	0.0384536323	0.8652090553	0.0363253524	0.8619840035	-0.00212828	0.9914603694
Phatr3_J5588.t1	AT1G54490	1563	Predicted protein {ECO:0000313|EMBL:EEC51826.1} [Source:UniProtKB/TrEMBL,Acc:B7FQA4]	exoribonuclease 4 (XRN4)	G3DSA:3.40.50.12390 (GENE3D); IPR041412 (PFAM); IPR004859 (PFAM); IPR027073 (PANTHER)	F:nucleic acid binding; F:exonuclease activity	F:GO:0003676; F:GO:0004527	F:nucleic acid binding; F:exonuclease activity	DNA.unspecified	DNA.unspecified	DNA unspecified		3	1	7196812	O	-1.0797197978	2.88e-07	-0.3659961005	0.0753986316	0.7137236973	0.000862499	-0.0058124239	0.99998724	-0.0265416415	0.9574572456	-0.0207292176	0.9690407789	-0.4040577855	1	-0.3302704955	0.5997731644	0.07378729	0.9915180752	0.4098727969	0.0629675466	-0.4321962632	0.0647976279	-0.8420690601	0.0002560538
Phatr3_J51848.t1	AT1G54560	3735	Myosin G {ECO:0000313|EMBL:ACS35543.1} [Source:UniProtKB/TrEMBL,Acc:C6JVY9]	XIE	IPR001609 (PRINTS); IPR036961 (G3DSA:3.40.850.GENE3D); G3DSA:1.20.120.720 (GENE3D); IPR001609 (PFAM); G3DSA:1.20.5.190 (GENE3D); G3DSA:1.20.58.530 (GENE3D); G3DSA:1.10.10.820 (GENE3D); mobidb-lite (MOBIDB_LITE); PTHR13140:SF756 (PANTHER); PTHR13140 (PANTHER); IPR000048 (PROSITE_PROFILES); IPR001609 (PROSITE_PROFILES); cd00124 (CDD); IPR027417 (SUPERFAMILY)	F:motor activity; F:protein binding; F:ATP binding; C:myosin complex	F:GO:0003774; F:GO:0005515; F:GO:0005524; C:GO:0016459	F:motor activity; F:protein binding; F:ATP binding; C:myosin complex	cell.organisation	cell.organisation.cytoskeleton.Myosin.Class VII	Cell organisation		3	1	7200538	O	-0.9191904496	5.03e-16	-0.4507635845	7.18e-05	0.4684268651	4.32e-05	-0.0668329486	0.99998724	-0.1603839759	0.3604544241	-0.0935510273	0.6904609282	-0.0949918822	1	-0.2266419273	0.4656432011	-0.1316500451	0.9141773282	0.1292182749	0.3496152511	-0.5257518039	6.8e-05	-0.6549700788	8.63e-07
Phatr3_J30620.t1	AT1G54730	1548	Glucose transport protein {ECO:0000313|EMBL:EEC43921.1} [Source:UniProtKB/TrEMBL,Acc:B7GBW9]	Major facilitator superfamily protein	IPR003663 (PRINTS); IPR005828 (PFAM); G3DSA:1.20.1250.20 (GENE3D); IPR003663 (TIGRFAM); mobidb-lite (MOBIDB_LITE); mobidb-lite (MOBIDB_LITE); PTHR23503 (PANTHER); IPR020846 (PROSITE_PROFILES); IPR020846 (CDD); IPR036259 (SUPERFAMILY)	C:membrane; C:integral component of membrane; F:transmembrane transporter activity; P:transmembrane transport	C:GO:0016020; C:GO:0016021; F:GO:0022857; P:GO:0055085	C:membrane; C:integral component of membrane; F:transmembrane transporter activity; P:transmembrane transport	transporter.sugars	major CHO metabolism.degradation.starch.transporter	Transport sugars		3	1	7198458	O	-3.0135122283	1.02e-53	-0.7814771955	2.14e-05	2.2320350328	1.27e-31	-0.214217622	0.9661356961	0.0709392188	0.8691883796	0.2851568408	0.3397766362	-0.1641862258	1	0.219953613	0.7983688644	0.3841398388	0.5402532396	-0.034978951	0.8990492036	0.8380399662	6.16e-05	0.8730189172	3.77e-05
Phatr3_Jdraft310.t1	AT1G54830	1380	Predicted protein {ECO:0000313|EMBL:EEC42817.1} [Source:UniProtKB/TrEMBL,Acc:B7S3P9]	nuclear factor Y, subunit C3 (NF-YC3)	IPR003958 (PFAM); IPR009072 (G3DSA:1.10.20.GENE3D); mobidb-lite (MOBIDB_LITE); mobidb-lite (MOBIDB_LITE); mobidb-lite (MOBIDB_LITE); mobidb-lite (MOBIDB_LITE); mobidb-lite (MOBIDB_LITE); PTHR10252 (PANTHER); PTHR10252:SF39 (PANTHER); IPR009072 (SUPERFAMILY)	F:protein heterodimerization activity	F:GO:0046982	F:protein heterodimerization activity	RNA.regulation of transcription.CCAAT box binding factor family, HAP5	RNA.regulation of transcription.CCAAT box binding factor family, HAP5	Transcription factor		3	1	7204828	O	-1.4678002805	5.24e-33	-0.3239932625	0.0086356383	1.143807018	8.93e-21	-0.1469139055	0.9502342971	-0.0676840492	0.7915598636	0.0792298562	0.7727085326	-0.1466263675	1	-0.1282343782	0.8381404112	0.0183919894	0.9929585373	-0.5406258855	2.42e-05	-0.4065441337	0.004507149	0.1340817518	0.39928823
Phatr3_J47564.t1	AT1G55130	2049	Predicted protein {ECO:0000313|EMBL:EEC46544.1} [Source:UniProtKB/TrEMBL,Acc:B7G439]	transmembrane nine 6 (TMN6)	IPR004240 (PFAM); PTHR10766:SF55 (PANTHER); IPR004240 (PANTHER)	C:integral component of membrane	C:GO:0016021	C:integral component of membrane	DNA.unspecified	not assigned.unknown	DNA unspecified		3	1	7202793	P	-0.9786495299	8.15e-10	-0.0326355346	0.8575987118	0.9460139953	2.96e-09	-0.1018017018	0.99998724	-0.0468597471	0.9053121772	0.0549419546	0.8940220809	-0.1187784347	1	-0.10491359	0.9373653219	0.0138648447	0.9954200087	-0.1328611158	0.5150057679	0.6316376415	0.0005718043	0.7644987573	3.4e-05
Phatr3_J43785.t1	AT1G55620	1767	Predicted protein {ECO:0000313|EMBL:EEC50655.1} [Source:UniProtKB/TrEMBL,Acc:B7FTG7]	chloride channel F (CLC-F)	IPR001807 (PRINTS); IPR014743 (G3DSA:1.10.3080.GENE3D); IPR001807 (PFAM); PTHR43427:SF1 (PANTHER); PTHR43427 (PANTHER); cd00400 (CDD); IPR014743 (SUPERFAMILY)	F:voltage-gated chloride channel activity; P:chloride transport; C:membrane; P:transmembrane transport	F:GO:0005247; P:GO:0006821; C:GO:0016020; P:GO:0055085	F:voltage-gated chloride channel activity; P:chloride transport; C:membrane; P:transmembrane transport	transport.unspecified anions	transport.unspecified anions	Transport misc		3	1	7197057	P	-1.2067614742	2.1e-14	-0.1463902074	0.3449480735	1.0603712667	2.71e-11	-0.1372888676	0.99998724	-0.0164783219	0.9649800362	0.1208105458	0.6843150384	-0.0341240234	1	-0.086347882	0.944717014	-0.0522238586	0.9915180752	-0.0299796798	0.887947503	-0.0327393636	0.8639744294	-0.0027596838	0.9883308867
Phatr3_J43960.t1	AT1G55750	1926	Predicted protein {ECO:0000313|EMBL:ACI65551.1} [Source:UniProtKB/TrEMBL,Acc:B5Y4W9]	BSD domain (BTF2-like transcription factors, Synapse-associated proteins and DOS2-like proteins)	IPR011993 (G3DSA:2.30.29.GENE3D); IPR005607 (PFAM); IPR013876 (PFAM); mobidb-lite (MOBIDB_LITE); PTHR12856:SF0 (PANTHER); IPR027079 (PANTHER); IPR005607 (PROSITE_PROFILES); cd13229 (CDD); SSF50729 (SUPERFAMILY)	C:transcription factor TFIIH core complex; P:nucleotide-excision repair; P:transcription, DNA-templated	C:GO:0000439; P:GO:0006289; P:GO:0006351	C:transcription factor TFIIH core complex; P:nucleotide-excision repair; P:transcription, DNA-templated	RNA.regulation of transcription.unclassified	RNA.regulation of transcription.General Transcription	Transcription factor		3	1	7204182	O	-0.9802096819	1.13e-10	0.0149304632	0.9310864651	0.9951401451	6.02e-11	0.1646304385	0.99998724	0.3509667768	0.0727634246	0.1863363383	0.4873294209	0.0976363028	1	0.4769539232	0.1010307556	0.3793176204	0.3520306467	0.4628385313	0.0047649864	0.4980145228	0.0042246612	0.0351759915	0.8686293122
Phatr3_EG02245.t1	AT1G55860	4278	Predicted protein {ECO:0000313|EMBL:EEC44735.1} [Source:UniProtKB/TrEMBL,Acc:B7G8Z6]	ubiquitin-protein ligase 1 (UPL1)	IPR000408 (PRINTS); IPR009091 (G3DSA:2.130.10.GENE3D); PF13540 (PFAM); G3DSA:3.90.1750.10 (GENE3D); G3DSA:3.30.2410.10 (GENE3D); IPR000569 (PFAM); G3DSA:3.30.2160.10 (GENE3D); IPR009091 (G3DSA:2.130.10.GENE3D); mobidb-lite (MOBIDB_LITE); mobidb-lite (MOBIDB_LITE); mobidb-lite (MOBIDB_LITE); mobidb-lite (MOBIDB_LITE); mobidb-lite (MOBIDB_LITE); mobidb-lite (MOBIDB_LITE); mobidb-lite (MOBIDB_LITE);…	F:ubiquitin-protein transferase activity	F:GO:0004842	F:ubiquitin-protein transferase activity	protein.degradation.ubiquitin.E3.HECT	protein.degradation.ubiquitin.E3.HECT	Protein degradation ubiquitin		3	1	7195366	O	-0.9827203736	4.85e-15	-0.352373925	0.0055466763	0.6303464486	5.87e-07	-0.0654192439	0.99998724	0.1210527925	0.5816292402	0.1864720364	0.365349979	-0.0015579497	1	0.0197287988	0.9935135686	0.0212867485	0.9929585373	0.1520261098	0.3150207477	0.5756300561	5.05e-05	0.4236039463	0.0037864929
Phatr3_J14345.t1	AT1G55860	2295	Predicted protein {ECO:0000313|EMBL:EEC46427.1} [Source:UniProtKB/TrEMBL,Acc:B7G4C4]	ubiquitin-protein ligase 1 (UPL1)	G3DSA:3.90.1750.10 (GENE3D); G3DSA:3.30.2160.10 (GENE3D); G3DSA:3.30.2410.10 (GENE3D); IPR000569 (PFAM); mobidb-lite (MOBIDB_LITE); mobidb-lite (MOBIDB_LITE); mobidb-lite (MOBIDB_LITE); mobidb-lite (MOBIDB_LITE); mobidb-lite (MOBIDB_LITE); mobidb-lite (MOBIDB_LITE); PTHR11254 (PANTHER); IPR000569 (PROSITE_PROFILES); IPR000569 (CDD); IPR035983 (SUPERFAMILY)	F:ubiquitin-protein transferase activity	F:GO:0004842	F:ubiquitin-protein transferase activity	protein.degradation.ubiquitin.E3.HECT	protein.degradation.ubiquitin.E3.HECT	Protein degradation ubiquitin		3	1	7202676	O	0.0057048766	0.9616765698	-0.3680284904	0.0007800731	-0.373733367	0.0005515119	0.1107313154	0.99998724	0.0627883725	0.7798236583	-0.0479429429	0.8601642886	0.0845996131	1	0.0903549337	0.8992925954	0.0057553206	0.9986591663	0.1580689488	0.2188304672	0.0762226572	0.5872070608	-0.0818462916	0.5784736718
Phatr3_J3171.t1	AT1G55900	1275	Predicted protein {ECO:0000313|EMBL:EEC51596.1} [Source:UniProtKB/TrEMBL,Acc:B7FP04]	TIM50	IPR023214 (G3DSA:3.40.50.GENE3D); IPR004274 (PFAM); mobidb-lite (MOBIDB_LITE); mobidb-lite (MOBIDB_LITE); mobidb-lite (MOBIDB_LITE); mobidb-lite (MOBIDB_LITE); PTHR12210 (PANTHER); IPR027111 (PTHR12210:PANTHER); IPR004274 (PROSITE_PROFILES); cd07521 (CDD); IPR036412 (SUPERFAMILY)	C:mitochondrial inner membrane; C:TIM23 mitochondrial import inner membrane translocase complex; P:protein transport	C:GO:0005743; C:GO:0005744; P:GO:0015031	C:mitochondrial inner membrane; C:TIM23 mitochondrial import inner membrane translocase complex; P:protein transport	transport.metabolite transporters at the mitochondrial membrane	transport.metabolite transporters at the mitochondrial membrane	Transport metabolite transporters at the mitochondrial membrane		3	1	7195994	M	-1.0045542363	3.11e-15	-0.4863302295	7.35e-05	0.5182240068	6.84e-05	0.0069223671	0.99998724	-0.0017502462	0.9953828241	-0.0086726133	0.9794893235	-0.0441976075	1	-0.095107234	0.9044608947	-0.0509096265	0.9911730417	0.061142451	0.704722939	0.3725887394	0.0069067923	0.3114462884	0.0280369987
Phatr3_J31986.t1	AT1G55915	1185	Predicted protein {ECO:0000313|EMBL:EEC51243.1} [Source:UniProtKB/TrEMBL,Acc:B7FPW5]	zinc ion binding	IPR013536 (PFAM); G3DSA:2.20.28.140 (GENE3D); mobidb-lite (MOBIDB_LITE); mobidb-lite (MOBIDB_LITE); PTHR46622 (PANTHER); IPR013536 (PROSITE_PROFILES); IPR001876 (PROSITE_PROFILES); IPR036443 (SUPERFAMILY)	no GO terms	no GO terms	no GO terms	not assigned.unknown	not assigned.unknown	not assigned		3	1	7196524	O	-0.0165437402	0.9011264389	-0.1845006995	0.1458356617	-0.1679569594	0.1892496291	-0.107304941	0.99998724	0.102983839	0.6397899904	0.21028878	0.2580873332	-0.1106648528	1	0.043197874	0.9730685337	0.1538627268	0.8608551954	-0.0816867359	0.5991774257	-0.0180973769	0.9103677672	0.063589359	0.6949520912
Phatr3_J48060.t1	AT1G56000	1572	Predicted protein {ECO:0000313|EMBL:EEC45757.1} [Source:UniProtKB/TrEMBL,Acc:B7G5V2]	FADNAD(P)-binding oxidoreductase family protein	PF13450 (PFAM); PTHR16128 (PANTHER); PTHR16128:SF5 (PANTHER); IPR036188 (SUPERFAMILY)	no GO terms	no GO terms	no GO terms	misc.oxidases - copper, flavone etc.	misc.oxidases - copper, flavone etc	Oxidases		3	1	7203418	O	-0.5951192033	4.12e-05	-0.4901776259	0.0005780942	0.1049415774	0.4985817179	-0.1395102036	0.99998724	0.1881508847	0.3830519933	0.3276610883	0.0846346397	0.0457158693	1	0.2356545953	0.5840791758	0.189938726	0.8404627152	0.2819062567	0.073321567	0.0223023668	0.9055216463	-0.2596038899	0.1275564391
Phatr3_J7801.t1	AT1G56170	750	NA	nuclear factor Y, subunit C2 (NF-YC2)	IPR009072 (G3DSA:1.10.20.GENE3D); IPR007125 (PFAM); mobidb-lite (MOBIDB_LITE); mobidb-lite (MOBIDB_LITE); PTHR10252:SF39 (PANTHER); PTHR10252 (PANTHER); PTHR10252 (PANTHER); IPR009072 (SUPERFAMILY)	C:nucleosome; F:DNA binding; F:protein heterodimerization activity	C:GO:0000786; F:GO:0003677; F:GO:0046982	C:nucleosome; F:DNA binding; F:protein heterodimerization activity	RNA.regulation of transcription.CCAAT box binding factor family, HAP5	RNA.regulation of transcription.CCAAT box binding factor family, HAP5	Transcription factor	transcription factor	3	1	NA	O	-0.8910464178	3.18e-08	-0.3480489769	0.0369965555	0.542997441	0.0008217819	-0.0093736159	0.99998724	-0.0037488206	0.9919801396	0.0056247953	0.9914243989	-0.0965260618	1	0.0352828139	0.9861138721	0.1318088757	0.9634271954	-0.2044734828	0.2963036027	1.0248736386	1.97e-08	1.2293471214	1.72e-11
Phatr3_J44735.t1	AT1G56290	1416	Predicted protein {ECO:0000313|EMBL:EEC49398.1} [Source:UniProtKB/TrEMBL,Acc:B7FVG2]	CwfJ-like family protein	IPR006767 (PFAM); IPR006768 (PFAM); mobidb-lite (MOBIDB_LITE); mobidb-lite (MOBIDB_LITE); mobidb-lite (MOBIDB_LITE); mobidb-lite (MOBIDB_LITE); mobidb-lite (MOBIDB_LITE); mobidb-lite (MOBIDB_LITE); IPR040194 (PANTHER); PTHR12072:SF5 (PANTHER)	no GO terms	no GO terms	no GO terms	not assigned.no ontology	not assigned.no ontology	not assigned		3	1	7199714	O	-0.7406706788	2.71e-07	-0.0030855778	0.9839698684	0.737585101	3.24e-07	0.034619766	0.99998724	-0.0726762957	0.7996213995	-0.1072960617	0.7073501142	0.0459154706	1	-0.0506745005	0.9730685337	-0.096589971	0.9756588664	0.0430675159	0.8220833293	-0.0716848256	0.6857152617	-0.1147523415	0.5220719333
Phatr3_Jdraft866.t1	AT1G56450	747	Predicted protein {ECO:0000313|EMBL:EEC42786.1} [Source:UniProtKB/TrEMBL,Acc:B7S3T6]	20S proteasome beta subunit G1 (PBG1)	IPR001353 (PFAM); IPR029055 (G3DSA:3.60.20.GENE3D); IPR016295 (PIRSF); PTHR11599 (PANTHER); IPR016295 (PTHR11599:PANTHER); IPR023333 (PROSITE_PROFILES); IPR016295 (CDD); IPR029055 (SUPERFAMILY)	F:threonine-type endopeptidase activity; C:proteasome core complex; P:proteolysis involved in cellular protein catabolic process	F:GO:0004298; C:GO:0005839; P:GO:0051603	F:threonine-type endopeptidase activity; C:proteasome core complex; P:proteolysis involved in cellular protein catabolic process	protein.degradation.ubiquitin.proteasom	protein.degradation.ubiquitin.proteasom	Protein degradation ubiquitin		3	1	7204839	O	0.6483482132	5.7e-05	-0.0172305422	0.926596125	-0.6655787554	3.62e-05	0.0088210603	0.99998724	0.1617656213	0.5757949513	0.1529445611	0.6427352521	-0.0337016496	1	0.1386807643	0.8967975511	0.1723824139	0.9340919845	-0.6529351986	0.0001903113	-1.238173948	1.95e-10	-0.5852387494	0.0031620069
Phatr3_J18241.t1	AT1G56590	1398	NA	ZIG SUPPRESSOR 4 (ZIP4)	IPR001392 (PRINTS); G3DSA:2.60.40.1170 (GENE3D); IPR028565 (PFAM); IPR001392 (PIRSF); G3DSA:3.30.450.60 (GENE3D); G3DSA:2.60.40.1170 (GENE3D); PTHR10529:SF340 (PANTHER); PTHR10529 (PANTHER); IPR028565 (PROSITE_PROFILES); cd09252 (CDD); IPR011012 (SUPERFAMILY); IPR036168 (SUPERFAMILY)	P:intracellular protein transport; P:vesicle-mediated transport; C:clathrin adaptor complex	P:GO:0006886; P:GO:0016192; C:GO:0030131	P:intracellular protein transport; P:vesicle-mediated transport; C:clathrin adaptor complex	protein.targeting.secretory pathway.unspecified	protein.targeting.secretory pathway.unspecified	Protein targeting		3	1	NA	O	-1.210168961	1.18e-14	0.0433359856	0.7844615509	1.2535049466	1.4e-15	-0.1634789049	0.9604331636	-0.0955133013	0.722723912	0.0679656036	0.840744752	-0.0181777565	1	-0.0697379802	0.954615739	-0.0515602237	0.9915180752	0.1611982946	0.3415602193	-0.2820169469	0.0879124832	-0.4432152414	0.0065148348
Phatr3_J54826.t1	AT1G57770	2058	NA	FADNAD(P)-binding oxidoreductase family protein	IPR002937 (PFAM); IPR036188 (G3DSA:3.50.50.GENE3D); IPR036188 (G3DSA:3.50.50.GENE3D); mobidb-lite (MOBIDB_LITE); mobidb-lite (MOBIDB_LITE); PTHR46313 (PANTHER); IPR036188 (SUPERFAMILY)	F:oxidoreductase activity; P:oxidation-reduction process	F:GO:0016491; P:GO:0055114	F:oxidoreductase activity; P:oxidation-reduction process	secondary metabolism.isoprenoids.carotenoids	secondary metabolism.isoprenoids.carotenoids	secondary metabolism isoprenoids		3	1	NA	O	-0.8152932696	4.73e-09	-0.1268927286	0.3917806632	0.688400541	8.42e-07	0.0087566909	0.99998724	-0.2984659736	0.1058156139	-0.3072226645	0.116195449	0.0039625882	1	-0.181922426	0.7420758285	-0.1858850141	0.8511065861	-0.2121913814	0.1873628143	0.5165546774	0.000924544	0.7287460588	2.84e-06
Phatr3_J9210.t1	AT1G57770	1986	CRTISO5 carotenoid isomerase 5,phytoene dehydrogenase-related protein {ECO:0000313|EMBL:EEC51326.1} [Source:UniProtKB/TrEMBL,Acc:B7FQF7]	FADNAD(P)-binding oxidoreductase family protein	PR00411 (PRINTS); PF13450 (PFAM); IPR036188 (G3DSA:3.50.50.GENE3D); IPR036188 (G3DSA:3.50.50.GENE3D); PTHR46313:SF5 (PANTHER); PTHR46313 (PANTHER); IPR036188 (SUPERFAMILY)	no GO terms	no GO terms	no GO terms	secondary metabolism.isoprenoids.carotenoids	secondary metabolism.isoprenoids.carotenoids	secondary metabolism isoprenoids		3	1	7196241	P	-1.5947568905	2.56e-23	-1.1096070853	3.8e-12	0.4851498052	0.0025053808	-0.0263214749	0.99998724	-0.0036075589	0.9923686464	0.022713916	0.9580671876	-0.19952275	1	0.0223679357	0.9935135686	0.2218906857	0.8522822438	-0.7772104358	4.15e-06	-0.4520740302	0.0187364768	0.3251364056	0.1014510529
Phatr3_J15324.t1	AT1G58030	1938	Predicted protein {ECO:0000313|EMBL:EEC45177.1} [Source:UniProtKB/TrEMBL,Acc:B7G8I9]	cationic amino acid transporter 2 (CAT2)	IPR002293 (PIRSF); IPR029485 (PFAM); G3DSA:1.20.1740.10 (GENE3D); IPR002293 (PFAM); mobidb-lite (MOBIDB_LITE); mobidb-lite (MOBIDB_LITE); mobidb-lite (MOBIDB_LITE); PTHR43243:SF4 (PANTHER); PTHR43243 (PANTHER)	C:membrane; F:transmembrane transporter activity; P:transmembrane transport	C:GO:0016020; F:GO:0022857; P:GO:0055085	C:membrane; F:transmembrane transporter activity; P:transmembrane transport	transport.amino acids	transport.amino acids	Transport amino acids		3	1	7195084	M	-1.1791311319	1.01e-23	-0.5393723573	4.1e-06	0.6397587746	5.67e-08	0.0209358656	0.99998724	0.1693013397	0.3480596735	0.1483654741	0.4737514321	0.0362023602	1	0.1278866846	0.8269029411	0.0916843244	0.9675600648	0.0836970913	0.581665304	0.1607001436	0.2651014391	0.0770030523	0.6322064738
Phatr3_J9886.t1	AT1G58230	3567	Predicted protein {ECO:0000313|EMBL:EEC50634.1} [Source:UniProtKB/TrEMBL,Acc:B7FTC8]	binding	IPR036372 (G3DSA:1.10.1540.GENE3D); IPR023362 (PFAM); IPR015943 (G3DSA:2.130.10.GENE3D); IPR000409 (PFAM); mobidb-lite (MOBIDB_LITE); mobidb-lite (MOBIDB_LITE); mobidb-lite (MOBIDB_LITE); mobidb-lite (MOBIDB_LITE); PTHR13743:SF123 (PANTHER); PTHR13743 (PANTHER); IPR023362 (PROSITE_PROFILES); IPR000409 (PROSITE_PROFILES); IPR000409 (CDD); IPR036372 (SUPERFAMILY); SSF50729 (SUPERFAMILY); IPR036322 …	F:protein binding	F:GO:0005515	F:protein binding	not assigned.no ontology	cell.vesicle transport	Cell vesicle transport		3	1	7197036	O	-1.098232404	2.74e-14	-0.5967030904	3.75e-05	0.5015293136	0.0005811875	0.0232439988	0.99998724	0.2961477727	0.130544186	0.272903774	0.2094344952	0.049381167	1	0.1609943644	0.8189174928	0.1116131975	0.9675600648	-0.05987956	0.7614884029	0.2588466594	0.1367469686	0.3187262194	0.0695079178
Phatr3_J44391.t1	AT1G58370	1461	Predicted protein {ECO:0000313|EMBL:EEC50167.1} [Source:UniProtKB/TrEMBL,Acc:B7FTY0]	RXF12	IPR001000 (PRINTS); IPR001000 (PFAM); G3DSA:3.20.20.80 (GENE3D); mobidb-lite (MOBIDB_LITE); mobidb-lite (MOBIDB_LITE); mobidb-lite (MOBIDB_LITE); mobidb-lite (MOBIDB_LITE); PTHR31490:SF1 (PANTHER); PTHR31490 (PANTHER); IPR001000 (PROSITE_PROFILES); IPR017853 (SUPERFAMILY)	F:hydrolase activity, hydrolyzing O-glycosyl compounds; P:carbohydrate metabolic process	F:GO:0004553; P:GO:0005975	F:hydrolase activity, hydrolyzing O-glycosyl compounds; P:carbohydrate metabolic process	cell wall.degradation.mannan-xylose-arabinose-fucose	cell wall.degradation.mannan-xylose-arabinose-fucose	cell wall		3	1	7198055	O	-1.4442189072	3.21e-25	-1.0263728156	4.37e-15	0.4178460917	0.0041231202	-0.0034879859	0.99998724	0.2713739025	0.1107077272	0.2748618884	0.1303109259	-0.0285249103	1	0.0870718516	0.9289772539	0.1155967619	0.9512383414	0.2750800172	0.0571453614	-0.0599243913	0.7231998147	-0.3350044085	0.0291330282
Phatr3_J43933.t1	AT1G59725	1656	Predicted protein {ECO:0000313|EMBL:ACI65536.1} [Source:UniProtKB/TrEMBL,Acc:B5Y4T5]	DNAJ heat shock family protein	IPR001623 (PRINTS); IPR036869 (G3DSA:1.10.287.GENE3D); IPR036426 (G3DSA:2.90.10.GENE3D); IPR001623 (PFAM); mobidb-lite (MOBIDB_LITE); PTHR43948 (PANTHER); IPR001623 (PROSITE_PROFILES); IPR001623 (CDD); IPR036869 (SUPERFAMILY)	no GO terms	no GO terms	no GO terms	stress.abiotic.heat	not assigned.unknown	Stress heat		3	1	7204366	M	-0.7179598686	9.79e-10	-0.2719619682	0.020990273	0.4459979004	0.0001789832	-0.1421764567	0.9239756042	-0.0732639087	0.7434212559	0.068912548	0.7936078759	-0.0743926938	1	-0.1135996381	0.8524348598	-0.0392069442	0.9918447208	0.2458442329	0.0560253561	0.0508395392	0.7352458326	-0.1950046937	0.1683571423
Phatr3_J52368.t1	AT1G59820	5439	NA	aminophospholipid ATPase 3 (ALA3)	IPR023299 (G3DSA:3.40.1110.GENE3D); IPR032631 (PFAM); IPR032630 (PFAM); IPR001757 (TIGRFAM); G3DSA:1.20.1110.10 (GENE3D); PF13246 (PFAM); IPR023214 (G3DSA:3.40.50.GENE3D); mobidb-lite (MOBIDB_LITE); mobidb-lite (MOBIDB_LITE); mobidb-lite (MOBIDB_LITE); IPR006539 (PANTHER); IPR008250 (SUPERFAMILY); IPR036412 (SUPERFAMILY); IPR023298 (SUPERFAMILY); IPR023299 (SUPERFAMILY)	F:nucleotide binding; F:magnesium ion binding; F:ATP binding; P:phospholipid transport; C:integral component of membrane; F:ATPase-coupled intramembrane lipid transporter activity	F:GO:0000166; F:GO:0000287; F:GO:0005524; P:GO:0015914; C:GO:0016021; F:GO:0140326	F:nucleotide binding; F:magnesium ion binding; F:ATP binding; P:phospholipid transport; C:integral component of membrane; F:ATPase-coupled intramembrane lipid transporter activity	transport.p- and v-ATPases	RNA.regulation of transcription.bZIP transcription factor family	Transport p- and v-ATPases		3	1	NA	O	-0.8253334285	1.24e-07	-0.0034201422	0.9845052567	0.8219132863	1.42e-07	0.1258889733	0.99998724	0.0347977227	0.9288305163	-0.0910912507	0.8072757846	0.1188766662	1	0.0974925918	0.945605831	-0.0213840744	0.9945164536	0.5842138608	0.0005875194	0.3836328985	0.040802422	-0.2005809623	0.3323901724
Phatr3_J13537.t1	AT1G60230	1338	Predicted protein {ECO:0000313|EMBL:ACI65319.1} [Source:UniProtKB/TrEMBL,Acc:B5Y3J7]	Radical SAM superfamily protein	IPR013785 (G3DSA:3.20.20.GENE3D); IPR007197 (PFAM); IPR040072 (PANTHER); SSF102114 (SUPERFAMILY)	F:catalytic activity; P:rRNA processing; F:RNA methyltransferase activity; F:iron-sulfur cluster binding	F:GO:0003824; P:GO:0006364; F:GO:0008173; F:GO:0051536	F:catalytic activity; P:rRNA processing; F:RNA methyltransferase activity; F:iron-sulfur cluster binding	not assigned.no ontology	protein.synthesis.ribosome biogenesis.Pre-rRNA processing and modifications.methylotransferases	Protein synthesis		3	1	7204623	P	-1.1439376096	2.78e-11	-0.5556847411	0.0008286723	0.5882528685	0.0008019365	0.1159239534	0.99998724	-0.2800408308	0.2275179867	-0.3959647841	0.0720469525	0.1765576022	1	-0.2271889632	0.7088095543	-0.4037465654	0.344743707	0.4805147282	0.0064688231	0.8109372964	8.09e-06	0.3304225683	0.0893755648
Phatr3_J48643.t1	AT1G60420	1168	Predicted protein {ECO:0000313|EMBL:EEC45320.1} [Source:UniProtKB/TrEMBL,Acc:B7G7Z1]	DC1 domain-containing protein	G3DSA:3.40.30.10 (GENE3D); G3DSA:3.40.30.10 (GENE3D); IPR012336 (PFAM); PTHR46472 (PANTHER); IPR013766 (PROSITE_PROFILES); IPR036249 (SUPERFAMILY); IPR036249 (SUPERFAMILY)	P:cell redox homeostasis	P:GO:0045454	P:cell redox homeostasis	not assigned.no ontology.DC1 domain containing protein	not assigned.no ontology.DC1 domain containing protein	not assigned		3	1	7194841	O	-0.4261407163	0.0111122219	-0.1657030708	0.3552300452	0.2604376455	0.1265955801	0.6566487376	0.001511037	0.3778115359	0.0845613226	-0.2788372017	0.2857317649	0.1555231729	1	0.3675602387	0.3793475847	0.2120370658	0.8789988246	-0.1253585196	0.5601384223	0.6108904915	0.0013595386	0.7362490111	0.0001236053
Phatr3_J40447.t1	AT1G60420	1326	Predicted protein {ECO:0000313|EMBL:EEC44115.1} [Source:UniProtKB/TrEMBL,Acc:B7GBG4]	DC1 domain-containing protein	G3DSA:3.40.30.10 (GENE3D); IPR012336 (PFAM); mobidb-lite (MOBIDB_LITE); mobidb-lite (MOBIDB_LITE); mobidb-lite (MOBIDB_LITE); mobidb-lite (MOBIDB_LITE); PTHR13871 (PANTHER); IPR036249 (SUPERFAMILY)	no GO terms	no GO terms	no GO terms	not assigned.no ontology.DC1 domain containing protein	not assigned.unknown	not assigned		3	1	7198167	O	-0.0753375651	0.9060279213	-0.2053982017	0.7598002878	-0.1300606366	0.8386569703	-0.0526672826	0.99998724	0.0356341482	0.9846747456	0.0883014308	0.9569248003	-0.1664677102	1	0.0546250302	0.9969168217	0.2210927403	0.9915180752	-0.1405208851	0.8721266258	2.6494927788	0.0001210731	2.790013664	6.78e-05
Phatr3_J50197.t1	AT1G60420	612	Predicted protein {ECO:0000313|EMBL:EEC43464.1} [Source:UniProtKB/TrEMBL,Acc:B7GDA0]	DC1 domain-containing protein	G3DSA:3.40.30.10 (GENE3D); IPR012336 (PFAM); PTHR13871 (PANTHER); IPR013766 (PROSITE_PROFILES); IPR036249 (SUPERFAMILY)	P:cell redox homeostasis	P:GO:0045454	P:cell redox homeostasis	not assigned.no ontology.DC1 domain containing protein	not assigned.unknown	not assigned		3	1	7198890	S	-0.4838848506	0.0246763388	-0.2590712176	0.2393154856	0.224813633	0.3120326389	-0.2156400606	0.99998724	-0.1145667549	0.7848185398	0.1010733057	0.8363158154	0.0737040466	1	-0.0004934139	1	-0.0741974605	0.9915180752	0.7541568394	0.0005504695	-0.467671028	0.0574731989	-1.2218278674	4.52e-07
Phatr3_J30282.t1	AT1G60490	3024	Predicted protein {ECO:0000313|EMBL:EEC44349.1} [Source:UniProtKB/TrEMBL,Acc:B7GAC4]	vacuolar protein sorting 34 (VPS34)	G3DSA:3.30.1010.10 (GENE3D); G3DSA:1.25.40.70 (GENE3D); IPR008290 (PIRSF); IPR036940 (G3DSA:1.10.1070.GENE3D); IPR001263 (PFAM); IPR000403 (PFAM); IPR015433 (PANTHER); PTHR10048:SF7 (PANTHER); IPR001263 (PROSITE_PROFILES); IPR000403 (PROSITE_PROFILES); IPR002420 (PROSITE_PROFILES); cd00870 (CDD); cd00896 (CDD); IPR011009 (SUPERFAMILY); SSF49562 (SUPERFAMILY); IPR016024 (SUPERFAMILY)	F:kinase activity; F:1-phosphatidylinositol-3-kinase activity; P:phosphatidylinositol phosphorylation; P:phosphatidylinositol-mediated signaling	F:GO:0016301; F:GO:0016303; P:GO:0046854; P:GO:0048015	F:kinase activity; F:1-phosphatidylinositol-3-kinase activity; P:phosphatidylinositol phosphorylation; P:phosphatidylinositol-mediated signaling	signalling.lipids	signalling.lipids	Signalling unspecified		3	1	7195761	O	-0.1914553309	0.1913846767	-0.0293716214	0.8570590386	0.1620837095	0.2714073292	0.0163663971	0.99998724	0.1612468932	0.5012646934	0.1448804961	0.6001352842	0.0023705684	1	0.1120410852	0.9108804341	0.1096705167	0.9675600648	0.145172214	0.4143695884	0.5691372488	0.0005169361	0.4239650348	0.0124073445
Phatr3_J30154.t1	AT1G60890	1494	Predicted protein {ECO:0000313|EMBL:EEC44493.1} [Source:UniProtKB/TrEMBL,Acc:B7G9R7]	Phosphatidylinositol-4-phosphate 5-kinase family protein	G3DSA:2.20.110.10 (GENE3D); IPR003409 (PFAM); mobidb-lite (MOBIDB_LITE); mobidb-lite (MOBIDB_LITE); mobidb-lite (MOBIDB_LITE); mobidb-lite (MOBIDB_LITE); PTHR43215 (PANTHER); SSF82185 (SUPERFAMILY)	no GO terms	no GO terms	no GO terms	signalling.phosphinositides.phosphatidylinositol-4-phosphate 5-kinase	signalling.phosphinositides.phosphatidylinositol-4-phosphate 5-kinase	Signalling phosphinositides		3	1	7195669	O	-0.5674697773	0.0010202105	0.0279375041	0.8874772907	0.5954072814	0.0005615006	-0.0196765217	0.99998724	-0.0383830476	0.9281227867	-0.0187065259	0.9690407789	-0.0342661365	1	-2.41e-05	1	0.0342420436	0.9929585373	-0.1125078347	0.6187970376	1.0588911352	5.61e-08	1.1713989699	2.25e-09
Phatr3_J46838.t1	AT1G61000	1362	Predicted protein {ECO:0000313|EMBL:ACI65382.1} [Source:UniProtKB/TrEMBL,Acc:B5Y3X8]	FUNCTIONS IN: molecular_function unknown	IPR005549 (PFAM); IPR038275 (G3DSA:1.10.418.GENE3D); PTHR21650:SF2 (PANTHER); PTHR21650 (PANTHER)	C:kinetochore; C:Ndc80 complex	C:GO:0000776; C:GO:0031262	C:kinetochore; C:Ndc80 complex	not assigned.no ontology	not assigned.unknown	not assigned		3	1	7204691	O	0.0681559596	0.7007912953	-0.0691779572	0.7155780353	-0.1373339167	0.4316194042	0.0494670381	0.99998724	0.0894309494	0.8071846682	0.0399639113	0.9301585182	0.0959640255	1	0.2704363755	0.6487515592	0.17447235	0.9391419446	-1.2200591054	3.26e-12	-0.2389617212	0.2555736757	0.9810973842	4.52e-07
Phatr3_J28482.t1	AT1G61010	2402	Predicted protein {ECO:0000313|EMBL:EEC47117.1} [Source:UniProtKB/TrEMBL,Acc:B7G2E4]	cleavage and polyadenylation specificity factor 73-I (CPSF73-I)	IPR011108 (PFAM); IPR022712 (PFAM); IPR021718 (PFAM); G3DSA:3.40.50.10890 (GENE3D); IPR036866 (G3DSA:3.60.15.GENE3D); IPR001279 (PFAM); PTHR11203:SF11 (PANTHER); PTHR11203 (PANTHER); cd16292 (CDD); IPR036866 (SUPERFAMILY)	no GO terms	no GO terms	no GO terms	RNA.processing	RNA.processing.3 end processing.CPSF73a	RNA processing		3	1	7202166	O	-1.437697017	8.33e-27	-0.0135524735	0.9272270424	1.4241445435	2.61e-26	-0.0145765135	0.99998724	0.0645640493	0.8196274148	0.0791405628	0.7914827515	0.0468876154	1	0.0437130635	0.9769442881	-0.0031745518	0.9988885981	0.1478636665	0.3527467245	0.5806974025	8.43e-05	0.4328337359	0.0044458314
Phatr3_J47218.t1	AT1G62200	1860	Predicted protein {ECO:0000313|EMBL:EEC47196.1} [Source:UniProtKB/TrEMBL,Acc:B7G2W1]	Major facilitator superfamily protein	IPR000109 (PFAM); mobidb-lite (MOBIDB_LITE); PTHR11654:SF96 (PANTHER); IPR000109 (PANTHER); IPR000109 (PANTHER); PTHR11654:SF96 (PANTHER); IPR000109 (PANTHER); PTHR11654:SF96 (PANTHER); IPR036259 (SUPERFAMILY); IPR036259 (SUPERFAMILY)	C:membrane; F:transmembrane transporter activity; P:transmembrane transport	C:GO:0016020; F:GO:0022857; P:GO:0055085	C:membrane; F:transmembrane transporter activity; P:transmembrane transport	transport.peptides and oligopeptides	transport.peptides and oligopeptides	Transport peptides and oligopeptides		3	1	7202198	S	-1.4220644409	7.69e-19	0.0148636211	0.9292508684	1.436928062	3.67e-19	-0.1439217068	0.99998724	-0.3092242253	0.1182253052	-0.1653025186	0.5456110315	-0.1050824268	1	-0.2071311971	0.7046197588	-0.1020487703	0.979550942	0.0235990461	0.9147847804	-0.1519522966	0.4031134914	-0.1755513427	0.3464709137
Phatr3_EG02639.t1	AT1G63010	1515	Predicted protein {ECO:0000313|EMBL:EEC49948.1} [Source:UniProtKB/TrEMBL,Acc:B7FU95]	Major Facilitator Superfamily with SPX (SYG1 Pho81 XPR1) domain-containing protein	G3DSA:1.20.1250.20 (GENE3D); IPR011701 (PFAM); PTHR23510 (PANTHER); PTHR23510:SF3 (PANTHER); IPR020846 (PROSITE_PROFILES); IPR020846 (CDD); IPR036259 (SUPERFAMILY)	C:integral component of membrane; P:transmembrane transport	C:GO:0016021; P:GO:0055085	C:integral component of membrane; P:transmembrane transport	not assigned.no ontology	not assigned.unknown	not assigned		3	1	7197711	O	-0.0588737973	0.685070144	-0.0889198043	0.552753902	-0.030046007	0.8391568207	0.1367839323	0.99998724	-0.0939323081	0.7285753474	-0.2307162404	0.2902314929	0.1158264924	1	-0.0191876081	0.9935135686	-0.1350141004	0.9430912497	-0.528777371	0.000294094	-0.0447909157	0.8062564332	0.4839864553	0.0023889111
Phatr3_J15482.t1	AT1G63120	1554	Predicted protein {ECO:0000313|EMBL:EEC45142.1} [Source:UniProtKB/TrEMBL,Acc:B7G8B9]	RHOMBOID-like 2 (RBL2)	IPR035952 (G3DSA:1.20.1540.GENE3D); IPR022764 (PFAM); mobidb-lite (MOBIDB_LITE); IPR002610 (PANTHER); SSF144091 (SUPERFAMILY)	F:serine-type endopeptidase activity; P:proteolysis; C:integral component of membrane	F:GO:0004252; P:GO:0006508; C:GO:0016021	F:serine-type endopeptidase activity; P:proteolysis; C:integral component of membrane	protein.degradation.serine protease	protein.degradation.serine protease	Protein degradation		3	1	7195094	O	-0.1865356983	0.0968159562	-0.1611394859	0.1597853594	0.0253962124	0.831505009	0.0882200957	0.99998724	-0.0597731169	0.7946303374	-0.1479932126	0.4289791251	0.1544330691	1	-0.0280835653	0.9834045909	-0.1825166344	0.7154326063	-0.1525333154	0.2388542565	-0.3452916079	0.0067475681	-0.1927582925	0.1554330771
Phatr3_J42743.t1	AT1G63120	1581	Predicted protein {ECO:0000313|EMBL:EEC51155.1} [Source:UniProtKB/TrEMBL,Acc:B7FPD5]	RHOMBOID-like 2 (RBL2)	IPR035952 (G3DSA:1.20.1540.GENE3D); IPR022764 (PFAM); mobidb-lite (MOBIDB_LITE); mobidb-lite (MOBIDB_LITE); mobidb-lite (MOBIDB_LITE); mobidb-lite (MOBIDB_LITE); mobidb-lite (MOBIDB_LITE); mobidb-lite (MOBIDB_LITE); mobidb-lite (MOBIDB_LITE); IPR002610 (PANTHER); SSF144091 (SUPERFAMILY)	F:serine-type endopeptidase activity; P:proteolysis; C:integral component of membrane	F:GO:0004252; P:GO:0006508; C:GO:0016021	F:serine-type endopeptidase activity; P:proteolysis; C:integral component of membrane	protein.degradation.serine protease	protein.degradation.serine protease	Protein degradation		3	1	7196128	O	-0.0064482266	0.9722188727	-0.0566062789	0.7607277495	-0.0501580524	0.7758668668	-0.1230960663	0.99998724	0.1846347912	0.5162735125	0.3077308575	0.2323709272	-0.1246110881	1	0.1249072928	0.9171770686	0.2495183809	0.8012211167	-1.1376899965	3.26e-11	-0.7770259356	6.56e-05	0.3606640609	0.0759068179
Phatr3_J12303.t1	AT1G63380	1218	Predicted protein {ECO:0000313|EMBL:EEC48263.1} [Source:UniProtKB/TrEMBL,Acc:B7FZ07]	NAD(P)-binding Rossmann-fold superfamily protein	IPR002347 (PRINTS); PF13561 (PFAM); G3DSA:3.40.50.720 (GENE3D); PTHR44147 (PANTHER); PS51257 (PROSITE_PROFILES); IPR036291 (SUPERFAMILY)	no GO terms	no GO terms	no GO terms	misc.short chain dehydrogenase/reductase (SDR)	not assigned.unknown	Short chain dehydrogenase reductase (SDR)		3	1	7201114	P	-2.7579253136	2.24e-34	-0.5463538488	0.0047137099	2.2115714648	2.76e-22	-0.3585811469	0.468195617	-0.1688556207	0.6293163314	0.1897255262	0.6151281516	-0.1977013917	1	-0.2940756493	0.6640131799	-0.0963742575	0.9908346311	-0.428474724	0.0440331119	-1.0074336467	5.72e-06	-0.5789589228	0.0115077188
Phatr3_J10677.t1	AT1G63440	3261	P1B, P type ATPase {ECO:0000313|EMBL:EEC49898.1} [Source:UniProtKB/TrEMBL,Acc:B7FU10]	heavy metal atpase 5 (HMA5)	PR00119 (PRINTS); PR00942 (PRINTS); IPR023214 (G3DSA:3.40.50.GENE3D); PF00122 (PFAM); PF00702 (PFAM); G3DSA:2.70.150.20 (GENE3D); G3DSA:3.30.70.100 (GENE3D); IPR006122 (TIGRFAM); IPR023299 (G3DSA:3.40.1110.GENE3D); IPR001757 (TIGRFAM); G3DSA:3.30.70.100 (GENE3D); IPR006121 (PFAM); IPR027256 (TIGRFAM); mobidb-lite (MOBIDB_LITE); mobidb-lite (MOBIDB_LITE); PTHR43520:SF8 (PANTHER); PTHR43520 (PANTHE…	F:nucleotide binding; F:copper ion binding; P:cation transport; C:integral component of membrane; F:ATPase-coupled cation transmembrane transporter activity; P:metal ion transport; F:metal ion binding	F:GO:0000166; F:GO:0005507; P:GO:0006812; C:GO:0016021; F:GO:0019829; P:GO:0030001; F:GO:0046872	F:nucleotide binding; F:copper ion binding; P:cation transport; C:integral component of membrane; F:ATPase-coupled cation transmembrane transporter activity; P:metal ion transport; F:metal ion binding	transport.metal	transport.metal	Transport metal		3	1	7197661	O	-0.2049278587	0.1366121766	-0.0626322731	0.6767359307	0.1422955856	0.3076776539	-0.0367805914	0.99998724	0.098175181	0.7015622142	0.1349557725	0.6020596765	0.0411626005	1	0.1652443009	0.7843469229	0.1240817004	0.9492299942	0.2334105505	0.1332017298	0.2150847171	0.1865535493	-0.0183258334	0.9239084365
Phatr3_J52468.t1	AT1G63440	3327	P1B, P type ATPase {ECO:0000313|EMBL:EEC45187.1} [Source:UniProtKB/TrEMBL,Acc:B7G8K2]	heavy metal atpase 5 (HMA5)	PR00119 (PRINTS); G3DSA:3.30.70.100 (GENE3D); G3DSA:3.30.70.100 (GENE3D); IPR023299 (G3DSA:3.40.1110.GENE3D); PF00702 (PFAM); IPR001757 (TIGRFAM); G3DSA:2.70.150.20 (GENE3D); IPR023214 (G3DSA:3.40.50.GENE3D); IPR006121 (PFAM); PF00122 (PFAM); IPR027256 (TIGRFAM); PTHR43520 (PANTHER); PTHR43520:SF8 (PANTHER); PTHR43520 (PANTHER); IPR006121 (PROSITE_PROFILES); IPR006121 (PROSITE_PROFILES); IPR00612…	F:nucleotide binding; P:cation transport; C:integral component of membrane; F:ATPase-coupled cation transmembrane transporter activity; P:metal ion transport; F:metal ion binding	F:GO:0000166; P:GO:0006812; C:GO:0016021; F:GO:0019829; P:GO:0030001; F:GO:0046872	F:nucleotide binding; P:cation transport; C:integral component of membrane; F:ATPase-coupled cation transmembrane transporter activity; P:metal ion transport; F:metal ion binding	transport.metal	transport.metal	Transport metal		3	1	7195087	O	-1.5760356655	4.08e-37	0.0189382186	0.8891661778	1.5949738841	6.07e-38	0.164064178	0.8348973349	0.0690874639	0.7775630117	-0.0949767142	0.7023393729	-0.046936812	1	-0.2250775475	0.5100400577	-0.1781407355	0.8021331728	0.2055284321	0.1361470567	0.0255296807	0.8754631729	-0.1799987514	0.2331262148
Phatr3_EG00951.t1	AT1G63490	6471	NA	transcription factor jumonji (jmjC) domain-containing protein	IPR019787 (PFAM); IPR013083 (G3DSA:3.30.40.GENE3D); IPR013637 (PFAM); IPR013083 (G3DSA:3.30.40.GENE3D); mobidb-lite (MOBIDB_LITE); mobidb-lite (MOBIDB_LITE); mobidb-lite (MOBIDB_LITE); mobidb-lite (MOBIDB_LITE); mobidb-lite (MOBIDB_LITE); IPR037869 (PANTHER); IPR019787 (PROSITE_PROFILES); IPR019787 (PROSITE_PROFILES); cd15560 (CDD); IPR011011 (SUPERFAMILY); IPR011011 (SUPERFAMILY)	C:Set1CCOMPASS complex	C:GO:0048188	C:Set1CCOMPASS complex	RNA.regulation of transcription.JUMONJI family	not assigned.unknown	Transcription factor		3	1	NA	M	-1.350029547	9.27e-11	-0.0491695742	0.8364336353	1.3008599728	4.25e-10	-0.088999652	0.99998724	0.1986033154	0.5955178562	0.2876029674	0.4250139451	-0.271350211	1	0.0122876436	0.9972761236	0.2836378547	0.8608551954	0.1393839382	0.6111131786	0.3527060788	0.1677525782	0.2133221405	0.4429481584
Phatr3_J37989.t1	AT1G63830	996	Predicted protein {ECO:0000313|EMBL:EEC46479.1} [Source:UniProtKB/TrEMBL,Acc:B7G4M1]	PLAC8 family protein	mobidb-lite (MOBIDB_LITE); mobidb-lite (MOBIDB_LITE); PTHR31152 (PANTHER)	no GO terms	no GO terms	no GO terms	not assigned.no ontology.proline rich family	not assigned.unknown	not assigned		3	1	7202892	O	-0.5152605043	0.0013814589	-0.4501345569	0.0045878848	0.0651259475	0.7074058634	-0.0409607641	0.99998724	0.0079180654	0.986407868	0.0488788295	0.902914421	-0.0719658928	1	-0.0160262594	0.9948980198	0.0559396334	0.9915180752	0.0715248524	0.7323286775	0.3932120893	0.0269486799	0.321687237	0.0804215134
Phatr3_EG02286.t1	AT1G63940	3432	Predicted protein {ECO:0000313|EMBL:EEC47444.1} [Source:UniProtKB/TrEMBL,Acc:B7G155]	monodehydroascorbate reductase 6 (MDAR6)	PR00411 (PRINTS); IPR006066 (PRINTS); PR00368 (PRINTS); IPR041854 (G3DSA:1.10.10.GENE3D); IPR036922 (G3DSA:2.102.10.GENE3D); IPR012744 (TIGRFAM); IPR041575 (PFAM); IPR023753 (PFAM); IPR006067 (PFAM); IPR036188 (G3DSA:3.50.50.GENE3D); IPR005117 (PFAM); IPR012748 (PFAM); IPR012748 (TIGRFAM); G3DSA:3.30.413.10 (GENE3D); IPR036188 (G3DSA:3.50.50.GENE3D); IPR007419 (PFAM); PTHR43809 (PANTHER); IPR0179…	F:nitrite reductase [NAD(P)H] activity; F:oxidoreductase activity; F:heme binding; P:nitrate assimilation; F:flavin adenine dinucleotide binding; F:NADP binding; F:iron-sulfur cluster binding; F:2 iron, 2 sulfur cluster binding; P:oxidation-reduction process	F:GO:0008942; F:GO:0016491; F:GO:0020037; P:GO:0042128; F:GO:0050660; F:GO:0050661; F:GO:0051536; F:GO:0051537; P:GO:0055114	F:nitrite reductase [NAD(P)H] activity; F:oxidoreductase activity; F:heme binding; P:nitrate assimilation; F:flavin adenine dinucleotide binding; F:NADP binding; F:iron-sulfur cluster binding; F:2 iron, 2 sulfur cluster binding; P:oxidation-reduction process	redox.ascorbate and glutathione.ascorbate	not assigned.unknown	Redox ascorbate and glutathione		3	1	NA	P	-2.1500693749	2.23e-11	-1.1990026274	0.0001694408	0.9510667475	0.0027525889	-0.4000093103	0.9116970829	-1.5497245614	1.21e-05	-1.1497152511	0.0027015335	-0.2190545562	1	-0.9755112158	0.1183566003	-0.7564566596	0.4119793426	1.3758186773	4.3e-05	1.4752781221	3.66e-05	0.0994594448	0.8233607457
Phatr3_J38271.t1	AT1G64185	489	Predicted protein {ECO:0000313|EMBL:EEC46136.1} [Source:UniProtKB/TrEMBL,Acc:B7G5E8]	Lactoylglutathione lyase	IPR029068 (G3DSA:3.10.180.GENE3D); IPR041581 (PFAM); PTHR31071 (PANTHER); PTHR31071:SF6 (PANTHER); cd06587 (CDD); IPR029068 (SUPERFAMILY)	no GO terms	no GO terms	no GO terms	Biodegradation of Xenobiotics.lactoylglutathione lyase	not assigned.unknown	not assigned		3	1	7203126	O	-1.6208098994	8.11e-07	-0.5635816248	0.0631182955	1.0572282746	0.0017779344	-0.0763958681	0.99998724	-0.0220873945	0.9784150209	0.0543084736	0.9447448697	-0.2450910957	1	-0.1348651719	0.9623954198	0.1102259238	0.9915180752	0.3391176723	0.3251169092	-0.8532335579	0.0120801439	-1.1923512302	0.0004576738
Phatr3_J14998.t1	AT1G64550	2553	NA	general control non-repressible 3 (GCN3)	IPR003439 (PFAM); IPR032781 (PFAM); IPR003439 (PFAM); G3DSA:3.40.50.300 (GENE3D); mobidb-lite (MOBIDB_LITE); mobidb-lite (MOBIDB_LITE); mobidb-lite (MOBIDB_LITE); PTHR19211 (PANTHER); PTHR19211:SF109 (PANTHER); PTHR19211 (PANTHER); IPR003439 (PROSITE_PROFILES); IPR003439 (PROSITE_PROFILES); cd03221 (CDD); cd03221 (CDD); IPR027417 (SUPERFAMILY); IPR027417 (SUPERFAMILY)	F:ATP binding; F:ATPase activity	F:GO:0005524; F:GO:0016887	F:ATP binding; F:ATPase activity	transport.ABC transporters and multidrug resistance systems	transport.ABC transporters and multidrug resistance systems	Transport ABC transporters and multidrug resistance systems		3	1	NA	O	-1.3010689899	2.68e-28	0.057445141	0.6435018356	1.3585141309	1.07e-30	-0.0636802009	0.99998724	0.0050866098	0.986407868	0.0687668107	0.7891961016	0.0522114967	1	-0.0543397091	0.9590867708	-0.1065512058	0.9476627622	0.042048124	0.7852132291	0.0951270335	0.4996059277	0.0530789095	0.7308168144
Phatr3_J14391.t1	AT1G64550	1980	Predicted protein {ECO:0000313|EMBL:EEC46150.1} [Source:UniProtKB/TrEMBL,Acc:B7G5H4]	general control non-repressible 3 (GCN3)	IPR032781 (PFAM); G3DSA:3.40.50.300 (GENE3D); G3DSA:3.40.50.300 (GENE3D); IPR003439 (PFAM); IPR032524 (PFAM); IPR003439 (PFAM); PTHR19211 (PANTHER); PTHR19211:SF56 (PANTHER); IPR003439 (PROSITE_PROFILES); IPR003439 (PROSITE_PROFILES); cd03221 (CDD); cd03221 (CDD); IPR027417 (SUPERFAMILY); IPR027417 (SUPERFAMILY)	F:DNA binding; F:ATP binding; F:ATPase activity	F:GO:0003677; F:GO:0005524; F:GO:0016887	F:DNA binding; F:ATP binding; F:ATPase activity	transport.ABC transporters and multidrug resistance systems	protein.synthesis.ribosome biogenesis.export from nucleus	Protein synthesis		3	1	7203138	O	-2.1490480674	1.32e-47	-0.8374924514	2.37e-09	1.311555616	5.79e-19	0.0368737852	0.99998724	0.1273681265	0.61447074	0.0904943413	0.7752476999	-0.0446664793	1	0.0468339503	0.9772770633	0.0915004296	0.9862207141	-0.1054665801	0.5608986662	0.5567002043	0.0005275332	0.6621667843	4.15e-05
Phatr3_J1813.t1	AT1G64780	1665	Predicted protein {ECO:0000313|EMBL:EEC47406.1} [Source:UniProtKB/TrEMBL,Acc:B7G0Y1]	ammonium transporter 1 2 (AMT1 2)	IPR024041 (PFAM); IPR029020 (G3DSA:1.10.3430.GENE3D); IPR001905 (TIGRFAM); mobidb-lite (MOBIDB_LITE); mobidb-lite (MOBIDB_LITE); mobidb-lite (MOBIDB_LITE); PTHR11730:SF6 (PANTHER); PTHR11730 (PANTHER); SSF111352 (SUPERFAMILY)	F:ammonium transmembrane transporter activity; P:ammonium transport; C:membrane; P:ammonium transmembrane transport	F:GO:0008519; P:GO:0015696; C:GO:0016020; P:GO:0072488	F:ammonium transmembrane transporter activity; P:ammonium transport; C:membrane; P:ammonium transmembrane transport	transport.ammonium	transport.ammonium	Transport ammonium		3	1	7201625	O	-0.4641281351	0.0008710359	-0.1524653164	0.3017181635	0.3116628187	0.0271791863	0.0042995333	0.99998724	0.0137163638	0.9719519343	0.0094168305	0.9808068501	-0.0276535883	1	0.2015825811	0.693953753	0.2292361693	0.7213653883	-0.7490989048	2.1e-07	0.5634293361	0.0003228413	1.3125282408	9.43e-18
Phatr3_EG02578.t1	AT1G64790	8490	Predicted protein {ECO:0000313|EMBL:EEC43895.1} [Source:UniProtKB/TrEMBL,Acc:B7GBS0]	ILITYHIA (ILA)	PF13646 (PFAM); IPR011989 (G3DSA:1.25.10.GENE3D); IPR000357 (PFAM); IPR011989 (G3DSA:1.25.10.GENE3D); mobidb-lite (MOBIDB_LITE); mobidb-lite (MOBIDB_LITE); IPR033173 (PTHR23346:PANTHER); PTHR23346 (PANTHER); IPR021133 (PROSITE_PROFILES); IPR021133 (PROSITE_PROFILES); IPR021133 (PROSITE_PROFILES); IPR021133 (PROSITE_PROFILES); IPR021133 (PROSITE_PROFILES); IPR016024 (SUPERFAMILY); IPR016024 (SUPER…	F:protein binding; P:regulation of translation; F:protein kinase regulator activity; F:protein kinase binding; P:positive regulation of kinase activity; F:ribosome binding	F:GO:0005515; P:GO:0006417; F:GO:0019887; F:GO:0019901; P:GO:0033674; F:GO:0043022	F:protein binding; P:regulation of translation; F:protein kinase regulator activity; F:protein kinase binding; P:positive regulation of kinase activity; F:ribosome binding	protein.synthesis	protein.synthesis	Protein synthesis		3	1	7198435	O	-0.0728150697	0.7276549996	-0.2674818308	0.204307357	-0.1946667611	0.340958862	0.0433781554	0.99998724	-0.0132923673	0.982250608	-0.0566705227	0.9151271971	0.0042013325	1	-0.0923362963	0.9650034673	-0.0965376288	0.9911730417	0.0019577578	0.9959919721	0.232924264	0.3509632834	0.2309665062	0.376705393
Phatr3_EG02503.t1	AT1G65440	5877	Predicted protein {ECO:0000313|EMBL:EEC46271.1} [Source:UniProtKB/TrEMBL,Acc:B7G582]	global transcription factor group B1 (GTB1)	IPR003029 (PFAM); G3DSA:1.10.150.850 (GENE3D); G3DSA:2.40.50.140 (GENE3D); IPR036860 (G3DSA:3.30.505.GENE3D); IPR023319 (G3DSA:1.10.10.GENE3D); IPR028088 (PFAM); IPR032706 (PFAM); IPR035420 (PFAM); IPR036860 (G3DSA:3.30.505.GENE3D); IPR042066 (G3DSA:1.10.10.GENE3D); mobidb-lite (MOBIDB_LITE); mobidb-lite (MOBIDB_LITE); mobidb-lite (MOBIDB_LITE); mobidb-lite (MOBIDB_LITE); mobidb-lite (MOBIDB_LITE…	F:nucleic acid binding; F:DNA binding; P:positive regulation of transcription elongation from RNA polymerase II promoter	F:GO:0003676; F:GO:0003677; P:GO:0032968	F:nucleic acid binding; F:DNA binding; P:positive regulation of transcription elongation from RNA polymerase II promoter	RNA.regulation of transcription.Global transcription factor group	RNA.regulation of transcription.Global transcription factor group	Transcription factor		3	1	7203094	O	-0.657967571	1.23e-05	-0.3195690307	0.0421342097	0.3383985404	0.0266114871	0.0309429821	0.99998724	0.0470592843	0.8990062702	0.0161163023	0.9693122808	-0.0863524679	1	-0.0875901206	0.948672194	-0.0012376526	0.9995022736	0.3111524494	0.0735867513	-0.0486473626	0.8139840944	-0.359799812	0.0571310338
Phatr3_EG00590.t1	AT1G65980	879	Predicted protein {ECO:0000313|EMBL:EEC46278.1} [Source:UniProtKB/TrEMBL,Acc:B7G594]	thioredoxin-dependent peroxidase 1 (TPX1)	G3DSA:3.40.30.10 (GENE3D); mobidb-lite (MOBIDB_LITE)	no GO terms	no GO terms	no GO terms	redox.peroxiredoxin	not assigned.unknown	Redox peroxiredoxin		3	1	7203157	M	-0.384603242	0.0012019928	-0.1854943808	0.1372014988	0.1991088613	0.1001441993	-0.084061537	0.99998724	-0.0418385288	0.8814646727	0.0422230082	0.8902438064	-0.0523530233	1	0.0363859038	0.9806101278	0.0887389271	0.9742621692	-0.278634854	0.0373207867	-0.5064421527	0.000296933	-0.2278072987	0.1280326191
Phatr3_J45485.t1	AT1G66340	2571	Ethylene receptor 1 {ECO:0000313|EMBL:EEC48608.1} [Source:UniProtKB/TrEMBL,Acc:B7FXV2]	ETHYLENE RESPONSE 1 (ETR1)	IPR004358 (PRINTS); IPR001789 (PFAM); G3DSA:3.30.450.20 (GENE3D); G3DSA:1.10.287.130 (GENE3D); IPR036890 (G3DSA:3.30.565.GENE3D); IPR000014 (PFAM); G3DSA:3.30.450.20 (GENE3D); IPR003661 (PFAM); G3DSA:3.40.50.2300 (GENE3D); IPR003594 (PFAM); PTHR43719 (PANTHER); PTHR43719:SF28 (PANTHER); IPR000014 (PROSITE_PROFILES); IPR005467 (PROSITE_PROFILES); IPR001789 (PROSITE_PROFILES); IPR001789 (CDD); IPR0…	F:phosphorelay sensor kinase activity; P:phosphorelay signal transduction system; P:signal transduction; P:phosphorylation; F:transferase activity, transferring phosphorus-containing groups	F:GO:0000155; P:GO:0000160; P:GO:0007165; P:GO:0016310; F:GO:0016772	F:phosphorelay sensor kinase activity; P:phosphorelay signal transduction system; P:signal transduction; P:phosphorylation; F:transferase activity, transferring phosphorus-containing groups	hormone metabolism.ethylene.signal transduction	hormone metabolism.ethylene.signal transduction	hormone metabolism ethylene		3	1	7200707	O	0.6048403469	9.84e-07	0.0066793579	0.963432594	-0.598160989	1.31e-06	0.0361705494	0.99998724	-0.0105892934	0.9771345348	-0.0467598428	0.8841858903	0.055893024	1	0.045349067	0.9744014452	-0.0105439569	0.9954828148	-0.2554534196	0.0742877419	0.1944695068	0.2023553545	0.4499229263	0.0021367484
Phatr3_J39081.t1	AT1G66340	714	NA	ETHYLENE RESPONSE 1 (ETR1)	IPR003594 (PFAM); IPR036890 (G3DSA:3.30.565.GENE3D); PTHR43711:SF1 (PANTHER); PTHR43711 (PANTHER); IPR005467 (PROSITE_PROFILES); IPR003594 (CDD); IPR036890 (SUPERFAMILY)	no GO terms	no GO terms	no GO terms	hormone metabolism.ethylene.signal transduction	not assigned.unknown	hormone metabolism ethylene		3	1	NA	O	-1.5710050276	2.97e-10	-0.4198207228	0.0715049279	1.1511843048	5.63e-06	-0.0667876206	0.99998724	0.1166208071	0.8054741898	0.1834084277	0.6926425119	0.1917995556	1	0.2509099792	0.8048783256	0.0591104236	0.9929585373	-0.230217388	0.4013668865	-0.3005543953	0.2666050393	-0.0703370073	0.819882693
Phatr3_J46806.t1	AT1G67320	1392	Predicted protein {ECO:0000313|EMBL:ACI65372.1} [Source:UniProtKB/TrEMBL,Acc:B5Y3U8]	DNA primase, large subunit family	IPR007238 (PFAM); G3DSA:1.20.930.80 (GENE3D); IPR007238 (PANTHER); IPR016558 (CDD)	F:DNA primase activity; P:DNA replication, synthesis of RNA primer; F:nucleotidyltransferase activity	F:GO:0003896; P:GO:0006269; F:GO:0016779	F:DNA primase activity; P:DNA replication, synthesis of RNA primer; F:nucleotidyltransferase activity	DNA.synthesis/chromatin structure	DNA.synthesis chromatin structure	DNA synthesis chromatin structure		3	1	7204553	O	-0.365425632	0.0079165259	-0.023544784	0.8790783401	0.341880848	0.0131795301	-0.0578771427	0.99998724	-0.5236152945	0.0009692673	-0.4657381518	0.0056839993	-0.0193280008	1	-0.2244196946	0.6176291322	-0.2050916937	0.7922827318	-0.2545182221	0.101934781	-0.4820259451	0.0023718852	-0.2275077229	0.1814922868
Phatr3_J50124.t1	AT1G67500	6798	Predicted protein {ECO:0000313|EMBL:EEC43417.1} [Source:UniProtKB/TrEMBL,Acc:B7GD15]	recovery protein 3 (REV3)	IPR006172 (PRINTS); IPR042087 (G3DSA:1.10.132.GENE3D); IPR006134 (PFAM); mobidb-lite (MOBIDB_LITE); mobidb-lite (MOBIDB_LITE); mobidb-lite (MOBIDB_LITE); mobidb-lite (MOBIDB_LITE); mobidb-lite (MOBIDB_LITE); mobidb-lite (MOBIDB_LITE); mobidb-lite (MOBIDB_LITE); mobidb-lite (MOBIDB_LITE); mobidb-lite (MOBIDB_LITE); mobidb-lite (MOBIDB_LITE); mobidb-lite (MOBIDB_LITE); mobidb-lite (MOBIDB_LITE); mo…	F:nucleotide binding; F:nucleic acid binding; F:DNA binding; F:DNA-directed DNA polymerase activity; P:DNA repair; C:zeta DNA polymerase complex; P:translesion synthesis	F:GO:0000166; F:GO:0003676; F:GO:0003677; F:GO:0003887; P:GO:0006281; C:GO:0016035; P:GO:0019985	F:nucleotide binding; F:nucleic acid binding; F:DNA binding; F:DNA-directed DNA polymerase activity; P:DNA repair; C:zeta DNA polymerase complex; P:translesion synthesis	DNA.synthesis/chromatin structure	DNA.synthesis chromatin structure	DNA synthesis chromatin structure		3	1	7198926	O	-0.9606906693	2.56e-11	-0.4601001104	0.0016467528	0.5005905589	0.000575218	0.0357630081	0.99998724	0.2570361626	0.2137412281	0.2212731545	0.3483824118	-0.0940396989	1	0.1048096321	0.9251067675	0.1988493309	0.8513883443	-0.0419861797	0.8385218582	0.3354743612	0.0495130605	0.3774605409	0.02942095
Phatr3_J25360.t1	AT1G67730	1222	Short-chain dehydrogenase/reductase acting with NAD or NADP as acceptor {ECO:0000313|EMBL:EEC50520.1} [Source:UniProtKB/TrEMBL,Acc:B7FSQ7]	beta-ketoacyl reductase 1 (KCR1)	IPR002347 (PRINTS); IPR002347 (PRINTS); G3DSA:3.40.50.720 (GENE3D); PIRSF000126 (PIRSF); IPR002347 (PFAM); PTHR43899:SF13 (PANTHER); PTHR43899 (PANTHER); cd05356 (CDD); IPR036291 (SUPERFAMILY)	no GO terms	no GO terms	no GO terms	secondary metabolism.wax	secondary metabolism.wax	secondary metabolism wax		3	1	7197460	O	-0.1809545678	0.2661114208	-0.2391349228	0.1521659409	-0.058180355	0.7288113254	-0.0792904266	0.99998724	-0.0760767977	0.8299902533	0.0032136289	0.9945349612	-0.0844923872	1	-0.0806682067	0.9578285086	0.0038241805	0.9988885981	-0.583007363	0.0006625163	-0.4966738025	0.0089596952	0.0863335605	0.6989593448
Phatr3_J33007.t1	AT1G67730	1833	Predicted protein {ECO:0000313|EMBL:EEC50615.1} [Source:UniProtKB/TrEMBL,Acc:B7FT92]	beta-ketoacyl reductase 1 (KCR1)	IPR002347 (PRINTS); PIRSF000126 (PIRSF); IPR002347 (PFAM); G3DSA:3.40.50.720 (GENE3D); PTHR43899:SF4 (PANTHER); PTHR43899 (PANTHER); IPR036291 (SUPERFAMILY)	no GO terms	no GO terms	no GO terms	secondary metabolism.wax	secondary metabolism.wax	secondary metabolism wax		3	1	7197017	M	-0.4802925984	0.0006888279	-0.0970191702	0.5300231132	0.3832734281	0.007113098	-0.1531619653	0.99998724	-0.32813952	0.0763508792	-0.1749775546	0.4913283151	-0.0566276131	1	-0.1360868405	0.8681633871	-0.0794592273	0.9908346311	-0.021102754	0.9217614405	-0.5203960877	0.0017667812	-0.4992933337	0.0032121251
Phatr3_J42749.t1	AT1G67930	3024	Predicted protein {ECO:0000313|EMBL:EEC51159.1} [Source:UniProtKB/TrEMBL,Acc:B7FPE1]	Golgi transport complex protein-related	mobidb-lite (MOBIDB_LITE); mobidb-lite (MOBIDB_LITE); IPR019465 (PANTHER)	P:intra-Golgi vesicle-mediated transport; C:Golgi transport complex	P:GO:0006891; C:GO:0017119	P:intra-Golgi vesicle-mediated transport; C:Golgi transport complex	cell.vesicle transport	not assigned.unknown	Cell vesicle transport		3	1	7196376	M	-1.1576982457	8.92e-24	-0.3667426928	0.0014954361	0.7909555529	7.27e-12	-0.0531163355	0.99998724	-0.1368548757	0.4667332146	-0.0837385402	0.7340901393	0.1110844521	1	0.0198541826	0.9925349243	-0.0912302694	0.9663035533	-0.0939767881	0.5197028414	0.3347349376	0.0117899208	0.4287117257	0.0012893711
Phatr3_J11954.t1	AT1G68310	864	Predicted protein {ECO:0000313|EMBL:EEC48609.1} [Source:UniProtKB/TrEMBL,Acc:B7FXV3]	Protein of unknown function (DUF59)	IPR034904 (G3DSA:3.30.300.GENE3D); IPR002744 (PFAM); mobidb-lite (MOBIDB_LITE); mobidb-lite (MOBIDB_LITE); IPR039796 (PANTHER); PTHR12377:SF0 (PANTHER); IPR034904 (SUPERFAMILY)	P:protein maturation by [4Fe-4S] cluster transfer	P:GO:0106035	P:protein maturation by [4Fe-4S] cluster transfer	not assigned.unknown	not assigned.no ontology	not assigned		3	1	7200579	O	0.3149781352	0.041208142	-0.0656595534	0.6961731217	-0.3806376887	0.0135351732	-0.1464949658	0.99998724	-0.1567267532	0.52719543	-0.0102317874	0.980041571	-0.2287438936	1	-0.1418670918	0.8518029452	0.0868768019	0.988668767	0.3075404466	0.0639242668	0.0950514014	0.6099706154	-0.2124890452	0.2385383512
Phatr3_J45597.t1	AT1G68600	1898	Predicted protein {ECO:0000313|EMBL:EEC48673.1} [Source:UniProtKB/TrEMBL,Acc:B7FY77]	Aluminium activated malate transporter family protein	IPR020966 (PFAM); PTHR31086 (PANTHER)	P:malate transport	P:GO:0015743	P:malate transport	not assigned.unknown	not assigned.unknown	not assigned		3	1	7200378	O	-0.7995726143	3.46e-05	-0.6391742485	0.0011002775	0.1603983659	0.427765187	0.0485957644	0.99998724	0.2651096003	0.3827736163	0.2165138359	0.5467270478	0.1262326715	1	0.2032938312	0.8391907412	0.0770611597	0.9915180752	0.2615348703	0.2580914274	0.9395401351	1.86e-05	0.6780052648	0.0027111153
Phatr3_Jdraft263.t1	AT1G68660	510	Predicted protein {ECO:0000313|EMBL:EEC47206.1} [Source:UniProtKB/TrEMBL,Acc:B7G1Y3]	Ribosomal protein L12	IPR014719 (G3DSA:3.30.1390.GENE3D); IPR003769 (PFAM); PTHR33473 (PANTHER); PTHR33473:SF1 (PANTHER); IPR014719 (SUPERFAMILY)	P:protein catabolic process	P:GO:0030163	P:protein catabolic process	protein.synthesis.ribosomal protein.prokaryotic.unknown organellar.50S subunit.L7/L12	not assigned.unknown	Protein synthesis		3	1	NA	P	-1.1136019493	7.47e-09	-0.0460426988	0.8274263815	1.0675592505	3.18e-08	-0.0916294376	0.99998724	-0.3856747707	0.1311439948	-0.2940453331	0.335526744	-0.1246113537	1	-0.4158808508	0.3796509586	-0.2912694971	0.7805153433	-0.0544286788	0.837772284	-0.7715958185	0.000464317	-0.7171671397	0.0013631976
Phatr3_J7195.t1	AT1G68720	570	Predicted protein {ECO:0000313|EMBL:EEC44468.1} [Source:UniProtKB/TrEMBL,Acc:B7G9M3]	tRNA arginine adenosine deaminase (TADA)	IPR028883 (PFAM); G3DSA:3.40.140.10 (GENE3D); PTHR11079:SF169 (PANTHER); PTHR11079 (PANTHER); IPR002125 (PROSITE_PROFILES); cd01285 (CDD); IPR016193 (SUPERFAMILY)	P:tRNA wobble adenosine to inosine editing; F:catalytic activity; F:tRNA-specific adenosine deaminase activity	P:GO:0002100; F:GO:0003824; F:GO:0008251	P:tRNA wobble adenosine to inosine editing; F:catalytic activity; F:tRNA-specific adenosine deaminase activity	nucleotide metabolism.degradation	not assigned.unknown	nucleotide metabolism		3	1	7195644	O	-1.564563536	3.41e-10	-0.1791054806	0.4318783893	1.3854580554	4.23e-08	0.0248751008	0.99998724	-0.1387680177	0.7213180924	-0.1636431185	0.6954743265	0.1246311846	1	0.0993809918	0.9586616091	-0.0252501928	0.9954200087	0.4419872638	0.0536244281	-0.6589298332	0.0060711398	-1.100917097	3.22e-06
Phatr3_EG02040.t1	AT1G69190	738	NA	Dihydropterin pyrophosphokinase	IPR000550 (TIGRFAM); IPR000550 (PFAM); IPR035907 (G3DSA:3.30.70.GENE3D); PTHR43071:SF1 (PANTHER); PTHR43071 (PANTHER); IPR000550 (CDD); IPR035907 (SUPERFAMILY)	F:2-amino-4-hydroxy-6-hydroxymethyldihydropteridine diphosphokinase activity; P:folic acid-containing compound biosynthetic process	F:GO:0003848; P:GO:0009396	F:2-amino-4-hydroxy-6-hydroxymethyldihydropteridine diphosphokinase activity; P:folic acid-containing compound biosynthetic process	C1-metabolism.dihydropteridine diphosphokinase	C1-metabolism.dihydropteridine diphosphokinase	C1-metabolism		3	1	NA	M	-2.2675323364	2.48e-18	-0.3622940457	0.1158090581	1.9052382907	4.16e-13	-0.1502964012	0.99998724	-0.3995434344	0.1934823896	-0.2492470332	0.5362107544	-0.1460611779	1	-0.3798796913	0.5720066838	-0.2338185134	0.9296313865	0.239385129	0.3691002404	-0.3711475207	0.1606833144	-0.6105326497	0.0191492278
Phatr3_J9200.t1	AT1G69220	1692	Predicted protein {ECO:0000313|EMBL:EEC51638.1} [Source:UniProtKB/TrEMBL,Acc:B7FP88]	SIK1	G3DSA:3.30.200.20 (GENE3D); G3DSA:1.10.510.10 (GENE3D); IPR000719 (PFAM); PIRSF000615 (PIRSF); mobidb-lite (MOBIDB_LITE); mobidb-lite (MOBIDB_LITE); mobidb-lite (MOBIDB_LITE); mobidb-lite (MOBIDB_LITE); mobidb-lite (MOBIDB_LITE); PTHR45832 (PANTHER); IPR000719 (PROSITE_PROFILES); IPR011009 (SUPERFAMILY)	F:protein kinase activity; F:ATP binding; P:protein phosphorylation	F:GO:0004672; F:GO:0005524; P:GO:0006468	F:protein kinase activity; F:ATP binding; P:protein phosphorylation	protein.postranslational modification	protein.postranslational modification	Protein postranslational modification		3	1	7196345	O	-1.519888884	1.83e-27	-0.4538049943	0.0012084152	1.0660838897	2.13e-14	-0.0338034763	0.99998724	0.128484109	0.6047209226	0.1622875853	0.5230242593	-0.0831232813	1	0.0816753683	0.9464416406	0.1647986495	0.9104695281	-0.0033034687	0.9897727501	0.6791301285	1.72e-05	0.6824335972	2e-05
Phatr3_J43394.t1	AT1G69450	3384	NA	Early-responsive to dehydration stress protein (ERD4)	IPR003864 (PFAM); IPR027815 (PFAM); IPR032880 (PFAM); mobidb-lite (MOBIDB_LITE); mobidb-lite (MOBIDB_LITE); mobidb-lite (MOBIDB_LITE); mobidb-lite (MOBIDB_LITE); mobidb-lite (MOBIDB_LITE); PTHR13018 (PANTHER); PTHR13018:SF5 (PANTHER)	C:membrane	C:GO:0016020	C:membrane	stress.abiotic.drought/salt	stress.abiotic.drought salt	Stress abiotic		3	1	NA	O	-0.8680433297	1.86e-16	-0.6860050696	4e-11	0.1820382601	0.0974128887	0.0366567941	0.99998724	0.247921127	0.0637998918	0.2112643329	0.1615749615	-0.0592061587	1	0.1230620767	0.7972094486	0.1822682354	0.6885030887	0.286667991	0.0121104753	0.3150481252	0.0089217781	0.0283801343	0.8464859006
Phatr3_J43931.t1	AT1G69523	840	Predicted protein {ECO:0000313|EMBL:ACI65819.1} [Source:UniProtKB/TrEMBL,Acc:B5Y4T3]	S-adenosyl-L-methionine-dependent methyltransferases superfamily protein	PF13489 (PFAM); G3DSA:3.40.50.150 (GENE3D); PTHR45036 (PANTHER); cd02440 (CDD); IPR029063 (SUPERFAMILY)	no GO terms	no GO terms	no GO terms	amino acid metabolism.synthesis.aspartate family.methionine.homocysteine S-methyltransferase	not assigned.unknown	amino acid metabolism synthesis		3	1	7204324	O	-2.0385041195	1.68e-12	-0.7484154456	0.0073873855	1.2900886739	8.06e-06	0.6462833954	0.1817479647	0.0991209175	0.875616356	-0.5471624779	0.1664551252	0.5261689897	1	0.7506735427	0.1854608552	0.224504553	0.9599967088	1.0424226522	0.0003477174	1.1337256608	0.0002410722	0.0913030086	0.8110130889
Phatr3_J43406.t1	AT1G70070	3882	Predicted protein {ECO:0000313|EMBL:EEC50419.1} [Source:UniProtKB/TrEMBL,Acc:B7FS52]	EMBRYO DEFECTIVE 25 (EMB25)	IPR012961 (PFAM); IPR011545 (PFAM); G3DSA:3.40.50.300 (GENE3D); G3DSA:1.10.3380.30 (GENE3D); mobidb-lite (MOBIDB_LITE); mobidb-lite (MOBIDB_LITE); mobidb-lite (MOBIDB_LITE); PTHR12131 (PANTHER); PTHR12131:SF8 (PANTHER); PTHR12131:SF8 (PANTHER); PTHR12131 (PANTHER); PTHR12131 (PANTHER); PTHR12131:SF8 (PANTHER); IPR001650 (PROSITE_PROFILES); IPR014001 (PROSITE_PROFILES); cd00046 (CDD); IPR001650 (C…	F:nucleic acid binding; F:ATP binding	F:GO:0003676; F:GO:0005524	F:nucleic acid binding; F:ATP binding	DNA.synthesis/chromatin structure	DNA.synthesis chromatin structure	DNA synthesis chromatin structure		3	1	7197425	P	-0.2969779636	0.084146346	-0.3561479415	0.0409250186	-0.0591699779	0.7438432976	0.0210684547	0.99998724	-0.3772534434	0.0894326311	-0.3983218982	0.0864698533	-0.0033538161	1	-0.3972107504	0.3193051988	-0.3938569343	0.4267404029	0.575073312	0.0015228789	1.0401904103	3.94e-08	0.4651170983	0.0197115323
Phatr3_J42788.t1	AT1G70310	3813	Predicted protein {ECO:0000313|EMBL:EEC51685.1} [Source:UniProtKB/TrEMBL,Acc:B7FPJ4]	spermidine synthase 2 (SPDS2)	PF01564 (PFAM); G3DSA:2.30.30.140 (GENE3D); G3DSA:3.40.50.150 (GENE3D); IPR001214 (PFAM); PTHR43317:SF1 (PANTHER); PTHR43317 (PANTHER); IPR001214 (PROSITE_PROFILES); IPR030374 (PROSITE_PROFILES); IPR029063 (SUPERFAMILY); SSF82199 (SUPERFAMILY)	F:protein binding	F:GO:0005515	F:protein binding	polyamine metabolism.synthesis.spermidine synthase	not assigned.unknown	polyamine metabolism		3	1	7196404	S	-0.1603596581	0.2669280765	-0.0041578552	0.9793286752	0.1562018028	0.2792136126	-0.0088693519	0.99998724	-0.0430908569	0.9001403247	-0.0342215051	0.9275106054	0.0373851808	1	0.0564284755	0.9730685337	0.0190432947	0.9945164536	-0.5710351055	0.0001518433	-0.2069960025	0.2387927817	0.364039103	0.0332281891
Phatr3_J50412.t1	AT1G70630	2064	Predicted protein {ECO:0000313|EMBL:EEC43226.1} [Source:UniProtKB/TrEMBL,Acc:B7GE17]	Nucleotide-diphospho-sugar transferase family protein	IPR005069 (PFAM); mobidb-lite (MOBIDB_LITE); mobidb-lite (MOBIDB_LITE); PTHR47032:SF1 (PANTHER); PTHR47032 (PANTHER)	no GO terms	no GO terms	no GO terms	not assigned.unknown	not assigned.unknown	not assigned		3	1	7199168	M	-0.9630350854	5.81e-15	-0.0894015802	0.4954931723	0.8736335051	1.62e-12	-0.0103413292	0.99998724	-0.0322237627	0.912825579	-0.0218824335	0.9472018461	-0.0607367938	1	0.0176335895	0.9935135686	0.0783703833	0.9853154622	0.3468382438	0.0077804545	0.3297086413	0.0174015865	-0.0171296025	0.919444269
Phatr3_J50413.t1	AT1G70630	2132	Predicted protein {ECO:0000313|EMBL:EEC43173.1} [Source:UniProtKB/TrEMBL,Acc:B7GE18]	Nucleotide-diphospho-sugar transferase family protein	IPR005069 (PFAM); PTHR47032 (PANTHER); PTHR47032:SF1 (PANTHER)	no GO terms	no GO terms	no GO terms	not assigned.unknown	not assigned.unknown	not assigned		3	1	7199220	S	-0.8890739662	2.19e-12	-0.1896500093	0.1381861259	0.6994239569	4.18e-08	-0.0222274604	0.99998724	0.0029130204	0.9918345077	0.0251404808	0.9404026922	0.010856263	1	-0.0467129876	0.9730685337	-0.0575692506	0.9911730417	-0.1620328314	0.2663249024	-0.0256083229	0.8765990089	0.1364245085	0.3833709641
Phatr3_J50417.t1	AT1G70630	2134	Predicted protein {ECO:0000313|EMBL:EEC43174.1} [Source:UniProtKB/TrEMBL,Acc:B7GE22]	Nucleotide-diphospho-sugar transferase family protein	IPR005069 (PFAM); PTHR47032 (PANTHER); PTHR47032:SF1 (PANTHER)	no GO terms	no GO terms	no GO terms	not assigned.unknown	not assigned.unknown	not assigned		3	1	7199223	S	-1.3248600971	9.19e-07	-0.087053068	0.7615336919	1.237807029	4.81e-06	-0.0123742332	0.99998724	-0.1373145784	0.7967390737	-0.1249403452	0.8395833521	-0.2246499231	1	-0.3165692556	0.7785044393	-0.0919193325	0.9915180752	0.0976156857	0.7805108468	-0.3605057229	0.2503206331	-0.4581214086	0.1495609857
Phatr3_J14850.t1	AT1G71270	2340	NA	POKY POLLEN TUBE (POK)	IPR007258 (PFAM); mobidb-lite (MOBIDB_LITE); mobidb-lite (MOBIDB_LITE); mobidb-lite (MOBIDB_LITE); mobidb-lite (MOBIDB_LITE); PTHR14190:SF7 (PANTHER); IPR007258 (PANTHER)	no GO terms	no GO terms	no GO terms	cell.vesicle transport	cell.vesicle transport	Cell vesicle transport		3	1	NA	O	-0.3451932822	0.0098304323	-0.4711329996	0.0003923659	-0.1259397175	0.3655704974	-0.0739826999	0.99998724	0.0820377429	0.7539437847	0.1560204428	0.5107029791	-0.0068640812	1	-0.0479453938	0.9744014452	-0.0410813125	0.9929585373	0.1657711589	0.2940293816	-0.8197653431	9e-08	-0.985536502	1.59e-10
Phatr3_J47504.t1	AT1G71696	2439	Predicted protein {ECO:0000313|EMBL:EEC46848.1} [Source:UniProtKB/TrEMBL,Acc:B7G3L4]	SUPPRESSOR OF LLP1 1 (SOL1)	IPR000834 (PFAM); mobidb-lite (MOBIDB_LITE); mobidb-lite (MOBIDB_LITE); PTHR11705 (PANTHER); PTHR11705:SF132 (PANTHER); SSF53187 (SUPERFAMILY)	F:metallocarboxypeptidase activity; P:proteolysis; F:zinc ion binding	F:GO:0004181; P:GO:0006508; F:GO:0008270	F:metallocarboxypeptidase activity; P:proteolysis; F:zinc ion binding	protein.degradation	not assigned.unknown	Protein degradation		3	1	7202281	M and P	-1.7289003217	2.12e-41	-0.4674820437	0.0001625995	1.261418278	7.47e-23	-0.0149202687	0.99998724	-0.0038082737	0.9901954561	0.011111995	0.9737153478	-0.0719929201	1	-0.1105851869	0.8866951908	-0.0385922668	0.9929585373	0.171770423	0.2399883007	-0.1567548373	0.3048669819	-0.3285252603	0.0275520992
Phatr3_J10674.t1	AT1G72340	1158	NA	NagB RpiA CoA transferase-like superfamily protein	G3DSA:3.40.50.10470 (GENE3D); IPR000649 (PFAM); G3DSA:1.20.120.1070 (GENE3D); mobidb-lite (MOBIDB_LITE); mobidb-lite (MOBIDB_LITE); PTHR45860:SF1 (PANTHER); PTHR45860 (PANTHER); IPR037171 (SUPERFAMILY)	P:cellular metabolic process	P:GO:0044237	P:cellular metabolic process	protein.synthesis.initiation	protein.synthesis.initiation	Protein synthesis		3	1	NA	O	-2.4900033346	6.18e-24	-0.4796781616	0.0229329776	2.010325173	1.09e-15	0.0465361577	0.99998724	-0.0027850289	0.9955276994	-0.0493211865	0.9258063815	-0.0452490602	1	0.0396114502	0.9884194038	0.0848605104	0.9911730417	0.2120284367	0.3939149065	-0.324192893	0.1873756516	-0.5362213297	0.026877661
Phatr3_EG02177.t1	AT1G72660	1423	Predicted protein {ECO:0000313|EMBL:EEC51210.1} [Source:UniProtKB/TrEMBL,Acc:B7FPP1]	P-loop containing nucleoside triphosphate hydrolases superfamily protein	IPR006073 (PRINTS); IPR005225 (TIGRFAM); IPR031662 (PFAM); IPR004095 (PFAM); IPR006073 (PFAM); G3DSA:3.40.50.300 (GENE3D); IPR012675 (G3DSA:3.10.20.GENE3D); PTHR43127 (PANTHER); PTHR43127:SF2 (PANTHER); IPR031167 (PROSITE_PROFILES); cd01666 (CDD); cd01896 (CDD); IPR027417 (SUPERFAMILY); IPR012676 (SUPERFAMILY)	F:GTP binding	F:GO:0005525	F:GTP binding	transport.ammonium	transport.ammonium	Transport ammonium		3	1	7196483	O	-1.5278753181	4.18e-32	0.0237554723	0.8610516415	1.5516307905	4.98e-33	0.0158370786	0.99998724	0.0430333181	0.8762183142	0.0271962395	0.931125352	0.0306514411	1	0.0229398865	0.9884194038	-0.0077115546	0.9986591663	0.2212045006	0.1039191063	0.8251744908	3.19e-10	0.6039699902	5.85e-06
Phatr3_J47538.t1	AT1G73020	2169	Predicted protein {ECO:0000313|EMBL:EEC46374.1} [Source:UniProtKB/TrEMBL,Acc:B7G411]	unknown protein	IPR007632 (PFAM); IPR007632 (PANTHER)	no GO terms	no GO terms	no GO terms	not assigned.unknown	not assigned.unknown	not assigned		3	1	7202762	O	-1.4567737283	3.8e-32	-0.3928989148	0.001353009	1.0638748135	6.2e-18	0.099092772	0.99998724	0.2154021107	0.2146134631	0.1163093387	0.6268398463	0.210033766	1	0.2602252797	0.4098167064	0.0501915137	0.9911730417	-0.068028682	0.6741666735	0.3819703233	0.006581897	0.4499990053	0.0014741825
Phatr3_J43498.t1	AT1G73430	2496	Predicted protein {ECO:0000313|EMBL:EEC50468.1} [Source:UniProtKB/TrEMBL,Acc:B7FSF5]	sec34-like family protein	mobidb-lite (MOBIDB_LITE); IPR007265 (PANTHER)	C:cis-Golgi network; P:intracellular protein transport; C:membrane	C:GO:0005801; P:GO:0006886; C:GO:0016020	C:cis-Golgi network; P:intracellular protein transport; C:membrane	protein.targeting.secretory pathway.golgi	protein.targeting.secretory pathway.golgi	Protein targeting		3	1	7197193	M	0.7620955754	1.02e-12	-0.086832586	0.4659087041	-0.8489281614	2.32e-15	-0.1432928319	0.8797430518	-0.1947709094	0.2090946113	-0.0514780775	0.8467703279	-0.023213296	1	-0.1043396543	0.8677213199	-0.0811263583	0.9723337392	0.342150954	0.0037852552	0.0204736959	0.8909747485	-0.3216772581	0.0137641233
Phatr3_EG00731.t1	AT1G73460	3675	NA	Protein kinase superfamily protein	G3DSA:3.30.200.20 (GENE3D); G3DSA:1.10.510.10 (GENE3D); IPR000719 (PFAM); mobidb-lite (MOBIDB_LITE); mobidb-lite (MOBIDB_LITE); mobidb-lite (MOBIDB_LITE); mobidb-lite (MOBIDB_LITE); mobidb-lite (MOBIDB_LITE); mobidb-lite (MOBIDB_LITE); mobidb-lite (MOBIDB_LITE); mobidb-lite (MOBIDB_LITE); PTHR24058:SF23 (PANTHER); PTHR24058 (PANTHER); IPR000719 (PROSITE_PROFILES); cd14133 (CDD); IPR011009 (SUPERF…	F:protein kinase activity; F:ATP binding; P:protein phosphorylation	F:GO:0004672; F:GO:0005524; P:GO:0006468	F:protein kinase activity; F:ATP binding; P:protein phosphorylation	protein.postranslational modification	protein.postranslational modification	Protein postranslational modification		3	1	NA	O	-2.1568535949	6.8e-68	-0.7762642439	5.69e-12	1.3805893509	1.52e-28	-0.0069554775	0.99998724	-0.039407985	0.8848684163	-0.0324525076	0.9169005672	0.054756491	1	0.0008899183	1	-0.0538665727	0.9911730417	-0.9640220624	8.32e-17	-0.0795313318	0.5840953187	0.8844907305	3.86e-12
Phatr3_J43349.t1	AT1G73720	2019	Predicted protein {ECO:0000313|EMBL:EEC50390.1} [Source:UniProtKB/TrEMBL,Acc:B7FRY5]	SUPPRESSORS OF MEC-8 AND UNC-52 1 (SMU1)	IPR001680 (PFAM); IPR015943 (G3DSA:2.130.10.GENE3D); PF17814 (PFAM); PTHR22848 (PANTHER); IPR001680 (PROSITE_PROFILES); IPR001680 (PROSITE_PROFILES); IPR006594 (PROSITE_PROFILES); IPR017986 (PROSITE_PROFILES); IPR001680 (PROSITE_PROFILES); IPR036322 (SUPERFAMILY)	F:protein binding	F:GO:0005515	F:protein binding	development.unspecified	development.unspecified	development		3	1	7197100	O	-1.7617509596	2.55e-50	-0.1801964675	0.1048238168	1.5815544921	1.38e-40	-0.019159249	0.99998724	0.1628697267	0.3066652133	0.1820289757	0.2712886739	-0.1215711165	1	-0.0333533594	0.9792844492	0.0882177571	0.9564540877	-0.118313971	0.364032538	0.0944553237	0.4766141453	0.2127692947	0.0968891603
Phatr3_J39095.t1	AT1G74150	1074	Predicted protein {ECO:0000313|EMBL:EEC45420.1} [Source:UniProtKB/TrEMBL,Acc:B7G7T6]	Galactose oxidase kelch repeat superfamily protein	IPR015915 (G3DSA:2.120.10.GENE3D); PF13418 (PFAM); PTHR23244 (PANTHER); IPR015915 (SUPERFAMILY)	F:protein binding	F:GO:0005515	F:protein binding	not assigned.no ontology	not assigned.unknown	not assigned		3	1	7194812	O	-1.5357719997	1.35e-17	-1.0159411349	3.13e-10	0.5198308648	0.0069716166	0.1135161461	0.99998724	0.3814804913	0.0460839934	0.2679643452	0.2477259515	0.0846942002	1	0.3297988816	0.3591005475	0.2451046814	0.7203499882	0.2307824872	0.2017868402	0.2556068981	0.1598504402	0.0248244108	0.9068490768
Phatr3_J33757.t1	AT1G74380	975	Predicted protein {ECO:0000313|EMBL:EEC50134.1} [Source:UniProtKB/TrEMBL,Acc:B7FTS4]	xyloglucan xylosyltransferase 5 (XXT5)	IPR029044 (G3DSA:3.90.550.GENE3D); IPR008630 (PFAM); PTHR31306 (PANTHER); PTHR31306:SF4 (PANTHER); IPR029044 (SUPERFAMILY)	C:integral component of membrane; F:transferase activity, transferring glycosyl groups	C:GO:0016021; F:GO:0016757	C:integral component of membrane; F:transferase activity, transferring glycosyl groups	misc.UDP glucosyl and glucoronyl transferases	not assigned.unknown	misc		3	1	7198032	M	-1.2070022418	2.98e-08	-0.6829744157	0.0017053958	0.5240278261	0.0180240568	0.0808203666	0.99998724	0.348729556	0.2648656743	0.2679091894	0.4768368417	-0.0395634878	1	0.5001519505	0.3263470992	0.5397154383	0.3486458031	0.4213887019	0.0839425919	0.8123192916	0.0008743007	0.3909305897	0.1367417238
Phatr3_J44794.t1	AT1G74900	3243	NA	organelle transcript processing defect 43 (OTP43)	IPR002885 (PFAM); IPR002885 (PFAM); IPR011990 (G3DSA:1.25.40.GENE3D); IPR002885 (TIGRFAM); mobidb-lite (MOBIDB_LITE); mobidb-lite (MOBIDB_LITE); mobidb-lite (MOBIDB_LITE); mobidb-lite (MOBIDB_LITE); mobidb-lite (MOBIDB_LITE); mobidb-lite (MOBIDB_LITE); mobidb-lite (MOBIDB_LITE); PTHR46128 (PANTHER); IPR002885 (PROSITE_PROFILES); IPR002885 (PROSITE_PROFILES); IPR002885 (PROSITE_PROFILES); IPR00288…	F:protein binding	F:GO:0005515	F:protein binding	not assigned.no ontology.pentatricopeptide (PPR) repeat-containing protein	not assigned.unknown	not assigned		3	1	NA	M	-1.9687520795	4.05e-52	-0.2332727079	0.0706587389	1.7354793716	3.73e-41	-0.0403037746	0.99998724	-0.0829476975	0.7347159691	-0.0426439229	0.8944538554	-0.0543311997	1	0.0172164463	0.9935135686	0.071547646	0.9908346311	-0.1937627716	0.1850972445	0.4606340033	0.0012756533	0.654396775	4.53e-06
Phatr3_J42998.t1	AT1G75660	3279	NA	5-3 exoribonuclease 3 (XRN3)	IPR041412 (PFAM); G3DSA:3.30.110.100 (GENE3D); G3DSA:2.170.260.40 (GENE3D); IPR040992 (PFAM); G3DSA:2.30.30.750 (GENE3D); IPR041385 (PFAM); mobidb-lite (MOBIDB_LITE); mobidb-lite (MOBIDB_LITE); mobidb-lite (MOBIDB_LITE); mobidb-lite (MOBIDB_LITE); mobidb-lite (MOBIDB_LITE); IPR016494 (PTHR12341:PANTHER); IPR027073 (PANTHER)	P:nuclear-transcribed mRNA catabolic process; F:5-3 exonuclease activity	P:GO:0000956; F:GO:0008409	P:nuclear-transcribed mRNA catabolic process; F:5-3 exonuclease activity	RNA.processing.ribonucleases	RNA.processing.ribonucleases	RNA processing		3	1	NA	O	-0.6510273105	1.2e-08	-0.3117651038	0.0079010764	0.3392622067	0.003367089	0.0320057103	0.99998724	0.0234187433	0.9333149536	-0.0085869671	0.9788401616	0.0134367233	1	-0.0263972646	0.9844388545	-0.0398339878	0.9918447208	-0.0182950978	0.9169166251	0.0844004023	0.5711520878	0.1026955002	0.5069526703
Phatr3_J9320.t1	AT1G75990	1551	Regulatory proteasome non-atpase subunit 3 {ECO:0000313|EMBL:EEC51713.1} [Source:UniProtKB/TrEMBL,Acc:B7FPP8]	PAM domain (PCI PINT associated module) protein	IPR013586 (PFAM); IPR000717 (PFAM); G3DSA:1.25.40.570 (GENE3D); mobidb-lite (MOBIDB_LITE); mobidb-lite (MOBIDB_LITE); mobidb-lite (MOBIDB_LITE); PTHR10758 (PANTHER); IPR035267 (PTHR10758:PANTHER); IPR000717 (PROSITE_PROFILES); IPR036390 (SUPERFAMILY)	C:proteasome complex; F:enzyme regulator activity; P:regulation of protein catabolic process	C:GO:0000502; F:GO:0030234; P:GO:0042176	C:proteasome complex; F:enzyme regulator activity; P:regulation of protein catabolic process	protein.degradation.ubiquitin.proteasom	protein.degradation.ubiquitin.proteasom	Protein degradation ubiquitin		3	1	7196430	O	-1.4409070994	8.3e-32	-0.1409833413	0.2683366914	1.2999237581	3.42e-26	-0.0601631113	0.99998724	0.2707587522	0.0845613226	0.3309218635	0.0342318536	-0.1165239827	1	0.131463045	0.82279166	0.2479870277	0.5383664936	-0.0181987322	0.9201108304	-0.0004820259	0.9972353935	0.0177167063	0.9178489629
Phatr3_J14702.t1	AT1G76040	3300	Predicted protein {ECO:0000313|EMBL:EEC45853.1} [Source:UniProtKB/TrEMBL,Acc:B7G6F9]	calcium-dependent protein kinase 29 (CPK29)	G3DSA:1.10.510.10 (GENE3D); IPR000719 (PFAM); G3DSA:2.60.200.20 (GENE3D); IPR000253 (PFAM); mobidb-lite (MOBIDB_LITE); mobidb-lite (MOBIDB_LITE); mobidb-lite (MOBIDB_LITE); mobidb-lite (MOBIDB_LITE); mobidb-lite (MOBIDB_LITE); mobidb-lite (MOBIDB_LITE); mobidb-lite (MOBIDB_LITE); mobidb-lite (MOBIDB_LITE); mobidb-lite (MOBIDB_LITE); mobidb-lite (MOBIDB_LITE); mobidb-lite (MOBIDB_LITE); PTHR44167 …	F:protein kinase activity; F:protein binding; F:ATP binding; P:protein phosphorylation	F:GO:0004672; F:GO:0005515; F:GO:0005524; P:GO:0006468	F:protein kinase activity; F:protein binding; F:ATP binding; P:protein phosphorylation	signalling.calcium	protein.postranslational modification.kinase	Protein postranslational modification		3	1	7203350	O	-0.6265887318	4.8e-06	-0.5269797212	0.0001089785	0.0996090107	0.4946299865	-0.0674187227	0.99998724	0.2335260938	0.2375822945	0.3009448165	0.1230182889	-0.076310628	1	0.1539642105	0.809530306	0.2302748385	0.7060554477	-0.6647367879	2.78e-06	-0.4714740852	0.0028420335	0.1932627027	0.2590499237
Phatr3_J47896.t1	AT1G76630	4632	Predicted protein {ECO:0000313|EMBL:EEC46112.1} [Source:UniProtKB/TrEMBL,Acc:B7G5A4]	Tetratricopeptide repeat (TPR)-like superfamily protein	IPR011990 (G3DSA:1.25.40.GENE3D); IPR011990 (G3DSA:1.25.40.GENE3D); IPR011990 (G3DSA:1.25.40.GENE3D); IPR019734 (PFAM); IPR039226 (PANTHER); IPR013026 (PROSITE_PROFILES); IPR019734 (PROSITE_PROFILES); IPR019734 (PROSITE_PROFILES); IPR013026 (PROSITE_PROFILES); IPR019734 (PROSITE_PROFILES); IPR011990 (SUPERFAMILY); IPR011990 (SUPERFAMILY)	F:protein binding; P:RNA catabolic process; C:Ski complex	F:GO:0005515; P:GO:0006401; C:GO:0055087	F:protein binding; P:RNA catabolic process; C:Ski complex	not assigned.no ontology.pentatricopeptide (PPR) repeat-containing protein	not assigned.unknown	not assigned		3	1	7203162	O	-1.6705733551	5.51e-49	-0.0766972365	0.5228190671	1.5938761186	8.57e-45	0.045169428	0.99998724	0.0809326304	0.7008344946	0.0357632024	0.9000422716	-0.0805953136	1	-0.0012455181	1	0.0793497955	0.9760744414	-0.296787855	0.0141940896	-0.218429741	0.0989098089	0.0783581139	0.5992772201
Phatr3_EG02211.t1	AT1G77300	5478	Predicted protein {ECO:0000313|EMBL:EEC43201.1} [Source:UniProtKB/TrEMBL,Acc:B7GDX3]	EARLY FLOWERING IN SHORT DAYS (EFS)	IPR006671 (PFAM); IPR000719 (PFAM); G3DSA:2.170.270.10 (GENE3D); IPR001214 (PFAM); G3DSA:1.10.510.10 (GENE3D); G3DSA:1.10.472.10 (GENE3D); mobidb-lite (MOBIDB_LITE); PTHR22884 (PANTHER); IPR003616 (PROSITE_PROFILES); IPR000719 (PROSITE_PROFILES); IPR001214 (PROSITE_PROFILES); IPR011009 (SUPERFAMILY); SSF82199 (SUPERFAMILY); IPR036915 (SUPERFAMILY)	F:protein kinase activity; F:protein binding; F:ATP binding; P:protein phosphorylation	F:GO:0004672; F:GO:0005515; F:GO:0005524; P:GO:0006468	F:protein kinase activity; F:protein binding; F:ATP binding; P:protein phosphorylation	RNA.regulation of transcription.SET-domain transcriptional regulator family	RNA.regulation of transcription.SET-domain transcriptional regulator family	Transcription factor		3	1	NA	O	-1.6201645262	7.62e-34	-0.469871879	0.0004327131	1.1502926472	4.66e-18	-0.1013789225	0.99998724	0.0798464206	0.7667125323	0.1812253431	0.425490229	-0.0367554924	1	0.0452050297	0.9769442881	0.0819605222	0.988668767	0.021541931	0.9147589615	0.2524723569	0.1140832593	0.2309304259	0.1634638711
Phatr3_J51837.t1	AT1G77370	540	Predicted protein {ECO:0000313|EMBL:EEC49360.1} [Source:UniProtKB/TrEMBL,Acc:B7FXD7]	Glutaredoxin family protein	IPR014025 (PRINTS); IPR002109 (PFAM); G3DSA:3.40.30.10 (GENE3D); PTHR45694:SF5 (PANTHER); PTHR45694 (PANTHER); IPR002109 (PROSITE_PROFILES); PS51257 (PROSITE_PROFILES); cd03419 (CDD); IPR036249 (SUPERFAMILY)	F:electron transfer activity; F:protein disulfide oxidoreductase activity; P:cell redox homeostasis	F:GO:0009055; F:GO:0015035; P:GO:0045454	F:electron transfer activity; F:protein disulfide oxidoreductase activity; P:cell redox homeostasis	redox.glutaredoxins	not assigned.unknown	Redox glutaredoxins	Redox glutaredoxins	3	1	7200038	P	0.2060572986	0.0839189149	-0.2200294171	0.0726218381	-0.4260867157	0.0002720627	0.0178536666	0.99998724	0.0266671724	0.9273688483	0.0088135058	0.9788401616	0.1184678496	1	0.1391035045	0.8038086771	0.0206356548	0.9929585373	-0.1018461809	0.4971537181	-0.7091082045	2.9e-07	-0.6072620237	1.47e-05
Phatr3_J26775.t1	AT1G77680	2757	Predicted protein {ECO:0000313|EMBL:EEC49014.1} [Source:UniProtKB/TrEMBL,Acc:B7FWN1]	Ribonuclease II R family protein	IPR041505 (PFAM); G3DSA:2.40.50.690 (GENE3D); IPR001900 (PFAM); mobidb-lite (MOBIDB_LITE); mobidb-lite (MOBIDB_LITE); mobidb-lite (MOBIDB_LITE); PTHR23355 (PANTHER); IPR012340 (SUPERFAMILY); IPR012340 (SUPERFAMILY)	F:RNA binding; F:ribonuclease activity	F:GO:0003723; F:GO:0004540	F:RNA binding; F:ribonuclease activity	RNA.processing.ribonucleases	RNA.processing.ribonucleases	RNA processing		3	1	7200206	O	-2.3252437612	1.45e-61	-0.5666469178	6.9e-06	1.7585968434	1.1e-35	0.0489377559	0.99998724	0.234285766	0.1802690088	0.1853480101	0.3692418187	0.1308460331	1	0.2048684562	0.6182429404	0.0740224231	0.9908346311	-0.0351008289	0.8451489077	0.1024989622	0.5183539021	0.1375997911	0.3952656638
Phatr3_J12339.t1	AT1G77720	2769	NA	putative protein kinase 1 (PPK1)	G3DSA:1.25.40.430 (GENE3D); G3DSA:3.30.200.20 (GENE3D); IPR000719 (PFAM); G3DSA:1.10.510.10 (GENE3D); mobidb-lite (MOBIDB_LITE); mobidb-lite (MOBIDB_LITE); mobidb-lite (MOBIDB_LITE); mobidb-lite (MOBIDB_LITE); mobidb-lite (MOBIDB_LITE); mobidb-lite (MOBIDB_LITE); mobidb-lite (MOBIDB_LITE); mobidb-lite (MOBIDB_LITE); mobidb-lite (MOBIDB_LITE); PTHR22974 (PANTHER); IPR027084 (PTHR22974:PANTHER); IP…	F:protein kinase activity; F:protein serinethreoninetyrosine kinase activity; F:ATP binding; P:protein phosphorylation; P:mitotic cell cycle checkpoint; P:chromosome separation	F:GO:0004672; F:GO:0004712; F:GO:0005524; P:GO:0006468; P:GO:0007093; P:GO:0051304	F:protein kinase activity; F:protein serinethreoninetyrosine kinase activity; F:ATP binding; P:protein phosphorylation; P:mitotic cell cycle checkpoint; P:chromosome separation	protein.postranslational modification	protein.postranslational modification	Protein postranslational modification		3	1	NA	O	-1.0949983961	4.02e-17	-0.6361398947	8.76e-07	0.4588585015	0.0005039399	-0.0572203506	0.99998724	0.1537503307	0.4735843416	0.2109706813	0.311862546	-0.0349830743	1	0.1780442279	0.7345354926	0.2130273022	0.7377991627	-0.5566014615	4.97e-05	-0.4376728697	0.0041261944	0.1189285917	0.4919242686
Phatr3_EG02135.t1	AT1G77740	2232	NA	phosphatidylinositol-4-phosphate 5-kinase 2 (PIP5K2)	G3DSA:2.20.110.10 (GENE3D); IPR003409 (PFAM); mobidb-lite (MOBIDB_LITE); mobidb-lite (MOBIDB_LITE); mobidb-lite (MOBIDB_LITE); mobidb-lite (MOBIDB_LITE); mobidb-lite (MOBIDB_LITE); mobidb-lite (MOBIDB_LITE); mobidb-lite (MOBIDB_LITE); mobidb-lite (MOBIDB_LITE); mobidb-lite (MOBIDB_LITE); mobidb-lite (MOBIDB_LITE); mobidb-lite (MOBIDB_LITE); PTHR43215 (PANTHER); PTHR43215:SF4 (PANTHER); SSF82185 (…	no GO terms	no GO terms	no GO terms	signalling.phosphinositides.phosphatidylinositol-4-phosphate 5-kinase	signalling.phosphinositides.phosphatidylinositol-4-phosphate 5-kinase	Signalling phosphinositides		3	1	NA	O	0.0324576	0.8790025378	-0.0239706559	0.9157416527	-0.0564282559	0.7906144913	0.5179514952	0.1130416639	0.3257965938	0.266072793	-0.1921549013	0.6236499335	0.20312593	1	0.1895531704	0.8691161613	-0.0135727596	0.9986591663	0.1506375392	0.5584450445	0.5917797768	0.0105153804	0.4411422376	0.0682782691
Phatr3_Jdraft1812.t1	AT1G78010	1521	Predicted protein {ECO:0000313|EMBL:EEC42633.1} [Source:UniProtKB/TrEMBL,Acc:B7S473]	tRNA modification GTPase, putative	IPR005225 (TIGRFAM); IPR025867 (PFAM); IPR006073 (PFAM); IPR018948 (PFAM); IPR027266 (G3DSA:3.30.1360.GENE3D); IPR027368 (G3DSA:1.20.120.GENE3D); IPR004520 (TIGRFAM); G3DSA:3.40.50.300 (GENE3D); PTHR42714:SF2 (PANTHER); PTHR42714 (PANTHER); IPR031168 (PROSITE_PROFILES); IPR004520 (HAMAP); IPR031168 (CDD); SSF116878 (SUPERFAMILY); IPR027417 (SUPERFAMILY)	F:GTPase activity; F:protein binding; F:GTP binding; P:tRNA modification	F:GO:0003924; F:GO:0005515; F:GO:0005525; P:GO:0006400	F:GTPase activity; F:protein binding; F:GTP binding; P:tRNA modification	signalling.G-proteins	signalling.G-proteins	Signalling G-proteins		3	1	7204947	O	-2.9759083035	1.25e-49	-1.2360619044	8.37e-12	1.7398463992	2.59e-18	-0.0234229475	0.99998724	0.1987557512	0.5136749062	0.2221786987	0.4913283151	-0.030096247	1	0.1964208878	0.8261547293	0.2265171348	0.8839042876	-0.2366138089	0.273278066	0.2472586783	0.261222362	0.4838724871	0.0238001254
Phatr3_J11462.t1	AT1G78190	393	Predicted protein {ECO:0000313|EMBL:EEC49776.1} [Source:UniProtKB/TrEMBL,Acc:B7FV49]	Trm112p-like protein	IPR005651 (PFAM); G3DSA:2.20.25.10 (GENE3D); IPR039127 (PANTHER); SSF158997 (SUPERFAMILY)	F:protein heterodimerization activity	F:GO:0046982	F:protein heterodimerization activity	not assigned.unknown	not assigned.unknown	not assigned		3	1	7199499	O	-0.7088149868	2.82e-06	0.0019030491	0.9905692933	0.710718036	2.69e-06	-0.0928937666	0.99998724	-0.01557394	0.9692014484	0.0773198266	0.8271843431	-0.1598980061	1	-0.0413381972	0.983283603	0.1185598089	0.9658403697	0.4480551497	0.0058193652	1.0025539928	1.89e-09	0.5544988431	0.0012991281
Phatr3_J44951.t1	AT1G78560	1557	Predicted protein {ECO:0000313|EMBL:EEC49535.1} [Source:UniProtKB/TrEMBL,Acc:B7FW80]	Sodium Bile acid symporter family	IPR038770 (G3DSA:1.20.1530.GENE3D); IPR002657 (PFAM); mobidb-lite (MOBIDB_LITE); mobidb-lite (MOBIDB_LITE); PTHR10361:SF59 (PANTHER); IPR004710 (PANTHER)	C:membrane	C:GO:0016020	C:membrane	transport.unspecified cations	not assigned.unknown	Transport misc		3	1	7199846	S	0.708401077	1.05e-09	-0.0650951341	0.6204034502	-0.7734962111	2.83e-11	0.15163081	0.9037212397	0.2173489988	0.191973335	0.0657181889	0.8136960703	0.034770462	1	0.2738818281	0.3376028205	0.239111366	0.5664093722	0.2071181394	0.1309255331	0.3556014508	0.009685643	0.1484833114	0.3282832741
Phatr3_J22554.t1	AT1G78800	1557	Mannosyltransferase {ECO:0000313|EMBL:EEC45286.1} [Source:UniProtKB/TrEMBL,Acc:B7G7S6]	UDP-Glycosyltransferase superfamily protein	G3DSA:3.40.50.2000 (GENE3D); IPR001296 (PFAM); G3DSA:3.40.50.2000 (GENE3D); IPR028098 (PFAM); PTHR45918 (PANTHER); PTHR45918:SF1 (PANTHER); SSF53756 (SUPERFAMILY)	no GO terms	no GO terms	no GO terms	misc.UDP glucosyl and glucoronyl transferases	misc.UDP glucosyl and glucoronyl transferases	misc		3	1	7194745	O	-0.9215380631	7.23e-08	-0.5208140945	0.0021428552	0.4007239686	0.0224470022	-0.0724328901	0.99998724	0.156774225	0.601628013	0.2292071151	0.4281966767	-0.0209266045	1	0.0469658391	0.983283603	0.0678924436	0.9911730417	-0.575074658	0.001425955	-1.0874187905	2.97e-08	-0.5123441325	0.0114689409
Phatr3_J45764.t1	AT1G79000	4812	Predicted protein {ECO:0000313|EMBL:EEC48180.1} [Source:UniProtKB/TrEMBL,Acc:B7FZQ7]	histone acetyltransferase of the CBP family 1 (HAC1)	IPR001487 (PRINTS); IPR036427 (G3DSA:1.20.920.GENE3D); G3DSA:1.10.246.20 (GENE3D); IPR036546 (PFAM); IPR001487 (PFAM); G3DSA:3.30.60.90 (GENE3D); IPR035898 (G3DSA:1.20.1020.GENE3D); IPR000197 (PFAM); IPR013083 (G3DSA:3.30.40.GENE3D); IPR013178 (PFAM); IPR019787 (PFAM); IPR035898 (G3DSA:1.20.1020.GENE3D); mobidb-lite (MOBIDB_LITE); mobidb-lite (MOBIDB_LITE); mobidb-lite (MOBIDB_LITE); mobidb-lite …	F:transcription coregulator activity; F:histone acetyltransferase activity; F:protein binding; C:nucleus; P:regulation of transcription, DNA-templated; F:zinc ion binding; P:histone acetylation	F:GO:0003712; F:GO:0004402; F:GO:0005515; C:GO:0005634; P:GO:0006355; F:GO:0008270; P:GO:0016573	F:transcription coregulator activity; F:histone acetyltransferase activity; F:protein binding; C:nucleus; P:regulation of transcription, DNA-templated; F:zinc ion binding; P:histone acetylation	RNA.regulation of transcription.Histone acetyltransferases	RNA.regulation of transcription.Histone acetyltransferases	Transcription factor	transcription factor	3	1	7200785	O	-0.6219285941	6.06e-05	-0.4972527015	0.0017613824	0.1246758926	0.4423165271	0.0226903482	0.99998724	0.1688258708	0.5319049148	0.1461355225	0.6447326035	-0.0366697245	1	-0.0098227518	0.997248786	0.0268469727	0.9929585373	-0.2700610945	0.1405825919	-0.2649783621	0.1729350135	0.0050827324	0.982522004
Phatr3_EG01870.t1	AT1G79050	1074	Chloroplast-targeted nuclear-encoded recombinase {ECO:0000313|EMBL:EEC51802.1} [Source:UniProtKB/TrEMBL,Acc:B7FQ63]	recA DNA recombination family protein	IPR013765 (PRINTS); G3DSA:3.40.50.300 (GENE3D); IPR013765 (PFAM); IPR013765 (TIGRFAM); IPR013765 (PTHR45900:PANTHER); PTHR45900 (PANTHER); IPR020588 (PROSITE_PROFILES); IPR020587 (PROSITE_PROFILES); IPR013765 (HAMAP); IPR013765 (CDD); IPR027417 (SUPERFAMILY); IPR023400 (SUPERFAMILY)	F:DNA binding; F:single-stranded DNA binding; F:ATP binding; P:DNA metabolic process; P:DNA repair; F:DNA-dependent ATPase activity	F:GO:0003677; F:GO:0003697; F:GO:0005524; P:GO:0006259; P:GO:0006281; F:GO:0008094	F:DNA binding; F:single-stranded DNA binding; F:ATP binding; P:DNA metabolic process; P:DNA repair; F:DNA-dependent ATPase activity	DNA.repair	DNA.repair	DNA repair		3	1	7196788	O	-0.9438507882	3.53e-09	-0.3375972043	0.0404360006	0.6062535839	0.0001652753	-0.2170769167	0.8514694874	-0.0065221528	0.9879524842	0.2105547638	0.4477541472	-0.1308004575	1	-0.0634975552	0.9730685337	0.0673029023	0.9911730417	-0.0114204557	0.9650291678	-0.4809593209	0.0113753361	-0.4695388652	0.015532965
Phatr3_J35556.t1	AT1G79280	5655	Predicted protein {ECO:0000313|EMBL:EEC48183.1} [Source:UniProtKB/TrEMBL,Acc:B7FZR5]	nuclear pore anchor (NUA)	IPR012929 (PFAM); mobidb-lite (MOBIDB_LITE); mobidb-lite (MOBIDB_LITE); mobidb-lite (MOBIDB_LITE); mobidb-lite (MOBIDB_LITE); mobidb-lite (MOBIDB_LITE); mobidb-lite (MOBIDB_LITE); mobidb-lite (MOBIDB_LITE); mobidb-lite (MOBIDB_LITE); mobidb-lite (MOBIDB_LITE); mobidb-lite (MOBIDB_LITE); mobidb-lite (MOBIDB_LITE); mobidb-lite (MOBIDB_LITE); mobidb-lite (MOBIDB_LITE); mobidb-lite (MOBIDB_LITE); mob…	P:protein import into nucleus	P:GO:0006606	P:protein import into nucleus	development.unspecified	development.unspecified	development		3	1	7200910	O	-0.5616329643	0.0004906671	-0.1136240638	0.5242045701	0.4480089005	0.0056395718	0.0190847503	0.99998724	0.1405260144	0.6416184015	0.1214412641	0.7289574501	-0.0950094273	1	-0.0066813574	0.9998309885	0.0883280699	0.9908346311	-0.2116506216	0.2823598828	-0.3291057961	0.0982446212	-0.1174551745	0.6011531423
Phatr3_J13150.t1	AT1G79600	2490	Predicted protein {ECO:0000313|EMBL:EEC47683.1} [Source:UniProtKB/TrEMBL,Acc:B7G1H7]	Protein kinase superfamily protein	IPR004147 (PFAM); mobidb-lite (MOBIDB_LITE); PTHR10566 (PANTHER); cd05121 (CDD); IPR011009 (SUPERFAMILY)	no GO terms	no GO terms	no GO terms	transport.ABC transporters and multidrug resistance systems	transport.ABC transporters and multidrug resistance systems	Transport ABC transporters and multidrug resistance systems		3	1	7201596	P	-1.0473334276	2.04e-18	-0.2563818059	0.0354396633	0.7909516217	4.4e-11	0.6614269173	8.69e-07	0.4788624061	0.000550948	-0.1825645113	0.3525465874	0.4527895572	0.0626569406	0.2917942943	0.27387652	-0.160995263	0.8513883443	-1.2290267998	3.65e-24	0.1875807465	0.1911724648	1.4166075463	1.59e-27
Phatr3_J43552.t1	AT1G79610	2916	Sodium/hydrogen exchanger {ECO:0000256|RuleBase:RU003722} [Source:UniProtKB/TrEMBL,Acc:B7FSM0]	Na+ H+ antiporter 6 (NHX6)	IPR004709 (PRINTS); IPR006153 (PFAM); mobidb-lite (MOBIDB_LITE); mobidb-lite (MOBIDB_LITE); mobidb-lite (MOBIDB_LITE); mobidb-lite (MOBIDB_LITE); IPR018422 (PANTHER); PTHR10110:SF127 (PANTHER)	P:cation transport; P:sodium ion transport; P:regulation of pH; F:solute:proton antiporter activity; F:sodium:proton antiporter activity; C:integral component of membrane; P:transmembrane transport	P:GO:0006812; P:GO:0006814; P:GO:0006885; F:GO:0015299; F:GO:0015385; C:GO:0016021; P:GO:0055085	P:cation transport; P:sodium ion transport; P:regulation of pH; F:solute:proton antiporter activity; F:sodium:proton antiporter activity; C:integral component of membrane; P:transmembrane transport	transport.unspecified cations	transport.unspecified cations	Transport misc		3	1	7197582	O	-0.1880522085	0.097766128	-0.1227056062	0.303608506	0.0653466023	0.577549733	-0.0623835324	0.99998724	0.1442627437	0.4219372444	0.2066462761	0.2266907759	-0.0629784308	1	0.0392485469	0.9754323136	0.1022269777	0.9512383414	-0.3477008677	0.0041731403	-0.158265838	0.2503206331	0.1894350297	0.1738976149
Phatr3_Jdraft1750.t1	AT1G79610	1659	Sodium/hydrogen exchanger {ECO:0000256|RuleBase:RU003722} [Source:UniProtKB/TrEMBL,Acc:B7S4E3]	Na+ H+ antiporter 6 (NHX6)	IPR004709 (PRINTS); IPR006153 (PFAM); PTHR10110:SF127 (PANTHER); IPR018422 (PANTHER)	P:cation transport; P:sodium ion transport; P:regulation of pH; F:solute:proton antiporter activity; F:sodium:proton antiporter activity; C:integral component of membrane; P:transmembrane transport	P:GO:0006812; P:GO:0006814; P:GO:0006885; F:GO:0015299; F:GO:0015385; C:GO:0016021; P:GO:0055085	P:cation transport; P:sodium ion transport; P:regulation of pH; F:solute:proton antiporter activity; F:sodium:proton antiporter activity; C:integral component of membrane; P:transmembrane transport	transport.unspecified cations	transport.unspecified cations	Transport misc		3	1	7204882	S	-2.2727003076	7.79e-42	-0.3453381563	0.018131232	1.9273621513	5.31e-30	-0.0959250717	0.99998724	0.1779788135	0.4280912382	0.2739038852	0.1887742218	-0.1467911788	1	-0.0227432871	0.9925349243	0.1240478917	0.9536954077	0.1724871101	0.3105766548	0.1837683462	0.2821731069	0.0112812361	0.9554488548
Phatr3_J10282.t1	AT1G79890	2796	NA	RAD3-like DNA-binding helicase protein	IPR006555 (PFAM); IPR010614 (PFAM); G3DSA:3.40.50.300 (GENE3D); IPR013020 (TIGRFAM); G3DSA:3.40.50.300 (GENE3D); mobidb-lite (MOBIDB_LITE); mobidb-lite (MOBIDB_LITE); mobidb-lite (MOBIDB_LITE); mobidb-lite (MOBIDB_LITE); mobidb-lite (MOBIDB_LITE); IPR028331 (PTHR11472:PANTHER); PTHR11472 (PANTHER); IPR014013 (PROSITE_PROFILES); IPR027417 (SUPERFAMILY)	F:nucleic acid binding; F:DNA binding; F:DNA helicase activity; F:helicase activity; F:ATP binding; P:nucleobase-containing compound metabolic process; F:hydrolase activity, acting on acid anhydrides, in phosphorus-containing anhydrides	F:GO:0003676; F:GO:0003677; F:GO:0003678; F:GO:0004386; F:GO:0005524; P:GO:0006139; F:GO:0016818	F:nucleic acid binding; F:DNA binding; F:DNA helicase activity; F:helicase activity; F:ATP binding; P:nucleobase-containing compound metabolic process; F:hydrolase activity, acting on acid anhydrides, in phosphorus-containing anhydrides	DNA.unspecified	DNA.unspecified	DNA unspecified		3	1	NA	O	-1.6656356933	1.11e-23	-0.3363795632	0.0260600277	1.3292561301	2.85e-15	-0.0420032584	0.99998724	-0.3008418593	0.1186219267	-0.2588386009	0.2385291579	0.1147219433	1	-0.1774322675	0.7785044393	-0.2921542108	0.544805565	0.4526216188	0.0036420476	-0.2434750984	0.1636142079	-0.6960967171	3.01e-05
Phatr3_J12523.t1	AT1G79900	822	Predicted protein {ECO:0000313|EMBL:EEC48182.1} [Source:UniProtKB/TrEMBL,Acc:B7FZR2]	BAC2	IPR023395 (G3DSA:1.50.40.GENE3D); IPR018108 (PFAM); PTHR45624 (PANTHER); PTHR45624:SF10 (PANTHER); IPR018108 (PROSITE_PROFILES); IPR018108 (PROSITE_PROFILES); IPR018108 (PROSITE_PROFILES); IPR023395 (SUPERFAMILY)	no GO terms	no GO terms	no GO terms	transport.metabolite transporters at the mitochondrial membrane	transport.metabolite transporters at the mitochondrial membrane	Transport metabolite transporters at the mitochondrial membrane		3	1	7200787	O	-1.3513178241	3.28e-11	-0.525485568	0.0042717552	0.8258322561	9.18e-05	-0.0729784682	0.99998724	0.2586190186	0.3404980931	0.3315974868	0.2202284756	-0.0620400683	1	0.1797133973	0.8381404112	0.2417534656	0.8342416586	-0.2986994404	0.1472156285	-0.6742303604	0.0009152487	-0.37553092	0.0800640597
Phatr3_J13856.t1	AT1G79900	1302	NA	BAC2	IPR002067 (PRINTS); IPR023395 (G3DSA:1.50.40.GENE3D); IPR018108 (PFAM); IPR023395 (G3DSA:1.50.40.GENE3D); PTHR45624 (PANTHER); PTHR45624:SF10 (PANTHER); IPR018108 (PROSITE_PROFILES); IPR018108 (PROSITE_PROFILES); IPR018108 (PROSITE_PROFILES); IPR023395 (SUPERFAMILY)	F:transmembrane transporter activity; P:transmembrane transport	F:GO:0022857; P:GO:0055085	F:transmembrane transporter activity; P:transmembrane transport	transport.metabolite transporters at the mitochondrial membrane	transport.metabolite transporters at the mitochondrial membrane	Transport metabolite transporters at the mitochondrial membrane		3	1	NA	O	-1.0699188069	2.29e-07	0.0118966048	0.9588241209	1.0818154116	1.76e-07	-0.098460429	0.99998724	-0.3177777325	0.2801193364	-0.2193173036	0.5554672587	-0.2485605901	1	-0.3595524644	0.5622123218	-0.1109918743	0.9908346311	0.0568249892	0.8406000497	-1.2990913035	3.66e-08	-1.3559162927	1.16e-08
Phatr3_J35504.t1	AT1G80190	732	Predicted protein {ECO:0000313|EMBL:EEC48359.1} [Source:UniProtKB/TrEMBL,Acc:B7FZL5]	partner of SLD five 1 (PSF1)	G3DSA:1.20.58.1030 (GENE3D); mobidb-lite (MOBIDB_LITE); IPR005339 (PANTHER); IPR005339 (CDD); IPR036224 (SUPERFAMILY)	C:GINS complex; P:DNA replication	C:GO:0000811; P:GO:0006260	C:GINS complex; P:DNA replication	not assigned.unknown	not assigned.unknown	not assigned		3	1	7200764	O	-0.389820175	0.0145818974	0.0316537785	0.857098752	0.4214739535	0.0081289266	0.1518916419	0.99998724	-0.1553846888	0.5623757646	-0.3072763307	0.1740792422	0.1716930281	1	0.003953269	1	-0.1677397591	0.924042505	0.1203830273	0.5426970081	0.3350813525	0.0632324427	0.2146983253	0.2636717987
Phatr3_J9828.t1	AT1G80500	456	Predicted protein {ECO:0000313|EMBL:EEC50783.1} [Source:UniProtKB/TrEMBL,Acc:B7FSE6]	SNARE-like superfamily protein	G3DSA:3.30.450.70 (GENE3D); IPR006722 (PFAM); IPR006722 (PANTHER); PTHR12403:SF1 (PANTHER); IPR011012 (SUPERFAMILY)	P:endoplasmic reticulum to Golgi vesicle-mediated transport	P:GO:0006888	P:endoplasmic reticulum to Golgi vesicle-mediated transport	not assigned.no ontology	not assigned.no ontology	not assigned		3	1	7197187	O	-0.6367654233	3.96e-05	-0.3361494645	0.0251030627	0.3006159587	0.0610690807	-0.0849889516	0.99998724	-0.0959330482	0.7327783962	-0.0109440965	0.9784544009	-0.1417088229	1	-0.0041646381	1	0.1375441848	0.9429466978	0.0024370922	0.9935161906	0.0426458238	0.8208289801	0.0402087316	0.8386971696
Phatr3_J47781.t1	AT1G80510	1693	Predicted protein {ECO:0000313|EMBL:EEC46044.1} [Source:UniProtKB/TrEMBL,Acc:B7G4W2]	Transmembrane amino acid transporter family protein	IPR013057 (PFAM); PTHR22950 (PANTHER); PTHR22950:SF458 (PANTHER)	no GO terms	no GO terms	no GO terms	transport.amino acids	transport.amino acids	Transport amino acids		3	1	7203033	O	-0.4201354409	0.0445461535	0.0197522472	0.9343479828	0.4398876881	0.0349170139	0.1023325142	0.99998724	0.2304549725	0.5150153755	0.1281224582	0.7905422326	-0.0229365804	1	0.6775137493	0.0947501951	0.7004503297	0.1191962022	0.2150811843	0.4060187571	1.4911300195	2.37e-10	1.2760488352	9.21e-08
Phatr3_J48219.t1	AT1G80510	1443	Predicted protein {ECO:0000313|EMBL:EEC45842.1} [Source:UniProtKB/TrEMBL,Acc:B7G6D5]	Transmembrane amino acid transporter family protein	IPR013057 (PFAM); mobidb-lite (MOBIDB_LITE); PTHR22950:SF458 (PANTHER); PTHR22950 (PANTHER)	no GO terms	no GO terms	no GO terms	transport.amino acids	not assigned.unknown	Transport amino acids		3	1	7203529	O	-0.5100057403	4.41e-05	-0.2769735927	0.0245587252	0.2330321476	0.0703751396	0.0327740486	0.99998724	0.2010944259	0.2348636037	0.1683203773	0.3935475111	0.0352701451	1	0.0831965944	0.9251067675	0.0479264492	0.9911730417	0.0974825586	0.5177757529	-0.1345772998	0.3571342893	-0.2320598584	0.1065443638
Phatr3_J24439.t1	AT1G80670	1289	Predicted protein {ECO:0000313|EMBL:EEC51069.1} [Source:UniProtKB/TrEMBL,Acc:B7FNW4]	Transducin WD40 repeat-like superfamily protein	IPR001680 (PFAM); IPR015943 (G3DSA:2.130.10.GENE3D); mobidb-lite (MOBIDB_LITE); IPR037631 (PTHR10971:PANTHER); PTHR10971 (PANTHER); IPR001680 (PROSITE_PROFILES); IPR017986 (PROSITE_PROFILES); IPR017986 (PROSITE_PROFILES); IPR001680 (PROSITE_PROFILES); IPR001680 (PROSITE_PROFILES); IPR036322 (SUPERFAMILY)	F:protein binding; P:mRNA export from nucleus	F:GO:0005515; P:GO:0006406	F:protein binding; P:mRNA export from nucleus	RNA.processing	RNA.processing	RNA processing		3	1	7195971	M	0.1774379895	0.1981790924	-0.0657444788	0.663601752	-0.2431824683	0.0745686464	-0.010176588	0.99998724	0.1708493472	0.4394884415	0.1810259352	0.4409045195	0.0317607076	1	0.2071394985	0.6775778464	0.1753787909	0.8768489898	-0.4037976261	0.0065118792	0.516302671	0.000939925	0.9201002971	2.42e-09
Phatr3_J45854.t1	AT1G80680	5070	Predicted protein {ECO:0000313|EMBL:EEC48436.1} [Source:UniProtKB/TrEMBL,Acc:B7FYX5]	SUPPRESSOR OF AUXIN RESISTANCE 3 (SAR3)	G3DSA:1.10.10.2360 (GENE3D); IPR007230 (PFAM); IPR036903 (G3DSA:3.30.1610.GENE3D); IPR021967 (PFAM); IPR025574 (PFAM); mobidb-lite (MOBIDB_LITE); mobidb-lite (MOBIDB_LITE); mobidb-lite (MOBIDB_LITE); mobidb-lite (MOBIDB_LITE); mobidb-lite (MOBIDB_LITE); mobidb-lite (MOBIDB_LITE); mobidb-lite (MOBIDB_LITE); mobidb-lite (MOBIDB_LITE); mobidb-lite (MOBIDB_LITE); mobidb-lite (MOBIDB_LITE); mobidb-lit…	C:nuclear pore; P:nucleocytoplasmic transport; F:structural constituent of nuclear pore	C:GO:0005643; P:GO:0006913; F:GO:0017056	C:nuclear pore; P:nucleocytoplasmic transport; F:structural constituent of nuclear pore	protein.targeting.nucleus	protein.targeting.nucleus	Protein targeting		3	1	7200960	O	-0.3354633387	0.0124070539	-0.2870160216	0.0384355636	0.0484473171	0.7330883103	0.0107404473	0.99998724	0.1618711175	0.4664545426	0.1511306702	0.5482415421	0.0175243326	1	0.0854655231	0.9438111709	0.0679411906	0.9908346311	-0.3888792323	0.0085411872	-0.1747350414	0.299547764	0.2141441909	0.2088494332
Phatr3_J50578.t1	AT1G80690	1434	Predicted protein {ECO:0000313|EMBL:EEC42983.1} [Source:UniProtKB/TrEMBL,Acc:B7GEJ7]	PPPDE putative thiol peptidase family protein	IPR008580 (PFAM); G3DSA:3.90.1720.30 (GENE3D); mobidb-lite (MOBIDB_LITE); IPR008580 (PANTHER); PTHR12378:SF10 (PANTHER); PS51858 (PROSITE_PROFILES)	no GO terms	no GO terms	no GO terms	not assigned.unknown	not assigned.unknown	not assigned		3	1	7199401	O	-1.3464830723	6.71e-27	-0.5390736407	7.68e-06	0.8074094315	1.81e-10	-0.011517999	0.99998724	0.0387856177	0.8912579817	0.0503036167	0.8679411926	0.0620973784	1	0.1275795809	0.827876107	0.0654822025	0.9908346311	-0.0205998319	0.9097000435	0.3855117288	0.005009355	0.4061115607	0.0035006068
Phatr3_J43105.t1	AT1G80770	1368	Predicted protein {ECO:0000313|EMBL:EEC51359.1} [Source:UniProtKB/TrEMBL,Acc:B7FQM6]	pigment defective 318 (PDE318)	IPR006073 (PRINTS); IPR041623 (PFAM); G3DSA:1.20.120.1190 (GENE3D); IPR030389 (PFAM); IPR010674 (PFAM); PTHR45759:SF4 (PANTHER); PTHR45759 (PANTHER); IPR027417 (SUPERFAMILY)	F:GTP binding	F:GO:0005525	F:GTP binding	not assigned.no ontology	not assigned.no ontology	not assigned		3	1	7196881	P	-3.2861664924	6.52e-58	-0.4136772899	0.0051170508	2.8724892025	1.47e-42	0.1654261065	0.9378364113	-0.143742955	0.5342748867	-0.3091690615	0.1017686789	0.1558433912	1	-0.1131593625	0.8922221808	-0.2690027536	0.5592767831	0.9636032404	1.05e-11	1.1633507021	1.6e-14	0.1997474617	0.2328332868
Phatr3_Jdraft1590.t1	AT1G80810	5355	Predicted protein {ECO:0000313|EMBL:EEC42815.1} [Source:UniProtKB/TrEMBL,Acc:B7S3Q9]	Tudor PWWP MBT superfamily protein	mobidb-lite (MOBIDB_LITE); mobidb-lite (MOBIDB_LITE); mobidb-lite (MOBIDB_LITE); mobidb-lite (MOBIDB_LITE); mobidb-lite (MOBIDB_LITE); mobidb-lite (MOBIDB_LITE); mobidb-lite (MOBIDB_LITE); mobidb-lite (MOBIDB_LITE); mobidb-lite (MOBIDB_LITE); mobidb-lite (MOBIDB_LITE); mobidb-lite (MOBIDB_LITE); mobidb-lite (MOBIDB_LITE); PTHR12663:SF0 (PANTHER); IPR039776 (PANTHER); IPR016024 (SUPERFAMILY)	P:mitotic sister chromatid cohesion	P:GO:0007064	P:mitotic sister chromatid cohesion	not assigned.no ontology	not assigned.unknown	not assigned		3	1	NA	O	-0.5569990561	2.69e-05	-0.0061553931	0.9683180577	0.550843663	3.34e-05	-0.084685615	0.99998724	-0.7199729896	9.25e-07	-0.6352873746	3.36e-05	-0.1396623029	1	-0.4152457875	0.1159846432	-0.2755834845	0.5620066007	-0.1147912788	0.497910828	-1.1401603256	4.01e-13	-1.0253690469	9.3e-11
Phatr3_J11785.t1	AT1G80930	2160	NA	MIF4G domain-containing protein	IPR003891 (PFAM); IPR003890 (PFAM); IPR016021 (G3DSA:1.25.40.GENE3D); mobidb-lite (MOBIDB_LITE); mobidb-lite (MOBIDB_LITE); mobidb-lite (MOBIDB_LITE); mobidb-lite (MOBIDB_LITE); mobidb-lite (MOBIDB_LITE); mobidb-lite (MOBIDB_LITE); PTHR18034:SF3 (PANTHER); PTHR18034 (PANTHER); IPR003891 (PROSITE_PROFILES); IPR016024 (SUPERFAMILY)	F:RNA binding; F:protein binding	F:GO:0003723; F:GO:0005515	F:RNA binding; F:protein binding	protein.synthesis.misc	RNA.RNA binding	Transcription factor		3	1	NA	O	-2.0396098317	2.51e-62	-0.8431799606	1.76e-14	1.1964298711	6.99e-22	-0.0993783614	0.99998724	0.0436279352	0.8616582246	0.1430062966	0.4506570607	0.0075347687	1	0.099070498	0.8769107977	0.0915357292	0.9564277757	0.0454700806	0.7605992004	0.1247761363	0.3548486287	0.0793060557	0.5878003847
Phatr3_J40261.t1	AT2G01180	936	Predicted protein {ECO:0000313|EMBL:EEC44334.1} [Source:UniProtKB/TrEMBL,Acc:B7GAY0]	phosphatidic acid phosphatase 1 (PAP1)	G3DSA:1.20.144.10 (GENE3D); IPR000326 (PFAM); mobidb-lite (MOBIDB_LITE); PTHR10165 (PANTHER); PTHR10165:SF35 (PANTHER); IPR036938 (SUPERFAMILY)	no GO terms	no GO terms	no GO terms	misc.acid and other phosphatases	misc.acid and other phosphatases	Phosphatase		3	1	7195747	O	-1.1177107824	4.34e-13	-0.279531398	0.0746192254	0.8381793844	6.45e-08	-0.0218353161	0.99998724	0.1910344475	0.4292169862	0.2128697635	0.401874906	0.0738314983	1	0.0217245464	0.9935135686	-0.0521069519	0.9917648604	0.1553303972	0.4037554522	0.4373023078	0.0121120314	0.2819719106	0.1268013664
Phatr3_J43223.t1	AT2G01270	1800	Sulfhydryl oxidase {ECO:0000256|RuleBase:RU371123} [Source:UniProtKB/TrEMBL,Acc:B7FR16]	quiescin-sulfhydryl oxidase 2 (QSOX2)	IPR036774 (G3DSA:1.20.120.GENE3D); G3DSA:3.40.30.10 (GENE3D); IPR013766 (PFAM); IPR017905 (PFAM); mobidb-lite (MOBIDB_LITE); mobidb-lite (MOBIDB_LITE); PTHR22897:SF8 (PANTHER); IPR039798 (PANTHER); IPR017905 (PROSITE_PROFILES); IPR013766 (PROSITE_PROFILES); IPR036249 (SUPERFAMILY); IPR036774 (SUPERFAMILY)	F:flavin-linked sulfhydryl oxidase activity; F:thiol oxidase activity; P:cell redox homeostasis; P:oxidation-reduction process	F:GO:0016971; F:GO:0016972; P:GO:0045454; P:GO:0055114	F:flavin-linked sulfhydryl oxidase activity; F:thiol oxidase activity; P:cell redox homeostasis; P:oxidation-reduction process	redox.thioredoxin	not assigned.unknown	Transcription factor	transcription factor	3	1	7196948	M	-3.2446307625	1.16e-29	-1.1251516483	2.27e-07	2.1194791142	4.13e-12	-0.1589505718	0.99998724	-0.5186657248	0.043686776	-0.359715153	0.2523028322	-0.1432987828	1	-0.3974497839	0.4654385566	-0.2541510011	0.8792612103	0.6719757381	0.0022882706	0.203806352	0.4213741757	-0.4681693861	0.0550113038
Phatr3_J49726.t1	AT2G01320	2398	Predicted protein {ECO:0000313|EMBL:EEC43882.1} [Source:UniProtKB/TrEMBL,Acc:B7GBP5]	ABC-2 type transporter family protein	G3DSA:3.40.50.300 (GENE3D); IPR013525 (PFAM); IPR003439 (PFAM); PTHR19241 (PANTHER); PTHR19241:SF606 (PANTHER); IPR003439 (PROSITE_PROFILES); cd03213 (CDD); IPR027417 (SUPERFAMILY)	F:ATP binding; C:membrane; F:ATPase activity	F:GO:0005524; C:GO:0016020; F:GO:0016887	F:ATP binding; C:membrane; F:ATPase activity	transport.ABC transporters and multidrug resistance systems	transport.ABC transporters and multidrug resistance systems	Transport ABC transporters and multidrug resistance systems		3	1	7198419	S	-1.9391561244	1.02e-41	-0.7578000833	4.5e-08	1.181356041	1.01e-16	0.1318848128	0.99998724	-0.337480462	0.0619084302	-0.4693652749	0.0063663019	-0.0725197478	1	-0.2206639356	0.6516797242	-0.1481441877	0.9335661874	-0.4240853174	0.005129956	-0.1272158158	0.4733304105	0.2968695016	0.0810082168
Phatr3_J29381.t1	AT2G01490	1125	NA	phytanoyl-CoA dioxygenase (PhyH) family protein	G3DSA:2.60.120.620 (GENE3D); IPR008775 (PFAM); PTHR20883 (PANTHER); PTHR20883:SF15 (PANTHER); SSF51197 (SUPERFAMILY)	no GO terms	no GO terms	no GO terms	misc.oxygenases	misc.oxygenases	misc		3	1	NA	O	-2.0256436142	1.42e-30	-1.0947529543	5.51e-13	0.9308906599	6.3e-07	0.0042285956	0.99998724	0.1270875566	0.6306079993	0.1228589609	0.6809746185	0.1255361131	1	0.1406713507	0.8547587675	0.0151352376	0.9954200087	0.0643896962	0.744878892	-0.0846157134	0.6523252397	-0.1490054095	0.4264699531
Phatr3_J46483.t1	AT2G01650	1209	Predicted protein {ECO:0000313|EMBL:EEC47490.1} [Source:UniProtKB/TrEMBL,Acc:B7G1D9]	plant UBX domain-containing protein 2 (PUX2)	G3DSA:2.30.42.10 (GENE3D); G3DSA:1.20.58.2190 (GENE3D); IPR001478 (PFAM); IPR018997 (PFAM); mobidb-lite (MOBIDB_LITE); mobidb-lite (MOBIDB_LITE); IPR001478 (PROSITE_PROFILES); cd09212 (CDD); cd00992 (CDD); IPR036339 (SUPERFAMILY); IPR036034 (SUPERFAMILY)	F:protein binding	F:GO:0005515	F:protein binding	RNA.regulation of transcription.unclassified	not assigned.unknown	Transcription factor		3	1	7201573	O	-0.9272348419	4.42e-08	-0.0478207199	0.7916192544	0.879414122	2.35e-07	-0.1273328185	0.99998724	0.0047035751	0.9908327091	0.1320363936	0.7065172335	-0.0718953883	1	-0.0573211614	0.9730685337	0.0145742268	0.9954200087	-0.7920709735	3.01e-06	-0.1055633801	0.6060200862	0.6865075934	0.0001964994
Phatr3_J23224.t1	AT2G01690	2673	Predicted protein {ECO:0000313|EMBL:EEC44390.1} [Source:UniProtKB/TrEMBL,Acc:B7GAL0]	ARM repeat superfamily protein	IPR021841 (PFAM); IPR011989 (G3DSA:1.25.10.GENE3D); IPR032878 (PFAM); IPR011989 (G3DSA:1.25.10.GENE3D); mobidb-lite (MOBIDB_LITE); mobidb-lite (MOBIDB_LITE); mobidb-lite (MOBIDB_LITE); mobidb-lite (MOBIDB_LITE); mobidb-lite (MOBIDB_LITE); IPR026825 (PANTHER); IPR021133 (PROSITE_PROFILES); IPR016024 (SUPERFAMILY)	P:phosphatidylinositol biosynthetic process; C:PAS complex	P:GO:0006661; C:GO:0070772	P:phosphatidylinositol biosynthetic process; C:PAS complex	not assigned.unknown	not assigned.unknown	not assigned		3	1	7195923	O	-1.7131382008	5.5e-38	-0.2261075943	0.0818450688	1.4870306065	5.48e-29	-0.0184036108	0.99998724	0.0204720159	0.9469938897	0.0388756266	0.9040023732	0.0598793583	1	-0.0384844771	0.9805558788	-0.0983638353	0.9666309435	0.243567321	0.0863760001	0.323876778	0.0258813489	0.080309457	0.6355592471
Phatr3_J11994.t1	AT2G01760	786	Diatom response regulator 2 {ECO:0000313|EMBL:EEC48642.1} [Source:UniProtKB/TrEMBL,Acc:B7FY08]	response regulator 14 (RR14)	IPR001789 (PFAM); IPR000792 (PFAM); IPR036388 (G3DSA:1.10.10.GENE3D); G3DSA:3.40.50.12740 (GENE3D); PTHR26402:SF721 (PANTHER); IPR039420 (PANTHER); IPR000792 (PROSITE_PROFILES); IPR001789 (PROSITE_PROFILES); IPR001789 (CDD); IPR000792 (CDD); IPR016032 (SUPERFAMILY); IPR011006 (SUPERFAMILY)	P:phosphorelay signal transduction system; F:DNA binding; P:regulation of transcription, DNA-templated	P:GO:0000160; F:GO:0003677; P:GO:0006355	P:phosphorelay signal transduction system; F:DNA binding; P:regulation of transcription, DNA-templated	RNA.regulation of transcription.ARR	not assigned.unknown	Transcription factor		3	1	7200611	O	-1.3669336834	2.61e-18	-0.4937673281	0.0005134521	0.8731663553	5.73e-08	-0.0610834859	0.99998724	0.1500490157	0.5156866913	0.2111325016	0.3441166978	0.0070175815	1	0.0165543292	0.9940474092	0.0095367477	0.9977767691	0.0374800582	0.8498925662	0.2241527802	0.1683104484	0.186672722	0.2698322085
Phatr3_J12051.t1	AT2G01760	960	Diatom response regulator 1 {ECO:0000313|EMBL:EEC48840.1} [Source:UniProtKB/TrEMBL,Acc:B7FY12]	response regulator 14 (RR14)	IPR001789 (PFAM); G3DSA:3.40.50.2300 (GENE3D); IPR036388 (G3DSA:1.10.10.GENE3D); IPR000792 (PFAM); IPR039420 (PANTHER); PTHR26402:SF721 (PANTHER); IPR000792 (PROSITE_PROFILES); IPR001789 (PROSITE_PROFILES); IPR000792 (CDD); IPR001789 (CDD); IPR016032 (SUPERFAMILY); IPR011006 (SUPERFAMILY)	P:phosphorelay signal transduction system; F:DNA binding; P:regulation of transcription, DNA-templated	P:GO:0000160; F:GO:0003677; P:GO:0006355	P:phosphorelay signal transduction system; F:DNA binding; P:regulation of transcription, DNA-templated	RNA.regulation of transcription.ARR	not assigned.unknown	Transcription factor		3	1	7200614	P	-0.6606395169	6.2e-06	-0.0446696618	0.7730727954	0.6159698551	2.76e-05	-0.0999178394	0.99998724	0.0044374863	0.9894769113	0.1043553256	0.7120782495	0.0429422941	1	0.1090904893	0.8971206774	0.0661481953	0.9908346311	0.3073654926	0.0422405593	0.0244047562	0.8936908852	-0.2829607364	0.0808877691
Phatr3_J10409.t1	AT2G01980	3140	Predicted protein {ECO:0000313|EMBL:ACI65515.1} [Source:UniProtKB/TrEMBL,Acc:B5Y4P1]	SALT OVERLY SENSITIVE 1 (SOS1)	IPR006153 (PFAM); IPR018422 (PANTHER); PTHR10110:SF86 (PANTHER)	P:cation transport; F:solute:proton antiporter activity; C:integral component of membrane; P:transmembrane transport	P:GO:0006812; F:GO:0015299; C:GO:0016021; P:GO:0055085	P:cation transport; F:solute:proton antiporter activity; C:integral component of membrane; P:transmembrane transport	transport.unspecified cations	transport.unspecified cations	Transport misc		3	1	7204345	P	-1.5993094289	1.4e-33	-0.3386703434	0.0060893812	1.2606390855	3.53e-21	-0.0419934385	0.99998724	-0.1620922956	0.388461658	-0.1200988571	0.603818134	-0.1411835539	1	-0.3272892571	0.1820919073	-0.1861057033	0.7655108041	0.3043076079	0.0218181335	0.1562696797	0.2857726672	-0.1480379283	0.3326289585
Phatr3_J47422.t1	AT2G03430	501	Predicted protein {ECO:0000313|EMBL:EEC46803.1} [Source:UniProtKB/TrEMBL,Acc:B7G3B7]	Ankyrin repeat family protein	IPR036770 (G3DSA:1.25.40.GENE3D); IPR020683 (PFAM); PTHR24189 (PANTHER); IPR020683 (PROSITE_PROFILES); IPR020683 (CDD); IPR036770 (SUPERFAMILY)	no GO terms	no GO terms	no GO terms	cell.organisation	not assigned.unknown	Cell organisation		3	1	7202555	O	-1.9770656375	1.26e-12	-0.0318192073	0.9036802661	1.9452464302	3.61e-12	-0.1007554363	0.99998724	-0.2945940796	0.3977301604	-0.1938386433	0.6676642494	0.1048784966	1	-0.1315918048	0.946132868	-0.2364703014	0.9296313865	0.7297961302	0.0025217439	-0.1153898739	0.6953277692	-0.8451860041	0.0012058098
Phatr3_J29551.t1	AT2G03450	2352	Predicted protein {ECO:0000313|EMBL:EEC45697.1} [Source:UniProtKB/TrEMBL,Acc:B7G726]	purple acid phosphatase 9 (PAP9)	IPR004843 (PFAM); IPR025733 (PFAM); IPR029052 (G3DSA:3.60.21.GENE3D); IPR015914 (PFAM); IPR008963 (G3DSA:2.60.40.GENE3D); mobidb-lite (MOBIDB_LITE); mobidb-lite (MOBIDB_LITE); PTHR45778:SF7 (PANTHER); PTHR45778 (PANTHER); IPR041792 (CDD); SSF56300 (SUPERFAMILY); IPR008963 (SUPERFAMILY)	F:acid phosphatase activity; F:hydrolase activity; F:metal ion binding	F:GO:0003993; F:GO:0016787; F:GO:0046872	F:acid phosphatase activity; F:hydrolase activity; F:metal ion binding	misc.acid and other phosphatases	misc.acid and other phosphatases	Phosphatase		3	1	7203603	O	0.6134783384	1.21e-06	-0.0536287341	0.7101773922	-0.6671070725	1.33e-07	-0.3616499752	0.0642581733	-0.0730752374	0.7833990103	0.2885747379	0.1114338678	-0.3131616537	0.7779614453	-0.1342804819	0.8414980566	0.1788811719	0.849165396	0.2531724319	0.0836410374	-0.760652119	4.13e-07	-1.0138245509	1.83e-11
Phatr3_J49902.t1	AT2G03667	2154	Predicted protein {ECO:0000313|EMBL:EEC43817.1} [Source:UniProtKB/TrEMBL,Acc:B7GC91]	Asparagine synthase family protein	IPR001962 (PFAM); IPR014729 (G3DSA:3.40.50.GENE3D); PTHR45937 (PANTHER); IPR001962 (CDD); SSF52402 (SUPERFAMILY); SSF52402 (SUPERFAMILY); IPR029055 (SUPERFAMILY)	F:asparagine synthase (glutamine-hydrolyzing) activity; P:asparagine biosynthetic process	F:GO:0004066; P:GO:0006529	F:asparagine synthase (glutamine-hydrolyzing) activity; P:asparagine biosynthetic process	amino acid metabolism.synthesis.aspartate family.asparagine.asparagine synthetase	amino acid metabolism.synthesis.aspartate family.asparagine.asparagine synthetase	amino acid metabolism synthesis		3	1	7198527	O	-0.4609485911	0.0003837421	-0.239223	0.0767637601	0.2217255911	0.0943436598	-0.1587881322	0.9447464345	-0.0557251729	0.8506203686	0.1030629593	0.7077004676	-0.0735070517	1	-0.0195071506	0.9935135686	0.0539999011	0.9911730417	-0.1289461846	0.4277044129	0.0977975708	0.5598799592	0.2267437554	0.1625481063
Phatr3_J55229.t1	AT2G03670	2361	Predicted protein {ECO:0000313|EMBL:EEC42892.1} [Source:UniProtKB/TrEMBL,Acc:B7GER4]	cell division cycle 48B (CDC48B)	G3DSA:3.40.50.300 (GENE3D); G3DSA:1.10.8.60 (GENE3D); G3DSA:1.10.8.60 (GENE3D); IPR003959 (PFAM); G3DSA:3.40.50.300 (GENE3D); PTHR23077 (PANTHER); PTHR23077:SF117 (PANTHER); cd00009 (CDD); cd00009 (CDD); IPR027417 (SUPERFAMILY); IPR027417 (SUPERFAMILY)	F:ATP binding	F:GO:0005524	F:ATP binding	protein.degradation.AAA type	protein.degradation.AAA type	Protein degradation		3	1	7199473	O	-1.212600823	1.73e-21	-0.1178747414	0.3771588422	1.0947260816	9.52e-18	-0.0912578385	0.99998724	0.1890407208	0.3080703492	0.2802985593	0.1057642907	-0.0091796457	1	0.0884740732	0.9251067675	0.097653719	0.9663035533	-0.0379706443	0.827872712	0.2079350397	0.1619966076	0.2459056841	0.1024443282
Phatr3_J20143.t1	AT2G04350	2163	Long chain acyl-coa synthetase {ECO:0000313|EMBL:EEC48932.1} [Source:UniProtKB/TrEMBL,Acc:B7FYK0]	long-chain acyl-CoA synthetase 8 (LACS8)	IPR000873 (PFAM); PTHR43272:SF5 (PANTHER); PTHR43272 (PANTHER); SSF56801 (SUPERFAMILY)	F:catalytic activity	F:GO:0003824	F:catalytic activity	lipid metabolism.FA synthesis and FA elongation.long chain fatty acid CoA ligase	lipid metabolism.FA synthesis and FA elongation.long chain fatty acid CoA ligase	lipid metabolism FA synthesis and elongation		3	1	7200471	P	0.1725383012	0.289300509	-0.2329337196	0.1641270536	-0.4054720209	0.0104226708	0.0059102146	0.99998724	-0.0135606514	0.9767522858	-0.0194708661	0.9640176756	0.0356785135	1	0.0155965488	0.9969168217	-0.0200819648	0.9954200087	-0.2468617645	0.1885734769	-0.1580497793	0.4382267151	0.0888119852	0.6898801523
Phatr3_J47273.t1	AT2G04660	2397	Predicted protein {ECO:0000313|EMBL:EEC46705.1} [Source:UniProtKB/TrEMBL,Acc:B7G3T5]	anaphase-promoting complex cyclosome 2 (APC2)	G3DSA:1.20.1310.10 (GENE3D); G3DSA:1.10.10.2620 (GENE3D); IPR001373 (PFAM); IPR036388 (G3DSA:1.10.10.GENE3D); IPR014786 (PFAM); mobidb-lite (MOBIDB_LITE); mobidb-lite (MOBIDB_LITE); PTHR45957 (PANTHER); IPR016158 (PROSITE_PROFILES); IPR036317 (SUPERFAMILY); IPR036390 (SUPERFAMILY)	P:ubiquitin-dependent protein catabolic process; F:ubiquitin protein ligase binding	P:GO:0006511; F:GO:0031625	P:ubiquitin-dependent protein catabolic process; F:ubiquitin protein ligase binding	protein.degradation.ubiquitin.E3.APC	protein.degradation.ubiquitin.E3.APC	Protein degradation ubiquitin		3	1	7202316	O	-1.874486581	1.15e-49	-0.0248346197	0.8497187583	1.8496519614	2.46e-48	-0.254116365	0.2572550183	0.0241042896	0.930228236	0.2782206546	0.0769996493	-0.2588733546	0.9011684942	-0.0747374133	0.9362734235	0.1841359413	0.7429045421	0.1721335922	0.202750084	0.2355342763	0.0824829238	0.0634006841	0.6859839686
Phatr3_J43038.t1	AT2G05170	3372	Predicted protein {ECO:0000313|EMBL:EEC51854.1} [Source:UniProtKB/TrEMBL,Acc:B7FQE8]	vacuolar protein sorting 11 (VPS11)	IPR016528 (PTHR23323:PANTHER); PTHR23323 (PANTHER)	no GO terms	no GO terms	no GO terms	protein.targeting.secretory pathway.vacuole	protein.targeting.secretory pathway.vacuole	Protein targeting		3	1	7196237	O	-1.5404588306	1.64e-44	-0.6972052291	5.57e-11	0.8432536015	2.09e-14	0.0115537409	0.99998724	0.0709038629	0.7358187633	0.059350122	0.8141571109	0.0222953175	1	-0.0183403512	0.9925349243	-0.0406356687	0.9915180752	-0.1422980468	0.2670560819	-0.0525996314	0.7107339953	0.0896984154	0.5315122589
Phatr3_J14457.t1	AT2G06510	1965	NA	replication protein A 1A (RPA1A)	G3DSA:2.40.50.140 (GENE3D); IPR013955 (PFAM); G3DSA:2.40.50.140 (GENE3D); G3DSA:2.40.50.140 (GENE3D); G3DSA:2.40.50.140 (GENE3D); IPR031657 (PFAM); IPR004365 (PFAM); IPR004591 (TIGRFAM); G3DSA:2.20.25.10 (GENE3D); IPR007199 (PFAM); mobidb-lite (MOBIDB_LITE); mobidb-lite (MOBIDB_LITE); PTHR23273:SF4 (PANTHER); PTHR23273 (PANTHER); cd04474 (CDD); cd04475 (CDD); IPR007199 (CDD); IPR013955 (CDD); IPR…	F:nucleic acid binding; F:DNA binding; C:nucleus; P:DNA replication; P:DNA repair; P:DNA recombination	F:GO:0003676; F:GO:0003677; C:GO:0005634; P:GO:0006260; P:GO:0006281; P:GO:0006310	F:nucleic acid binding; F:DNA binding; C:nucleus; P:DNA replication; P:DNA repair; P:DNA recombination	protein.degradation	DNA.synthesis chromatin structure	DNA synthesis chromatin structure		3	1	NA	O	-0.9215160982	1.45e-10	-0.6104710545	2.19e-05	0.3110450436	0.0347862298	-0.0323592085	0.99998724	-0.3557908728	0.0523160644	-0.3234316643	0.1089844082	-0.1193998308	1	-0.1439189651	0.8552565441	-0.0245191343	0.9929585373	0.2670041279	0.1042834985	-0.6643646419	7.73e-05	-0.9313687698	3.9e-08
Phatr3_J5904.t1	AT2G06530	675	Predicted protein {ECO:0000313|EMBL:EEC45141.1} [Source:UniProtKB/TrEMBL,Acc:B7G8B8]	VPS2.1	IPR005024 (PFAM); mobidb-lite (MOBIDB_LITE); PTHR10476 (PANTHER); PTHR10476:SF4 (PANTHER)	P:vacuolar transport	P:GO:0007034	P:vacuolar transport	RNA.regulation of transcription.SNF7	RNA.regulation of transcription.SNF7	Transcription factor		3	1	7195093	O	0.6269816152	5.74e-10	-0.0549499685	0.6312206265	-0.6819315837	1.68e-11	-0.0701570215	0.99998724	0.0786294188	0.6879181411	0.1487864403	0.3904288404	0.0444514554	1	0.1301180499	0.7713656363	0.0856665945	0.9596067737	-0.0334507101	0.8180107197	0.0640977974	0.631491381	0.0975485075	0.4732363798
Phatr3_J11490.t1	AT2G07690	2559	NA	MINICHROMOSOME MAINTENANCE 5 (MCM5)	IPR001208 (PRINTS); IPR008048 (PRINTS); G3DSA:2.40.50.140 (GENE3D); IPR041562 (PFAM); IPR033762 (PFAM); G3DSA:3.30.1640.10 (GENE3D); IPR001208 (PFAM); G3DSA:2.20.28.10 (GENE3D); mobidb-lite (MOBIDB_LITE); mobidb-lite (MOBIDB_LITE); PTHR11630:SF42 (PANTHER); IPR031327 (PANTHER); IPR001208 (PROSITE_PROFILES); IPR012340 (SUPERFAMILY); IPR027417 (SUPERFAMILY)	F:DNA binding; F:DNA replication origin binding; F:ATP binding; C:nucleus; P:DNA replication initiation; C:MCM complex	F:GO:0003677; F:GO:0003688; F:GO:0005524; C:GO:0005634; P:GO:0006270; C:GO:0042555	F:DNA binding; F:DNA replication origin binding; F:ATP binding; C:nucleus; P:DNA replication initiation; C:MCM complex	DNA.synthesis/chromatin structure	DNA.synthesis chromatin structure	DNA synthesis chromatin structure		3	1	NA	O	-0.2715497874	0.1003681824	0.0334738649	0.8553728809	0.3050236522	0.0637270191	-0.1025112838	0.99998724	-0.5219579339	0.0092045944	-0.4194466501	0.0627848942	-0.037690855	1	-0.2277368692	0.7175434609	-0.1900460143	0.9108809806	-0.8304791828	9.99e-07	-0.147382876	0.4732924872	0.6830963068	0.0002720567
Phatr3_J981.t1	AT2G14050	2667	NA	minichromosome maintenance 9 (MCM9)	IPR001208 (PRINTS); G3DSA:2.40.50.140 (GENE3D); IPR041562 (PFAM); G3DSA:2.20.28.10 (GENE3D); IPR033762 (PFAM); IPR001208 (PFAM); mobidb-lite (MOBIDB_LITE); mobidb-lite (MOBIDB_LITE); mobidb-lite (MOBIDB_LITE); mobidb-lite (MOBIDB_LITE); mobidb-lite (MOBIDB_LITE); mobidb-lite (MOBIDB_LITE); PTHR11630:SF48 (PANTHER); IPR031327 (PANTHER); IPR001208 (PROSITE_PROFILES); cd00009 (CDD); IPR027417 (SUPER…	F:DNA binding; F:ATP binding; P:DNA replication initiation	F:GO:0003677; F:GO:0005524; P:GO:0006270	F:DNA binding; F:ATP binding; P:DNA replication initiation	DNA.synthesis/chromatin structure	DNA.synthesis chromatin structure	DNA synthesis chromatin structure		3	1	NA	O	-0.8063907136	2.34e-10	-0.0742784559	0.5826296489	0.7321122576	9.96e-09	0.0629691694	0.99998724	-0.1943715887	0.2911055904	-0.257340758	0.1506219865	0.0049840279	1	-0.0959957469	0.9060770747	-0.1009797748	0.9581620683	-0.1995527632	0.1633963203	0.1391415929	0.3553125765	0.3386943561	0.0185584036
Phatr3_EG00329.t1	AT2G14110	1560	NA	Haloacid dehalogenase-like hydrolase (HAD) superfamily protein	G3DSA:2.30.130.30 (GENE3D); IPR010036 (PFAM); IPR002059 (PFAM); IPR023214 (G3DSA:3.40.50.GENE3D); IPR010036 (TIGRFAM); G3DSA:2.40.50.140 (GENE3D); IPR010033 (TIGRFAM); IPR010036 (PANTHER); PS51857 (PROSITE_PROFILES); IPR002059 (CDD); IPR012340 (SUPERFAMILY); IPR036412 (SUPERFAMILY); IPR015947 (SUPERFAMILY)	F:nucleic acid binding; F:phosphatase activity	F:GO:0003676; F:GO:0016791	F:nucleic acid binding; F:phosphatase activity	not assigned.unknown	not assigned.unknown	not assigned		3	1	NA	P	-0.7394767888	1.79e-06	-0.508833537	0.000932894	0.2306432518	0.1520493554	-0.0183281248	0.99998724	-0.3332638682	0.0917844379	-0.3149357433	0.1447229733	0.1918990308	1	-0.2828306397	0.5098286146	-0.4747296705	0.145452467	0.6470873254	4.42e-05	0.2114223932	0.2490563245	-0.4356649322	0.0154073884
Phatr3_J7562.t1	AT2G14660	774	Predicted protein {ECO:0000313|EMBL:ACI65455.1} [Source:UniProtKB/TrEMBL,Acc:B5Y5X0]	unknown protein	G3DSA:3.10.590.10 (GENE3D); IPR002740 (PFAM); PTHR14087:SF7 (PANTHER); PTHR14087 (PANTHER); IPR015947 (SUPERFAMILY)	no GO terms	no GO terms	no GO terms	not assigned.unknown	not assigned.unknown	not assigned		3	1	7203938	O	-0.5775888383	0.0086867443	-0.6899033417	0.0010041001	-0.1123145034	0.6412038064	-0.042583489	0.99998724	-0.0259808668	0.9589648278	0.0166026222	0.975786024	0.0814392264	1	-0.0765104419	0.9719404722	-0.1579496683	0.9575329836	0.3143912872	0.1717169618	0.2384349254	0.3150229145	-0.0759563617	0.7767312876
Phatr3_J46131.t1	AT2G14720	1538	Predicted protein {ECO:0000313|EMBL:EEC47829.1} [Source:UniProtKB/TrEMBL,Acc:B7G059]	vacuolar sorting receptor 4 (VSR4)	G3DSA:3.50.30.30 (GENE3D)	no GO terms	no GO terms	no GO terms	protein.targeting.secretory pathway.vacuole	protein.targeting.secretory pathway.vacuole	Protein targeting		3	1	7201231	S	-0.4647415658	0.0117472196	-0.4837606874	0.0087460773	-0.0190191216	0.9246549461	-0.1950881894	0.99998724	-0.0730721678	0.8569079055	0.1220160216	0.7560582299	-0.1848279517	1	-0.1923717747	0.8296481494	-0.007543823	0.9986591663	0.7248616546	0.00013469	-0.2104627374	0.3480181233	-0.935324392	1.02e-05
Phatr3_J12863.t1	AT2G15240	834	Predicted protein {ECO:0000313|EMBL:EEC47780.1} [Source:UniProtKB/TrEMBL,Acc:B7FZV6]	UNC-50 family protein	IPR007881 (PFAM); mobidb-lite (MOBIDB_LITE); mobidb-lite (MOBIDB_LITE); IPR007881 (PANTHER)	no GO terms	no GO terms	no GO terms	not assigned.no ontology	not assigned.no ontology	not assigned		3	1	7201530	O	-0.5883535562	3.92e-05	-0.4532759208	0.0013986093	0.1350776354	0.3711895821	-0.0186789548	0.99998724	-0.210073154	0.317006417	-0.1913941992	0.4188483199	-0.1511010865	1	-0.0827072477	0.945724541	0.0683938388	0.9908346311	0.1565546655	0.3573508207	0.5071066884	0.0013106069	0.3505520229	0.0326969874
Phatr3_J11169.t1	AT2G16600	1806	Predicted protein {ECO:0000313|EMBL:EEC49472.1} [Source:UniProtKB/TrEMBL,Acc:B7FVW0]	rotamase CYP 3 (ROC3)	IPR002130 (PRINTS); IPR029000 (G3DSA:2.40.100.GENE3D); IPR002130 (PFAM); mobidb-lite (MOBIDB_LITE); mobidb-lite (MOBIDB_LITE); mobidb-lite (MOBIDB_LITE); mobidb-lite (MOBIDB_LITE); mobidb-lite (MOBIDB_LITE); mobidb-lite (MOBIDB_LITE); mobidb-lite (MOBIDB_LITE); mobidb-lite (MOBIDB_LITE); PTHR11071:SF447 (PANTHER); PTHR11071 (PANTHER); IPR002130 (PROSITE_PROFILES); IPR029000 (SUPERFAMILY)	P:protein peptidyl-prolyl isomerization; F:peptidyl-prolyl cis-trans isomerase activity	P:GO:0000413; F:GO:0003755	P:protein peptidyl-prolyl isomerization; F:peptidyl-prolyl cis-trans isomerase activity	cell.cycle	cell.cycle.peptidylprolyl isomerase	Cell cycle peptidylprolyl isomerase		3	1	7199789	O	-1.4192973094	1.55e-25	-0.2755673559	0.027764097	1.1437299535	9.5e-17	-0.1054273292	0.99998724	-0.0528317401	0.8445990328	0.0525955891	0.8621927528	-0.1523563763	1	-0.1524341524	0.7548364541	-7.78e-05	0.9999957412	0.0716461312	0.6519981387	-0.0204009126	0.8997802963	-0.0920470437	0.5604089293
Phatr3_J20857.t1	AT2G16940	2222	Predicted protein {ECO:0000313|EMBL:EEC47682.1} [Source:UniProtKB/TrEMBL,Acc:B7G1H5]	Splicing factor, CC1-like	IPR012677 (G3DSA:3.30.70.GENE3D); IPR000504 (PFAM); IPR012677 (G3DSA:3.30.70.GENE3D); IPR012677 (G3DSA:3.30.70.GENE3D); IPR006509 (TIGRFAM); mobidb-lite (MOBIDB_LITE); mobidb-lite (MOBIDB_LITE); mobidb-lite (MOBIDB_LITE); mobidb-lite (MOBIDB_LITE); mobidb-lite (MOBIDB_LITE); mobidb-lite (MOBIDB_LITE); mobidb-lite (MOBIDB_LITE); mobidb-lite (MOBIDB_LITE); mobidb-lite (MOBIDB_LITE); mobidb-lite (MO…	F:nucleic acid binding; F:RNA binding; C:nucleus; P:mRNA processing	F:GO:0003676; F:GO:0003723; C:GO:0005634; P:GO:0006397	F:nucleic acid binding; F:RNA binding; C:nucleus; P:mRNA processing	RNA.RNA binding	RNA.RNA binding	Transcription factor		3	1	7201595	O	-1.1967121579	1.58e-11	-0.4919728603	0.0070732003	0.7047392976	7.29e-05	0.0097458113	0.99998724	0.1410436056	0.6797129447	0.1312977943	0.7360367754	-0.1368306324	1	0.0924713022	0.955809627	0.2293019345	0.8839042876	-1.2463495126	2.23e-11	0.687625583	0.0008967677	1.9339750956	5.1e-22
Phatr3_J36322.t1	AT2G17700	1464	Predicted protein {ECO:0000313|EMBL:EEC47607.1} [Source:UniProtKB/TrEMBL,Acc:B7G108]	ACT-like protein tyrosine kinase family protein	PIRSF000615 (PIRSF); G3DSA:1.10.510.10 (GENE3D); IPR000719 (PFAM); mobidb-lite (MOBIDB_LITE); mobidb-lite (MOBIDB_LITE); PTHR23257 (PANTHER); PTHR23257:SF809 (PANTHER); IPR000719 (PROSITE_PROFILES); IPR011009 (SUPERFAMILY)	F:protein kinase activity; F:ATP binding; P:protein phosphorylation	F:GO:0004672; F:GO:0005524; P:GO:0006468	F:protein kinase activity; F:ATP binding; P:protein phosphorylation	protein.postranslational modification	protein.postranslational modification	Protein postranslational modification		3	1	7201639	O	-0.2000055958	0.2121511085	0.0523379785	0.768532356	0.2523435743	0.1120529601	-0.3266344995	0.3446267119	0.0838297774	0.8029060856	0.4104642769	0.0539676464	-0.331126605	1	-0.0040846613	1	0.3270419436	0.5555418088	-0.9852351733	1.67e-09	0.3911317899	0.0358190279	1.3763669632	8.82e-15
Phatr3_J8877.t1	AT2G17700	1203	Predicted protein {ECO:0000313|EMBL:EEC51085.1} [Source:UniProtKB/TrEMBL,Acc:B7FP02]	ACT-like protein tyrosine kinase family protein	G3DSA:3.30.200.20 (GENE3D); PIRSF000615 (PIRSF); IPR001245 (PFAM); G3DSA:1.10.510.10 (GENE3D); PTHR23257 (PANTHER); PTHR23257:SF809 (PANTHER); IPR000719 (PROSITE_PROFILES); IPR011009 (SUPERFAMILY)	F:protein kinase activity; F:ATP binding; P:protein phosphorylation	F:GO:0004672; F:GO:0005524; P:GO:0006468	F:protein kinase activity; F:ATP binding; P:protein phosphorylation	protein.postranslational modification	protein.postranslational modification	Protein postranslational modification		3	1	7196302	O	-0.5981491331	0.0282797148	-0.2769196315	0.3349878999	0.3212295016	0.2487758115	0.1457853291	0.99998724	0.0529724902	0.9343685092	-0.092812839	0.8924021977	0.0328986974	1	0.2024840692	0.9147120371	0.1695853719	0.9873035031	-0.2858391271	0.3873807525	1.7173837401	9.81e-09	2.0032228672	2.93e-11
Phatr3_EG02146.t1	AT2G17790	4026	Vacuolar protein sorting-associated protein 35 {ECO:0000313|EMBL:ACI65479.1} [Source:UniProtKB/TrEMBL,Acc:B5Y4G7]	VPS35 homolog A (VPS35A)	G3DSA:1.25.40.660 (GENE3D); IPR005378 (PFAM); mobidb-lite (MOBIDB_LITE); mobidb-lite (MOBIDB_LITE); mobidb-lite (MOBIDB_LITE); mobidb-lite (MOBIDB_LITE); mobidb-lite (MOBIDB_LITE); mobidb-lite (MOBIDB_LITE); mobidb-lite (MOBIDB_LITE); mobidb-lite (MOBIDB_LITE); mobidb-lite (MOBIDB_LITE); mobidb-lite (MOBIDB_LITE); mobidb-lite (MOBIDB_LITE); mobidb-lite (MOBIDB_LITE); mobidb-lite (MOBIDB_LITE); mo…	P:protein transport; C:retromer, cargo-selective complex; P:retrograde transport, endosome to Golgi	P:GO:0015031; C:GO:0030906; P:GO:0042147	P:protein transport; C:retromer, cargo-selective complex; P:retrograde transport, endosome to Golgi	protein.targeting.secretory pathway.vacuole	protein.targeting.secretory pathway.vacuole	Protein targeting		3	1	7203962	O	-1.6162105247	1.55e-38	-0.7786066217	1.81e-10	0.837603903	1.42e-11	-0.1205024158	0.99998724	0.2046742241	0.2548005039	0.3251766399	0.0472961507	-0.117217675	1	0.064966338	0.9535891506	0.182184013	0.8093090118	0.1215987942	0.4277044129	0.1274485276	0.4101604555	0.0058497333	0.9746080254
Phatr3_J9927.t1	AT2G17800	576	Predicted protein {ECO:0000313|EMBL:EEC50830.1} [Source:UniProtKB/TrEMBL,Acc:B7FSP0]	Arabidopsis RAC-like 1 (ARAC1)	PR00449 (PRINTS); IPR001806 (PFAM); G3DSA:3.40.50.300 (GENE3D); IPR005225 (TIGRFAM); IPR020849 (PANTHER); PTHR24070:SF226 (PANTHER); IPR020849 (PROSITE_PROFILES); IPR027417 (SUPERFAMILY)	F:GTPase activity; F:GTP binding; P:signal transduction; C:membrane	F:GO:0003924; F:GO:0005525; P:GO:0007165; C:GO:0016020	F:GTPase activity; F:GTP binding; P:signal transduction; C:membrane	signalling.G-proteins	signalling.G-proteins	Signalling G-proteins		3	1	7197304	O	-0.517511092	0.0001455963	-0.5095715373	0.0002094404	0.0079395547	0.9576912357	-0.0022005531	0.99998724	0.0975056113	0.7116604831	0.0997061645	0.7351963689	-0.0275721763	1	0.070868376	0.9544008275	0.0984405524	0.9760744414	-0.2524187578	0.1085647799	0.3951247088	0.0128302785	0.6475434666	3.81e-05
Phatr3_J43202.t1	AT2G17980	2030	Predicted protein {ECO:0000313|EMBL:EEC51416.1} [Source:UniProtKB/TrEMBL,Acc:B7FQZ3]	ATSLY1	G3DSA:3.40.50.2060 (GENE3D); IPR027482 (G3DSA:3.40.50.GENE3D); G3DSA:1.25.40.60 (GENE3D); IPR001619 (PFAM); G3DSA:3.90.830.10 (GENE3D); IPR001619 (PIRSF); mobidb-lite (MOBIDB_LITE); PTHR11679:SF2 (PANTHER); IPR001619 (PANTHER); IPR036045 (SUPERFAMILY)	P:vesicle docking involved in exocytosis; P:vesicle-mediated transport	P:GO:0006904; P:GO:0016192	P:vesicle docking involved in exocytosis; P:vesicle-mediated transport	protein.targeting.secretory pathway.plasma membrane	protein.targeting.secretory pathway.plasma membrane	Protein targeting		3	1	7196570	O	-0.1789035701	0.1111948746	0.024255377	0.8454059367	0.2031589472	0.0692084207	-0.0151599207	0.99998724	-0.0847670045	0.68392976	-0.0696070838	0.7803855629	0.0529619479	1	-0.0223534774	0.9873443917	-0.0753154253	0.9827027081	-0.1020321447	0.4597339717	0.0255990275	0.8638357367	0.1276311722	0.3677060383
Phatr3_J28730.t1	AT2G18040	348	Predicted protein {ECO:0000313|EMBL:EEC46971.1} [Source:UniProtKB/TrEMBL,Acc:B7G3B3]	peptidylprolyl cis trans isomerase, NIMA-interacting 1 (PIN1AT)	G3DSA:3.10.50.40 (GENE3D); IPR000297 (PFAM); mobidb-lite (MOBIDB_LITE); mobidb-lite (MOBIDB_LITE); PTHR10657 (PANTHER); IPR000297 (PROSITE_PROFILES); SSF54534 (SUPERFAMILY)	F:peptidyl-prolyl cis-trans isomerase activity	F:GO:0003755	F:peptidyl-prolyl cis-trans isomerase activity	cell.cycle.peptidylprolyl isomerase	cell.cycle.peptidylprolyl isomerase	Cell cycle peptidylprolyl isomerase		3	1	7202453	M	-0.4338787854	0.0728197176	0.0132824215	0.9607652097	0.4471612069	0.0641708768	0.0199151973	0.99998724	-0.1838828389	0.6727113903	-0.2037980362	0.6661349955	0.0725405726	1	-0.1748142246	0.9187173384	-0.2473547972	0.9335661874	0.4427524441	0.0960102688	-0.8007405426	0.0038512147	-1.2434929868	8.38e-06
Phatr3_J14899.t1	AT2G18290	912	NA	anaphase promoting complex 10 (APC10)	IPR008979 (G3DSA:2.60.120.GENE3D); IPR004939 (PFAM); mobidb-lite (MOBIDB_LITE); mobidb-lite (MOBIDB_LITE); mobidb-lite (MOBIDB_LITE); mobidb-lite (MOBIDB_LITE); IPR016901 (PANTHER); PTHR12936:SF0 (PANTHER); IPR004939 (PROSITE_PROFILES); IPR016901 (CDD); IPR008979 (SUPERFAMILY)	C:anaphase-promoting complex; P:anaphase-promoting complex-dependent catabolic process	C:GO:0005680; P:GO:0031145	C:anaphase-promoting complex; P:anaphase-promoting complex-dependent catabolic process	cell.division	cell.division	Cell division		3	1	NA	O	-0.5844644959	6.1e-05	0.0152830504	0.9211303676	0.5997475463	4.04e-05	0.0024289538	0.99998724	-0.0272608277	0.9328272384	-0.0296897815	0.9337457355	-0.0573769907	1	-0.0129523319	0.9958606831	0.0444246588	0.9918447208	0.1578266985	0.3326745759	0.1288050129	0.4351687371	-0.0290216856	0.8744418154
Phatr3_J41812.t1	AT2G18450	1971	Succinate dehydrogenase flavoprotein {ECO:0000313|EMBL:ACI65968.1} [Source:UniProtKB/TrEMBL,Acc:B5Y5N6]	succinate dehydrogenase 1-2 (SDH1-2)	IPR015939 (PFAM); IPR027477 (G3DSA:3.90.700.GENE3D); G3DSA:4.10.80.40 (GENE3D); IPR011281 (TIGRFAM); PIRSF000171 (PIRSF); G3DSA:1.20.58.100 (GENE3D); IPR003953 (PFAM); IPR014006 (TIGRFAM); IPR036188 (G3DSA:3.50.50.GENE3D); PTHR11632:SF51 (PANTHER); PTHR11632 (PANTHER); IPR027477 (SUPERFAMILY); IPR036188 (SUPERFAMILY); IPR037099 (SUPERFAMILY)	P:tricarboxylic acid cycle; F:oxidoreductase activity; F:oxidoreductase activity, acting on the CH-CH group of donors; P:electron transport chain; F:flavin adenine dinucleotide binding; P:oxidation-reduction process	P:GO:0006099; F:GO:0016491; F:GO:0016627; P:GO:0022900; F:GO:0050660; P:GO:0055114	P:tricarboxylic acid cycle; F:oxidoreductase activity; F:oxidoreductase activity, acting on the CH-CH group of donors; P:electron transport chain; F:flavin adenine dinucleotide binding; P:oxidation-reduction process	TCA / org. transformation.TCA.succinate dehydrogenase	TCA org transformation.TCA.succinate dehydrogenase	TCA		3	1	7204112	M	-0.3125839595	0.0099336679	-0.4738184027	9.88e-05	-0.1612344432	0.1936896526	0.1649648922	0.8495728437	0.1124671098	0.6035123371	-0.0524977824	0.8641340284	0.1893390391	1	0.1311747909	0.8296481494	-0.0581642482	0.9911730417	0.0400494809	0.814601192	0.0828401514	0.5985633721	0.0427906705	0.8036431643
Phatr3_J51283.t1	AT2G18510	987	Predicted protein {ECO:0000313|EMBL:EEC43218.1} [Source:UniProtKB/TrEMBL,Acc:B7GE03]	embryo defective 2444 (emb2444)	PR01217 (PRINTS); IPR000504 (PFAM); IPR012677 (G3DSA:3.30.70.GENE3D); IPR012677 (G3DSA:3.30.70.GENE3D); mobidb-lite (MOBIDB_LITE); mobidb-lite (MOBIDB_LITE); mobidb-lite (MOBIDB_LITE); mobidb-lite (MOBIDB_LITE); PTHR15241:SF183 (PANTHER); PTHR15241 (PANTHER); IPR000504 (PROSITE_PROFILES); IPR000504 (PROSITE_PROFILES); IPR034158 (CDD); IPR034159 (CDD); IPR035979 (SUPERFAMILY)	F:nucleic acid binding	F:GO:0003676	F:nucleic acid binding	RNA.processing.splicing	RNA.processing.splicing	RNA processing		3	1	7199211	O	-2.8142723333	7.85e-14	-0.2487643959	0.4385703792	2.5655079374	1.57e-11	-0.2934507027	0.99998724	-0.408696914	0.3498536651	-0.1152462113	0.870996051	-0.2155814159	1	-0.2692967708	0.8724554886	-0.0537153549	0.9929585373	1.0785663778	0.0004771128	-0.1938564131	0.6060473174	-1.2724227909	0.0002127292
Phatr3_J50002.t1	AT2G18940	3369	Predicted protein {ECO:0000313|EMBL:EEC43626.1} [Source:UniProtKB/TrEMBL,Acc:B7GCK7]	Tetratricopeptide repeat (TPR)-like superfamily protein	IPR011990 (G3DSA:1.25.40.GENE3D); IPR011990 (G3DSA:1.25.40.GENE3D); IPR002885 (PFAM); IPR002885 (TIGRFAM); PTHR46128 (PANTHER); IPR002885 (PROSITE_PROFILES); IPR002885 (PROSITE_PROFILES); IPR002885 (PROSITE_PROFILES); IPR002885 (PROSITE_PROFILES); IPR002885 (PROSITE_PROFILES); IPR002885 (PROSITE_PROFILES); IPR002885 (PROSITE_PROFILES)	F:protein binding	F:GO:0005515	F:protein binding	not assigned.no ontology.pentatricopeptide (PPR) repeat-containing protein	not assigned.unknown	not assigned		3	1	7198704	O	-1.7389411111	1.16e-41	0.0017948202	0.9895984014	1.7407359313	9.42e-42	0.0890623803	0.99998724	-0.0721550167	0.7833990103	-0.161217397	0.4705404896	0.1046230115	1	-0.0079888142	0.997248786	-0.1126118257	0.9541843351	0.1319927874	0.399020186	0.3726719875	0.0114870033	0.2406792001	0.1240445397
Phatr3_J47908.t1	AT2G18960	1051	Predicted protein {ECO:0000313|EMBL:EEC46121.1} [Source:UniProtKB/TrEMBL,Acc:B7G5B9]	H(+)-ATPase 1 (HA1)	G3DSA:2.70.150.10 (GENE3D); IPR004014 (PFAM); PF00122 (PFAM); PTHR43294:SF13 (PANTHER); PTHR43294 (PANTHER); IPR008250 (SUPERFAMILY)	no GO terms	no GO terms	no GO terms	transport.p- and v-ATPases.H+-exporting ATPase	not assigned.unknown	Transport p- and v-ATPases		3	1	7203112	O	-0.8630704162	1.81e-09	-0.524253314	0.0002291202	0.3388171022	0.0215183854	-0.2198406254	0.7005572616	-0.0278318151	0.9342586779	0.1920088103	0.4268508965	-0.1269030607	1	-0.0650054221	0.9646308665	0.0618976386	0.9911730417	-0.0500494016	0.7983783472	-0.4644316267	0.004934059	-0.4143822252	0.014259708
Phatr3_EG00391.t1	AT2G19120	2916	NA	P-loop containing nucleoside triphosphate hydrolases superfamily protein	G3DSA:3.40.50.300 (GENE3D); IPR041679 (PFAM); IPR041677 (PFAM); mobidb-lite (MOBIDB_LITE); mobidb-lite (MOBIDB_LITE); mobidb-lite (MOBIDB_LITE); mobidb-lite (MOBIDB_LITE); PTHR10887 (PANTHER); IPR027417 (SUPERFAMILY)	no GO terms	no GO terms	no GO terms	DNA.synthesis/chromatin structure	DNA.synthesis chromatin structure	DNA synthesis chromatin structure		3	1	NA	O	0.0541769904	0.7891895747	-0.0612428529	0.7777827529	-0.1154198433	0.5644166935	0.0020040351	0.99998724	0.1637253751	0.6456730045	0.1617213401	0.6852268329	0.0011364993	1	0.1814564142	0.8724554886	0.1803199149	0.9492299942	-0.202896549	0.3943232762	0.5763037325	0.009906268	0.7792002815	0.0004904989
Phatr3_J43802.t1	AT2G19120	3570	Predicted protein {ECO:0000313|EMBL:ACI65738.1} [Source:UniProtKB/TrEMBL,Acc:B5Y4C8]	P-loop containing nucleoside triphosphate hydrolases superfamily protein	G3DSA:2.20.70.10 (GENE3D); IPR041677 (PFAM); G3DSA:3.40.50.300 (GENE3D); IPR041679 (PFAM); mobidb-lite (MOBIDB_LITE); mobidb-lite (MOBIDB_LITE); mobidb-lite (MOBIDB_LITE); mobidb-lite (MOBIDB_LITE); mobidb-lite (MOBIDB_LITE); mobidb-lite (MOBIDB_LITE); mobidb-lite (MOBIDB_LITE); mobidb-lite (MOBIDB_LITE); PTHR10887 (PANTHER); PTHR10887:SF382 (PANTHER); IPR001202 (PROSITE_PROFILES); cd00009 (CDD);…	F:protein binding	F:GO:0005515	F:protein binding	DNA.synthesis/chromatin structure	DNA.synthesis chromatin structure	DNA synthesis chromatin structure		3	1	7203944	O	-1.8392526263	1.15e-48	-0.1310143523	0.2842279205	1.708238274	4.5e-42	-0.0786179639	0.99998724	0.0458750744	0.8611158996	0.1244930383	0.5603065991	0.0258205594	1	0.0066533451	0.9972761236	-0.0191672143	0.9929585373	0.0535183526	0.7294042772	-0.0863085953	0.555253564	-0.1398269479	0.3400767024
Phatr3_EG01534.t1	AT2G19210	1407	NA	Leucine-rich repeat transmembrane protein kinase protein	G3DSA:1.10.510.10 (GENE3D); IPR000719 (PFAM); mobidb-lite (MOBIDB_LITE); PTHR44329 (PANTHER); IPR000719 (PROSITE_PROFILES); cd00180 (CDD); IPR011009 (SUPERFAMILY)	F:protein kinase activity; F:ATP binding; P:protein phosphorylation	F:GO:0004672; F:GO:0005524; P:GO:0006468	F:protein kinase activity; F:ATP binding; P:protein phosphorylation	signalling.receptor kinases.misc	not assigned.unknown	Signalling receptor kinases		3	1	NA	M	-1.6615031468	1.57e-09	-0.8403101034	0.0005755988	0.8211930434	0.0048572848	0.0079029823	0.99998724	0.1693272506	0.7121884203	0.1614242683	0.7609948062	-0.2324190831	1	-0.0342301673	0.9935135686	0.1981889158	0.9536954077	-0.5385136294	0.0412573463	0.3436423374	0.2070701707	0.8821559668	0.0007671508
Phatr3_EG01005.t1	AT2G19640	906	NA	ASH1-related protein 2 (ASHR2)	G3DSA:2.170.270.10 (GENE3D); IPR001214 (PFAM); G3DSA:3.30.60.180 (GENE3D); G3DSA:3.30.70.3410 (GENE3D); PTHR12197 (PANTHER); IPR001214 (PROSITE_PROFILES); SSF82199 (SUPERFAMILY)	F:protein binding	F:GO:0005515	F:protein binding	RNA.regulation of transcription.SET-domain transcriptional regulator family	not assigned.unknown	Transcription factor		3	1	NA	O	-2.0872685111	4.98e-18	-1.1307757516	3.42e-07	0.9564927594	0.0001163234	-0.1068489175	0.99998724	0.2054174038	0.5905253841	0.3122663213	0.3895654957	-0.0198094766	1	-0.0768266189	0.9754323136	-0.0570171423	0.9929585373	-0.0562202308	0.8577380975	-1.0819789889	2.49e-05	-1.0257587581	7.85e-05
Phatr3_J49529.t1	AT2G20330	2541	Predicted protein {ECO:0000313|EMBL:EEC44330.1} [Source:UniProtKB/TrEMBL,Acc:B7GAX4]	Transducin WD40 repeat-like superfamily protein	IPR015943 (G3DSA:2.130.10.GENE3D); G3DSA:2.60.200.20 (GENE3D); IPR000253 (PFAM); IPR015943 (G3DSA:2.130.10.GENE3D); IPR001680 (PFAM); mobidb-lite (MOBIDB_LITE); mobidb-lite (MOBIDB_LITE); mobidb-lite (MOBIDB_LITE); mobidb-lite (MOBIDB_LITE); mobidb-lite (MOBIDB_LITE); mobidb-lite (MOBIDB_LITE); mobidb-lite (MOBIDB_LITE); PTHR16017 (PANTHER); IPR001680 (PROSITE_PROFILES); IPR000253 (PROSITE_PROFIL…	F:protein binding	F:GO:0005515	F:protein binding	development.unspecified	development.unspecified	development		3	1	7195743	O	-1.2386050009	3.1e-21	-0.3709010228	0.0041344786	0.8677039781	4.29e-11	0.0584303746	0.99998724	0.0411020799	0.8908656292	-0.0173282947	0.9588220241	-0.0217690867	1	0.0019302752	1	0.0236993619	0.9929585373	0.3861056664	0.0050761183	-0.1552314451	0.3258711993	-0.5413371115	0.0003006038
Phatr3_J8469.t1	AT2G20560	837	Predicted protein {ECO:0000313|EMBL:EEC48408.1} [Source:UniProtKB/TrEMBL,Acc:B7FYR1]	DNAJ heat shock family protein	IPR001623 (PRINTS); G3DSA:2.60.260.20 (GENE3D); IPR002939 (PFAM); IPR001623 (PFAM); IPR036869 (G3DSA:1.10.287.GENE3D); mobidb-lite (MOBIDB_LITE); PTHR24078 (PANTHER); PTHR24078:SF519 (PANTHER); IPR001623 (PROSITE_PROFILES); IPR001623 (CDD); IPR036869 (SUPERFAMILY); IPR008971 (SUPERFAMILY)	P:protein folding; F:unfolded protein binding	P:GO:0006457; F:GO:0051082	P:protein folding; F:unfolded protein binding	stress.abiotic.heat	stress.abiotic.heat	Stress abiotic		3	1	7200815	O	-2.1084886303	6.01e-45	-0.1796491854	0.1953726811	1.9288394449	1.26e-37	0.0915553532	0.99998724	0.1670785233	0.422535027	0.07552317	0.8035596453	0.0737733801	1	0.2556157348	0.4584835755	0.1818423547	0.8247013615	0.0283710623	0.8840833006	0.4835797766	0.0010584789	0.4552087143	0.0023873525
Phatr3_J13622.t1	AT2G20580	2784	Regulatory proteasome non-atpase subunit 1 {ECO:0000313|EMBL:EEC47294.1} [Source:UniProtKB/TrEMBL,Acc:B7G2F7]	26S proteasome regulatory subunit S2 1A (RPN1A)	IPR011989 (G3DSA:1.25.10.GENE3D); IPR016643 (PIRSF); IPR040892 (PFAM); IPR041433 (PFAM); mobidb-lite (MOBIDB_LITE); PTHR10943 (PANTHER); IPR016643 (PTHR10943:PANTHER); IPR016024 (SUPERFAMILY)	C:proteasome complex; F:enzyme regulator activity; P:regulation of protein catabolic process	C:GO:0000502; F:GO:0030234; P:GO:0042176	C:proteasome complex; F:enzyme regulator activity; P:regulation of protein catabolic process	protein.degradation.ubiquitin.proteasom	protein.degradation.ubiquitin.proteasom	Protein degradation ubiquitin		3	1	7202013	O	-1.0659353172	1.17e-23	-0.0699424728	0.5456274586	0.9959928444	7.87e-21	-0.0879472157	0.99998724	0.2278019325	0.1066133845	0.3157491482	0.0191565585	-0.0448457771	1	0.0477747245	0.9650034673	0.0926205016	0.954421771	0.0380119527	0.7961231677	-0.0057909889	0.9678002714	-0.0438029417	0.7697249477
Phatr3_J23260.t1	AT2G20780	1695	Predicted protein {ECO:0000313|EMBL:EEC44307.1} [Source:UniProtKB/TrEMBL,Acc:B7GAS7]	Major facilitator superfamily protein	IPR003663 (PRINTS); IPR005828 (PFAM); IPR003663 (TIGRFAM); G3DSA:1.20.1250.20 (GENE3D); PTHR23500:SF6 (PANTHER); PTHR23500 (PANTHER); IPR020846 (PROSITE_PROFILES); IPR020846 (CDD); IPR036259 (SUPERFAMILY)	C:membrane; C:integral component of membrane; F:transmembrane transporter activity; P:transmembrane transport	C:GO:0016020; C:GO:0016021; F:GO:0022857; P:GO:0055085	C:membrane; C:integral component of membrane; F:transmembrane transporter activity; P:transmembrane transport	transporter.sugars	transport.sugars	Transport sugars		3	1	7195836	S	-1.8595643793	1.23e-37	-0.6983569399	4.24e-07	1.1612074394	1.25e-15	-0.1351856478	0.99998724	0.0662680899	0.8280743486	0.2014537377	0.3841159513	-0.0905512727	1	0.0156587256	0.9948980198	0.1062099983	0.9675600648	-0.229504036	0.153538157	0.3643157276	0.0234373308	0.5938197635	0.0001885583
Phatr3_J37525.t1	AT2G20930	582	Predicted protein {ECO:0000313|EMBL:EEC46921.1} [Source:UniProtKB/TrEMBL,Acc:B7G310]	SNARE-like superfamily protein	G3DSA:3.30.450.70 (GENE3D); IPR006722 (PFAM); IPR006722 (PANTHER); PTHR12403:SF11 (PANTHER); IPR011012 (SUPERFAMILY)	P:endoplasmic reticulum to Golgi vesicle-mediated transport	P:GO:0006888	P:endoplasmic reticulum to Golgi vesicle-mediated transport	not assigned.unknown	not assigned.unknown	not assigned		3	1	7202401	O	-0.2457891657	0.2384327338	-0.0266067461	0.9049716844	0.2191824195	0.2957219239	-0.1148008148	0.99998724	-0.0234992987	0.9627535283	0.0913015161	0.8447995678	0.0945238119	1	0.2036705009	0.8296481494	0.109146689	0.9908346311	0.2739660695	0.2286132628	-0.5724149729	0.0116368439	-0.8463810424	0.000177345
Phatr3_J42972.t1	AT2G20930	549	Predicted protein {ECO:0000313|EMBL:EEC51805.1} [Source:UniProtKB/TrEMBL,Acc:B7FQ69]	SNARE-like superfamily protein	IPR006722 (PFAM); G3DSA:3.30.450.70 (GENE3D); PTHR12403:SF11 (PANTHER); IPR006722 (PANTHER); IPR011012 (SUPERFAMILY)	P:endoplasmic reticulum to Golgi vesicle-mediated transport	P:GO:0006888	P:endoplasmic reticulum to Golgi vesicle-mediated transport	not assigned.unknown	not assigned.unknown	not assigned		3	1	7196207	O	-0.6713211774	0.0016950316	-0.3055858572	0.1462433582	0.3657353202	0.0973236841	-0.0604253013	0.99998724	0.0739113067	0.8719806949	0.1343366081	0.7557274947	0.0286154352	1	0.0110502344	0.9972761236	-0.0175652009	0.9954200087	0.157768859	0.5300816677	-0.2205292981	0.3650746848	-0.3782981572	0.1144631707
Phatr3_J47905.t1	AT2G21060	924	Predicted protein {ECO:0000313|EMBL:EEC46119.1} [Source:UniProtKB/TrEMBL,Acc:B7G5B5]	glycine-rich protein 2B (GRP2B)	IPR002059 (PRINTS); IPR002059 (PFAM); G3DSA:2.40.50.140 (GENE3D); mobidb-lite (MOBIDB_LITE); mobidb-lite (MOBIDB_LITE); mobidb-lite (MOBIDB_LITE); mobidb-lite (MOBIDB_LITE); PTHR46565 (PANTHER); PS51857 (PROSITE_PROFILES); IPR002059 (CDD); IPR012340 (SUPERFAMILY)	F:nucleic acid binding	F:GO:0003676	F:nucleic acid binding	RNA.regulation of transcription.GRP	not assigned.unknown	Transcription factor	transcription factor	3	1	7203169	O	-0.7170181127	4.02e-10	-0.6020083422	1.64e-07	0.1150097705	0.3408853639	-0.1348070406	0.9634146123	0.0312898834	0.9126548088	0.166096924	0.3902385044	-0.1428495933	1	-0.0684263846	0.946132868	0.0744232087	0.9873035031	0.3076567532	0.0155048048	-0.2786444655	0.0434429185	-0.5863012188	1.68e-05
Phatr3_EG00932.t1	AT2G21070	1575	NA	FIONA1 (FIO1)	IPR010286 (PFAM); G3DSA:3.40.50.150 (GENE3D); IPR010286 (PANTHER); IPR029063 (SUPERFAMILY)	F:methyltransferase activity	F:GO:0008168	F:methyltransferase activity	not assigned.unknown	not assigned.unknown	not assigned		3	1	NA	O	0.2299540909	0.1960270439	-0.0233800855	0.9064221824	-0.2533341765	0.1527459544	-0.1610397785	0.99998724	-0.25271101	0.3427052187	-0.0916712314	0.8239632496	-0.0828015328	1	-0.1528002478	0.887246991	-0.0699987149	0.9911730417	0.2996122113	0.1366847867	0.7305781346	0.0002141173	0.4309659232	0.0376981677
Phatr3_J23164.t1	AT2G21130	1470	Predicted protein {ECO:0000313|EMBL:EEC44352.1} [Source:UniProtKB/TrEMBL,Acc:B7GAC9]	Cyclophilin-like peptidyl-prolyl cis-trans isomerase family protein	IPR002130 (PRINTS); G3DSA:3.10.50.40 (GENE3D); IPR001179 (PFAM); IPR011990 (G3DSA:1.25.40.GENE3D); IPR002130 (PFAM); IPR029000 (G3DSA:2.40.100.GENE3D); PTHR11071:SF328 (PANTHER); PTHR11071 (PANTHER); IPR001179 (PROSITE_PROFILES); IPR013026 (PROSITE_PROFILES); IPR002130 (PROSITE_PROFILES); cd01926 (CDD); IPR011990 (SUPERFAMILY); SSF54534 (SUPERFAMILY); IPR029000 (SUPERFAMILY)	P:protein peptidyl-prolyl isomerization; F:peptidyl-prolyl cis-trans isomerase activity; F:protein binding	P:GO:0000413; F:GO:0003755; F:GO:0005515	P:protein peptidyl-prolyl isomerization; F:peptidyl-prolyl cis-trans isomerase activity; F:protein binding	cell.cycle.peptidylprolyl isomerase	cell.cycle.peptidylprolyl isomerase	Cell cycle peptidylprolyl isomerase		3	1	7195764	O	0.3625767372	0.0039265769	-0.0759124264	0.5859087466	-0.4384891636	0.0004647693	-0.1152411014	0.99998724	-0.3323700794	0.038190613	-0.217128978	0.2747944393	-0.1666621478	1	-0.2872864981	0.3595953946	-0.1206243503	0.9492299942	-0.0184486083	0.9240379747	-0.2281319063	0.140278948	-0.209683298	0.1912389959
Phatr3_Jdraft1619.t1	AT2G21260	1708	Predicted protein {ECO:0000313|EMBL:EEC42776.1} [Source:UniProtKB/TrEMBL,Acc:B7S3U6]	NAD(P)-linked oxidoreductase superfamily protein	IPR020471 (PRINTS); IPR036812 (G3DSA:3.20.20.GENE3D); IPR002073 (PFAM); IPR036971 (G3DSA:1.10.1300.GENE3D); IPR023210 (PFAM); IPR036971 (G3DSA:1.10.1300.GENE3D); IPR020471 (PANTHER); IPR023210 (CDD); SSF109604 (SUPERFAMILY); IPR036812 (SUPERFAMILY)	F:3,5-cyclic-nucleotide phosphodiesterase activity; P:signal transduction; F:oxidoreductase activity; P:oxidation-reduction process	F:GO:0004114; P:GO:0007165; F:GO:0016491; P:GO:0055114	F:3,5-cyclic-nucleotide phosphodiesterase activity; P:signal transduction; F:oxidoreductase activity; P:oxidation-reduction process	minor CHO metabolism.others	minor CHO metabolism.others	minor CHO metabolism		3	1	7204892	O	-0.9034026866	1.85e-06	-0.0526890672	0.8074689169	0.8507136194	7.17e-06	0.0229999752	0.99998724	0.1227498091	0.7468979509	0.0997498339	0.8271843431	-0.0536678701	1	0.1765324305	0.8809580724	0.2302003006	0.9072248211	-0.0923919787	0.7209662259	0.9050192286	3.28e-05	0.9974112072	5.77e-06
Phatr3_J44111.t1	AT2G21340	1839	Predicted protein {ECO:0000313|EMBL:ACI65918.1} [Source:UniProtKB/TrEMBL,Acc:B5Y5D6]	MATE efflux family protein	IPR002528 (PFAM); PTHR42893 (PANTHER); PTHR42893:SF9 (PANTHER)	P:drug transmembrane transport; F:antiporter activity; C:membrane; F:xenobiotic transmembrane transporter activity; P:transmembrane transport	P:GO:0006855; F:GO:0015297; C:GO:0016020; F:GO:0042910; P:GO:0055085	P:drug transmembrane transport; F:antiporter activity; C:membrane; F:xenobiotic transmembrane transporter activity; P:transmembrane transport	stress.biotic	stress.biotic	Stress biotic		3	1	7203871	M and P	-0.7476105024	3.31e-07	-0.3088573192	0.0382860079	0.4387531832	0.0031399576	-0.0465377158	0.99998724	0.1550450489	0.5232564212	0.2015827647	0.4062632428	-0.0091555247	1	0.0680070485	0.9616771952	0.0771625732	0.9908346311	0.3256084758	0.0437781102	0.4997324608	0.0024631597	0.174123985	0.3445256151
Phatr3_J28794.t1	AT2G21410	2679	NA	vacuolar proton ATPase A2 (VHA-A2)	IPR002490 (PFAM); IPR026028 (PIRSF); mobidb-lite (MOBIDB_LITE); IPR002490 (PANTHER)	C:vacuolar proton-transporting V-type ATPase, V0 domain; F:proton transmembrane transporter activity; C:proton-transporting V-type ATPase, V0 domain; P:proton transmembrane transport	C:GO:0000220; F:GO:0015078; C:GO:0033179; P:GO:1902600	C:vacuolar proton-transporting V-type ATPase, V0 domain; F:proton transmembrane transporter activity; C:proton-transporting V-type ATPase, V0 domain; P:proton transmembrane transport	transport.p- and v-ATPases	transport.p- and v-ATPases	Transport p- and v-ATPases		3	1	NA	O	-0.1401308177	0.3259447389	-0.1981707484	0.1753475912	-0.0580399308	0.6911432262	-0.0264137586	0.99998724	0.135922538	0.5793471579	0.1623362966	0.5240472502	0.0506474154	1	0.1594561945	0.8118128462	0.1088087791	0.9675600648	0.094568057	0.6009603591	0.2793271318	0.0940420236	0.1847590748	0.3012541651
Phatr3_J33658.t1	AT2G21660	1143	Predicted protein {ECO:0000313|EMBL:EEC49818.1} [Source:UniProtKB/TrEMBL,Acc:B7FTH8]	cold, circadian rhythm, and rna binding 2 (CCR2)	IPR012677 (G3DSA:3.30.70.GENE3D); IPR000504 (PFAM); mobidb-lite (MOBIDB_LITE); mobidb-lite (MOBIDB_LITE); mobidb-lite (MOBIDB_LITE); mobidb-lite (MOBIDB_LITE); PTHR24012 (PANTHER); IPR000504 (PROSITE_PROFILES); cd00590 (CDD); IPR035979 (SUPERFAMILY)	F:nucleic acid binding	F:GO:0003676	F:nucleic acid binding	RNA.RNA binding	not assigned.unknown	Transcription factor		3	1	7197941	P	0.6902676133	2e-08	0.0288657668	0.8385647029	-0.6614018465	8.02e-08	-0.1809579179	0.7635340882	-0.2014388673	0.2639583412	-0.0204809493	0.9514409016	-0.0218330042	1	-0.0545772666	0.9650034673	-0.0327442623	0.9929585373	0.395174862	0.003091374	0.3717924778	0.0087026366	-0.0233823843	0.8916751196
Phatr3_EG02046.t1	AT2G21790	633	NA	ribonucleotide reductase 1 (RNR1)	G3DSA:3.20.70.20 (GENE3D); IPR000788 (PFAM); IPR039718 (PANTHER); PTHR11573:SF6 (PANTHER); SSF51998 (SUPERFAMILY)	P:DNA replication; P:oxidation-reduction process	P:GO:0006260; P:GO:0055114	P:DNA replication; P:oxidation-reduction process	nucleotide metabolism.deoxynucleotide metabolism.ribonucleoside-diphosphate reductase	nucleotide metabolism.deoxynucleotide metabolism.ribonucleoside-diphosphate reductase	nucleotide metabolism		3	1	NA	O	-0.9643782407	2.33e-06	-0.9104180604	6e-06	0.0539601804	0.8101669871	-0.0067361957	0.99998724	0.0678362486	0.8844196482	0.0745724443	0.8819163642	0.1072935611	1	-0.0346113616	0.992227216	-0.1419049227	0.975801218	-0.137560486	0.5921852979	0.6729247846	0.0028722905	0.8104852706	0.0003521102
Phatr3_J45846.t1	AT2G21860	1917	Precursor of protein violaxanthin deepoxidase-like protein {ECO:0000313|EMBL:EEC48242.1} [Source:UniProtKB/TrEMBL,Acc:B7FYW5]	violaxanthin de-epoxidase-related	IPR010788 (PFAM); mobidb-lite (MOBIDB_LITE); mobidb-lite (MOBIDB_LITE); PTHR33970:SF1 (PANTHER); PTHR33970 (PANTHER); IPR012674 (SUPERFAMILY)	C:chloroplast; F:violaxanthin de-epoxidase activity; P:oxidation-reduction process	C:GO:0009507; F:GO:0046422; P:GO:0055114	C:chloroplast; F:violaxanthin de-epoxidase activity; P:oxidation-reduction process	secondary metabolism.isoprenoids.carotenoids.violaxanthin de-epoxidase	not assigned.unknown	secondary metabolism isoprenoids		3	1	7200954	S	-1.4253747832	2.35e-21	-0.9142215476	1.3e-09	0.5111532356	0.0006754368	-0.2247490596	0.7680349695	-0.046312221	0.8998748676	0.1784368387	0.5212990168	-0.299473928	1	-0.0876400797	0.9486511461	0.2118338484	0.8495888025	-0.9802957868	3.97e-10	-1.342189771	9.52e-14	-0.3618939842	0.0543569131
Phatr3_J45020.t1	AT2G22010	1779	Predicted protein {ECO:0000313|EMBL:EEC49806.1} [Source:UniProtKB/TrEMBL,Acc:B7FVB2]	related to KPC1 (RKP)	IPR024974 (PFAM); IPR003877 (PFAM); G3DSA:2.60.120.920 (GENE3D); PF13297 (PFAM); PTHR12786:SF1 (PANTHER); PTHR12786:SF1 (PANTHER); PTHR12786 (PANTHER); PTHR12786 (PANTHER); IPR001870 (PROSITE_PROFILES); cd11709 (CDD); IPR013320 (SUPERFAMILY)	F:protein binding	F:GO:0005515	F:protein binding	protein.degradation.ubiquitin.E3.RING	not assigned.unknown	Protein degradation ubiquitin		3	1	7199685	O	0.0425680779	0.7395119916	-0.0251662521	0.8528089954	-0.06773433	0.5948183175	-0.1331660693	0.983715946	0.0124966798	0.9685904563	0.1456627491	0.4893314518	-0.0257728451	1	-0.0211514269	0.9918086902	0.0046214182	0.9986591663	0.2729504027	0.0390533905	-0.1720515184	0.2341174945	-0.4450019211	0.0013146788
Phatr3_J4896.t1	AT2G22870	1740	Predicted protein {ECO:0000313|EMBL:EEC47349.1} [Source:UniProtKB/TrEMBL,Acc:B7G2R4]	embryo defective 2001 (EMB2001)	IPR006073 (PFAM); G3DSA:3.40.50.300 (GENE3D); IPR019987 (TIGRFAM); PTHR11649:SF13 (PANTHER); PTHR11649 (PANTHER); IPR030393 (PROSITE_PROFILES); IPR019987 (HAMAP); IPR030393 (CDD); IPR027417 (SUPERFAMILY)	F:GTP binding	F:GO:0005525	F:GTP binding	development.unspecified	development.unspecified	development		3	1	7202065	O	-1.5999711652	1.34e-38	-0.7225526714	3.45e-10	0.8774184938	2.17e-12	0.0101571358	0.99998724	0.1610232696	0.3627973248	0.1508661337	0.4443573213	0.1113470784	1	0.0906542949	0.9060770747	-0.0206927836	0.9929585373	0.0636757018	0.6763710033	-0.2589682203	0.0575302627	-0.3226439222	0.0185584036
Phatr3_J11634.t1	AT2G22870	1527	Predicted protein {ECO:0000313|EMBL:EEC49130.1} [Source:UniProtKB/TrEMBL,Acc:B7FXB0]	embryo defective 2001 (EMB2001)	IPR019987 (TIGRFAM); G3DSA:3.40.50.300 (GENE3D); IPR006073 (PFAM); mobidb-lite (MOBIDB_LITE); mobidb-lite (MOBIDB_LITE); mobidb-lite (MOBIDB_LITE); mobidb-lite (MOBIDB_LITE); mobidb-lite (MOBIDB_LITE); mobidb-lite (MOBIDB_LITE); PTHR11649 (PANTHER); PTHR11649:SF13 (PANTHER); IPR030393 (PROSITE_PROFILES); IPR019987 (HAMAP); IPR030393 (CDD); IPR027417 (SUPERFAMILY)	F:GTP binding	F:GO:0005525	F:GTP binding	development.unspecified	not assigned.unknown	development		3	1	7199969	S	-0.904267457	7.87e-08	-0.7611985491	4.26e-06	0.1430689079	0.4252337315	0.0710996745	0.99998724	-0.0058598184	0.9884082173	-0.0769594929	0.8458980431	0.1599474986	1	-0.0290761511	0.9920013206	-0.1890236497	0.9115714621	0.2634036984	0.1664870701	0.1032797849	0.6244196429	-0.1601239135	0.4559767026
Phatr3_J10902.t1	AT2G22910	1863	Predicted protein {ECO:0000313|EMBL:EEC50022.1} [Source:UniProtKB/TrEMBL,Acc:B7FUP3]	N-acetyl-l-glutamate synthase 1 (NAGS1)	IPR001048 (PFAM); G3DSA:3.40.630.30 (GENE3D); IPR010167 (TIGRFAM); IPR000182 (PFAM); IPR036393 (G3DSA:3.40.1160.GENE3D); mobidb-lite (MOBIDB_LITE); mobidb-lite (MOBIDB_LITE); mobidb-lite (MOBIDB_LITE); IPR010167 (PANTHER); PTHR30602:SF11 (PANTHER); IPR010167 (HAMAP); IPR000182 (PROSITE_PROFILES); cd04301 (CDD); IPR036393 (SUPERFAMILY); IPR016181 (SUPERFAMILY)	F:acetyl-CoA:L-glutamate N-acetyltransferase activity; C:cytoplasm; P:arginine biosynthetic process	F:GO:0004042; C:GO:0005737; P:GO:0006526	F:acetyl-CoA:L-glutamate N-acetyltransferase activity; C:cytoplasm; P:arginine biosynthetic process	misc.GCN5-related N-acetyltransferase	misc.GCN5-related N-acetyltransferase	misc		3	1	7197620	O	-2.3331525343	8.6e-52	-1.2761585782	5.87e-18	1.0569939561	2.94e-12	-0.0939441802	0.99998724	0.182862884	0.4514742937	0.2768070642	0.2207026918	-0.0951225882	1	0.0665570438	0.9657264144	0.161679632	0.9295352049	-0.4080398318	0.0125826755	0.3793773098	0.0295848366	0.7874171415	3.83e-06
Phatr3_J44492.t1	AT2G22910	1446	Predicted protein {ECO:0000313|EMBL:EEC50228.1} [Source:UniProtKB/TrEMBL,Acc:B7FUA8]	N-acetyl-l-glutamate synthase 1 (NAGS1)	IPR036393 (G3DSA:3.40.1160.GENE3D); IPR010167 (PIRSF); IPR001048 (PFAM); PTHR30602:SF11 (PANTHER); IPR010167 (PANTHER); IPR036393 (SUPERFAMILY)	F:acetyl-CoA:L-glutamate N-acetyltransferase activity; C:cytoplasm; P:arginine biosynthetic process	F:GO:0004042; C:GO:0005737; P:GO:0006526	F:acetyl-CoA:L-glutamate N-acetyltransferase activity; C:cytoplasm; P:arginine biosynthetic process	misc.GCN5-related N-acetyltransferase	not assigned.unknown	misc		3	1	7197765	P	-1.2614353539	3.61e-18	-0.8651077022	1.18e-09	0.3963276516	0.0076319557	-0.0701996983	0.99998724	-0.101906267	0.7063402242	-0.0317065687	0.932734302	-0.1052578864	1	-0.2520738146	0.5622123218	-0.1468159282	0.9365421477	0.7607366261	2.22e-07	0.1127704767	0.5335651217	-0.6479661494	0.0001092566
Phatr3_J44168.t1	AT2G23096	1296	Predicted protein {ECO:0000313|EMBL:ACI65954.1} [Source:UniProtKB/TrEMBL,Acc:B5Y5K1]	2-oxoglutarate (2OG) and Fe(II)-dependent oxygenase superfamily protein	IPR005123 (PFAM); G3DSA:2.60.120.620 (GENE3D); mobidb-lite (MOBIDB_LITE); mobidb-lite (MOBIDB_LITE); mobidb-lite (MOBIDB_LITE); PTHR10869:SF173 (PANTHER); PTHR10869 (PANTHER); IPR005123 (PROSITE_PROFILES)	F:oxidoreductase activity; P:oxidation-reduction process	F:GO:0016491; P:GO:0055114	F:oxidoreductase activity; P:oxidation-reduction process	misc.oxidases - copper, flavone etc.	not assigned.unknown	Oxidases		3	1	7204091	S	-1.3025046385	7.41e-21	-0.0548188751	0.7081737529	1.2476857634	3.44e-19	-0.0011892871	0.99998724	-0.0624671621	0.8244568754	-0.061277875	0.8447995678	0.0675937507	1	-0.1140465034	0.8866951908	-0.1816402541	0.8287267471	0.4602664205	0.0008825954	0.1895844546	0.2268097292	-0.2706819658	0.0856017566
Phatr3_J13710.t1	AT2G23390	1107	NA	CONTAINS InterPro DOMAIN s: Protein of unknown function DUF482 (InterPro:IPR007434), Acyl-CoA N-acyltransferase (InterPro:IPR016181)	IPR007434 (PFAM); PTHR47017:SF2 (PANTHER); PTHR47017 (PANTHER); IPR016181 (SUPERFAMILY)	no GO terms	no GO terms	no GO terms	not assigned.unknown	not assigned.unknown	not assigned		3	1	NA	O	-0.5551071182	0.0052711672	-0.5001849852	0.0126393205	0.054922133	0.7977845269	0.1551577574	0.99998724	0.2695124626	0.375151415	0.1143547052	0.8006082725	0.0654415442	1	0.0748790842	0.9730685337	0.0094375401	0.9986591663	0.1136073081	0.6617078314	0.9488238486	1.59e-05	0.8352165405	0.0001868392
Phatr3_J12451.t1	AT2G23820	678	Predicted protein {ECO:0000313|EMBL:EEC48488.1} [Source:UniProtKB/TrEMBL,Acc:B7FZ73]	Metal-dependent phosphohydrolase	IPR006674 (PFAM); G3DSA:1.10.3210.10 (GENE3D); IPR039356 (PANTHER); SSF109604 (SUPERFAMILY)	F:5-deoxynucleotidase activity	F:GO:0002953	F:5-deoxynucleotidase activity	not assigned.no ontology	not assigned.no ontology	not assigned		3	1	7201143	O	-2.9587856004	3.36e-09	-0.8346531065	0.0323283701	2.1241324939	5.44e-05	-0.2440034878	0.99998724	-1.2052105813	0.0049080865	-0.9612070935	0.0449367907	-0.0114178766	1	-0.4578108887	0.7524313055	-0.4463930121	0.8767684702	0.989721586	0.0116112279	0.3266532388	0.4629437796	-0.6630683472	0.1267599909
Phatr3_J1358.t1	AT2G23890	1782	Predicted protein {ECO:0000313|EMBL:EEC51182.1} [Source:UniProtKB/TrEMBL,Acc:B7FPI4]	HAD-superfamily hydrolase, subfamily IG, 5-nucleotidase	IPR008380 (PFAM); IPR008380 (TIGRFAM); IPR023214 (G3DSA:3.40.50.GENE3D); IPR008380 (PANTHER); PTHR12103:SF12 (PANTHER); IPR036412 (SUPERFAMILY)	no GO terms	no GO terms	no GO terms	not assigned.no ontology	not assigned.no ontology	not assigned		3	1	7196399	O	-1.5456257937	7.81e-34	-0.3619676729	0.0043245293	1.1836581207	1.34e-20	-0.0883406451	0.99998724	0.1003667857	0.6700653327	0.1887074308	0.3592916955	-0.0932976635	1	0.0647204691	0.954615739	0.1580181327	0.8835604646	-0.0695201339	0.6769992883	0.573187996	5.61e-05	0.6427081299	7.39e-06
Phatr3_J47060.t1	AT2G24280	1635	Predicted protein {ECO:0000313|EMBL:EEC47101.1} [Source:UniProtKB/TrEMBL,Acc:B7G2B2]	alpha beta-Hydrolases superfamily protein	IPR008758 (PFAM); IPR029058 (G3DSA:3.40.50.GENE3D); G3DSA:1.20.120.980 (GENE3D); mobidb-lite (MOBIDB_LITE); mobidb-lite (MOBIDB_LITE); PTHR11010 (PANTHER); IPR029058 (SUPERFAMILY)	P:proteolysis; F:serine-type peptidase activity	P:GO:0006508; F:GO:0008236	P:proteolysis; F:serine-type peptidase activity	protein.degradation	protein.degradation	Protein degradation		3	1	7202150	O	-1.433497031	1.09e-08	-0.1742392813	0.4720598255	1.2592577497	6.44e-07	0.0800366364	0.99998724	-0.2520479133	0.4965811889	-0.3320845498	0.3637568282	0.1007741411	1	-0.3169440851	0.6857789518	-0.4177182262	0.5880807896	-0.0288950199	0.9316771419	0.2407214278	0.3684429463	0.2696164476	0.3256294051
Phatr3_J39079.t1	AT2G24390	453	Predicted protein {ECO:0000313|EMBL:EEC45282.1} [Source:UniProtKB/TrEMBL,Acc:B7G7R9]	AIG2-like (avirulence induced gene) family protein	IPR009288 (PFAM); G3DSA:3.10.490.10 (GENE3D); PTHR31544 (PANTHER); IPR013024 (CDD); IPR036568 (SUPERFAMILY)	no GO terms	no GO terms	no GO terms	stress.biotic	stress.biotic	Stress biotic		3	1	7194742	O	0.0528848716	0.7778503232	-0.0330278553	0.8669354786	-0.0859127269	0.6459988151	0.0764263112	0.99998724	-0.1669965612	0.5870855689	-0.2434228724	0.4098084433	0.1883907082	1	-0.067940577	0.9730685337	-0.2563312852	0.789219655	-0.1173295368	0.601326851	0.0335320159	0.8855962838	0.1508615527	0.5056984315
Phatr3_J34975.t1	AT2G24940	438	NA	membrane-associated progesterone binding protein 2 (MAPR2)	IPR036400 (G3DSA:3.10.120.GENE3D); IPR001199 (PFAM); PTHR10281:SF76 (PANTHER); PTHR10281 (PANTHER); IPR036400 (SUPERFAMILY)	no GO terms	no GO terms	no GO terms	redox.ascorbate and glutathione	not assigned.unknown	Redox ascorbate and glutathione		3	1	NA	O	-1.3742552323	2.38e-15	-0.2141122746	0.2166936351	1.1601429577	2.85e-11	-0.049293693	0.99998724	-0.2070339991	0.428216725	-0.1577403062	0.6216981217	0.0805882324	1	-0.055235452	0.9758175786	-0.1358236845	0.9564277757	0.2222048543	0.2517817717	0.7610360993	3.11e-05	0.538831245	0.0040962911
Phatr3_J9157.t1	AT2G25070	1257	NA	Protein phosphatase 2C family protein	IPR036457 (G3DSA:3.60.40.GENE3D); IPR001932 (PFAM); mobidb-lite (MOBIDB_LITE); mobidb-lite (MOBIDB_LITE); mobidb-lite (MOBIDB_LITE); PTHR13832:SF565 (PANTHER); IPR015655 (PANTHER); IPR001932 (PROSITE_PROFILES); IPR001932 (CDD); IPR036457 (SUPERFAMILY)	F:catalytic activity; F:protein serinethreonine phosphatase activity; P:protein dephosphorylation	F:GO:0003824; F:GO:0004722; P:GO:0006470	F:catalytic activity; F:protein serinethreonine phosphatase activity; P:protein dephosphorylation	protein.postranslational modification	protein.postranslational modification	Protein postranslational modification		3	1	NA	O	-1.0157934304	1.01e-20	-0.2594117478	0.0195680531	0.7563816826	4.08e-12	0.0955561405	0.99998724	0.14087192	0.4205880405	0.0453157796	0.8692382326	-0.0295267873	1	0.1678496687	0.6636897162	0.197376456	0.662013787	-0.4724247146	3.86e-05	0.1141445484	0.4016150254	0.586569263	2.51e-06
Phatr3_J47036.t1	AT2G25090	1293	Predicted protein {ECO:0000313|EMBL:EEC47259.1} [Source:UniProtKB/TrEMBL,Acc:B7G286]	CBL-interacting protein kinase 16 (CIPK16)	IPR000719 (PFAM); G3DSA:1.10.510.10 (GENE3D); mobidb-lite (MOBIDB_LITE); PTHR24346 (PANTHER); IPR000719 (PROSITE_PROFILES); IPR011009 (SUPERFAMILY)	F:protein kinase activity; F:ATP binding; P:protein phosphorylation	F:GO:0004672; F:GO:0005524; P:GO:0006468	F:protein kinase activity; F:ATP binding; P:protein phosphorylation	protein.postranslational modification	protein.postranslational modification	Protein postranslational modification		3	1	7202137	O	-1.2925061379	3.26e-26	-0.7393878476	3.23e-10	0.5531182904	8.39e-06	-0.1295223916	0.99998724	-0.1205837052	0.5497129441	0.0089386864	0.9781377631	-0.0724216198	1	-0.0743090155	0.9387049899	-0.0018873957	0.9994221899	0.3794779836	0.0026873707	0.2529469483	0.0677705674	-0.1265310354	0.407257123
Phatr3_J32830.t1	AT2G25100	1182	Ribonuclease {ECO:0000256|RuleBase:RU003515} [Source:UniProtKB/TrEMBL,Acc:B7FSR6]	Polynucleotidyl transferase, ribonuclease H-like superfamily protein	IPR023160 (G3DSA:1.10.10.GENE3D); IPR024567 (PFAM); IPR004649 (TIGRFAM); IPR036397 (G3DSA:3.30.420.GENE3D); IPR001352 (PANTHER); PTHR10954:SF7 (PANTHER); cd07181 (CDD); IPR012337 (SUPERFAMILY)	F:nucleic acid binding; F:RNA binding; F:RNA-DNA hybrid ribonuclease activity; P:RNA metabolic process	F:GO:0003676; F:GO:0003723; F:GO:0004523; P:GO:0016070	F:nucleic acid binding; F:RNA binding; F:RNA-DNA hybrid ribonuclease activity; P:RNA metabolic process	RNA.processing.ribonucleases	RNA.processing.ribonucleases	RNA processing		3	1	7197466	O	-1.0811252524	1.72e-15	-0.247249946	0.0695029766	0.8338753064	1.04e-09	0.0633385184	0.99998724	0.0931627365	0.7104898782	0.0298242181	0.9319449107	0.1069244792	1	0.1638212761	0.7708729352	0.0568967969	0.9911730417	0.0022590376	0.9935161906	0.5775620796	9.01e-05	0.5753030421	0.0001158041
Phatr3_J45230.t1	AT2G25620	2436	Predicted protein {ECO:0000313|EMBL:EEC49060.1} [Source:UniProtKB/TrEMBL,Acc:B7FWX2]	DNA-binding protein phosphatase 1 (DBP1)	IPR001932 (PFAM); IPR000253 (PFAM); IPR036457 (G3DSA:3.60.40.GENE3D); G3DSA:2.60.200.20 (GENE3D); IPR015655 (PANTHER); PTHR13832:SF641 (PANTHER); IPR000253 (PROSITE_PROFILES); IPR001932 (PROSITE_PROFILES); IPR000253 (CDD); IPR001932 (CDD); IPR036457 (SUPERFAMILY); IPR008984 (SUPERFAMILY)	F:catalytic activity; F:protein serinethreonine phosphatase activity; F:protein binding; P:protein dephosphorylation	F:GO:0003824; F:GO:0004722; F:GO:0005515; P:GO:0006470	F:catalytic activity; F:protein serinethreonine phosphatase activity; F:protein binding; P:protein dephosphorylation	protein.postranslational modification	protein.postranslational modification	Protein postranslational modification		3	1	7200250	O	-0.4479742914	4.69e-05	-0.1055278023	0.3781779568	0.3424464891	0.0019933409	-0.0210672007	0.99998724	0.0104564792	0.9737888259	0.0315236799	0.9150215408	0.0471925304	1	0.0599068801	0.9527445358	0.0127143497	0.9954200087	-0.1542985541	0.2435784177	0.0596633194	0.6839282162	0.2139618735	0.1190284325
Phatr3_J43884.t1	AT2G25740	1653	Predicted protein {ECO:0000313|EMBL:ACI65793.1} [Source:UniProtKB/TrEMBL,Acc:B5Y4N3]	ATP-dependent protease La (LON) domain protein	G3DSA:1.20.58.1480 (GENE3D); G3DSA:2.170.150.20 (GENE3D); IPR003111 (PFAM); IPR004910 (PFAM); mobidb-lite (MOBIDB_LITE); mobidb-lite (MOBIDB_LITE); mobidb-lite (MOBIDB_LITE); PTHR14255 (PANTHER); PTHR14255:SF12 (PANTHER); IPR034750 (PROSITE_PROFILES); IPR034750 (CDD)	no GO terms	no GO terms	no GO terms	protein.degradation	protein.degradation	Protein degradation		3	1	7204341	O	-0.8066414601	1.07e-09	-0.6015483923	4.58e-06	0.2050930679	0.1362372559	0.1411324381	0.99998724	0.4060236561	0.0100846515	0.2648912181	0.1644093864	0.1286113225	1	0.3192705158	0.2776865588	0.1906591933	0.8095813887	-0.1639154781	0.2992559762	0.2260746478	0.1501742478	0.3899901259	0.0113426622
Phatr3_J31663.t1	AT2G25870	570	Predicted protein {ECO:0000313|EMBL:EEC51084.1} [Source:UniProtKB/TrEMBL,Acc:B7FP01]	haloacid dehalogenase-like hydrolase family protein	IPR023091 (G3DSA:3.40.390.GENE3D); IPR002036 (TIGRFAM); IPR002036 (PFAM); PTHR22881:SF18 (PANTHER); PTHR22881 (PANTHER); IPR002036 (HAMAP); SSF55486 (SUPERFAMILY)	F:metalloendopeptidase activity; P:rRNA processing	F:GO:0004222; P:GO:0006364	F:metalloendopeptidase activity; P:rRNA processing	not assigned.no ontology	not assigned.unknown	not assigned		3	1	7195993	O	-0.5980765457	3.52e-05	-0.5672520327	3.8e-05	0.0308245131	0.8486577335	0.0624762213	0.99998724	0.1043284612	0.6725253579	0.0418522399	0.9023651972	0.0043103613	1	0.0855892428	0.9310791789	0.0812788815	0.9873035031	0.1500527715	0.3550583174	0.2383807925	0.1252076929	0.0883280209	0.6124340813
Phatr3_J9020.t1	AT2G26060	1221	Predicted protein {ECO:0000313|EMBL:EEC51204.1} [Source:UniProtKB/TrEMBL,Acc:B7FPM7]	embryo defective 1345 (emb1345)	IPR001680 (PFAM); IPR015943 (G3DSA:2.130.10.GENE3D); IPR028608 (PANTHER); IPR028608 (HAMAP); IPR001680 (PROSITE_PROFILES); IPR017986 (PROSITE_PROFILES); IPR001680 (PROSITE_PROFILES); IPR001680 (PROSITE_PROFILES); IPR001680 (PROSITE_PROFILES); cd00200 (CDD); IPR036322 (SUPERFAMILY)	F:protein binding; P:iron-sulfur cluster assembly; C:CIA complex	F:GO:0005515; P:GO:0016226; C:GO:0097361	F:protein binding; P:iron-sulfur cluster assembly; C:CIA complex	not assigned.no ontology	not assigned.no ontology	not assigned		3	1	7196421	O	-1.421424263	2.58e-18	7.22e-05	0.9996589031	1.4214964547	3.2e-18	0.0908189388	0.99998724	-0.0489132101	0.8763443043	-0.1397321489	0.5854273948	-0.0459681255	1	-0.0901751137	0.9254630864	-0.0442069882	0.9918447208	0.2754657366	0.0744025893	0.4257937001	0.0053277105	0.1503279635	0.3721688922
Phatr3_EG02223.t1	AT2G26140	2517	Predicted protein {ECO:0000313|EMBL:EEC43919.1} [Source:UniProtKB/TrEMBL,Acc:B7GBW5]	FTSH protease 4 (ftsh4)	G3DSA:1.10.8.60 (GENE3D); IPR005936 (TIGRFAM); IPR037219 (G3DSA:1.20.58.GENE3D); G3DSA:3.40.50.300 (GENE3D); IPR003959 (PFAM); IPR000642 (PFAM); mobidb-lite (MOBIDB_LITE); mobidb-lite (MOBIDB_LITE); PTHR23076:SF37 (PANTHER); PTHR23076 (PANTHER); IPR005936 (HAMAP); cd00009 (CDD); IPR037219 (SUPERFAMILY); IPR027417 (SUPERFAMILY)	F:metalloendopeptidase activity; F:ATP binding; P:proteolysis; C:membrane	F:GO:0004222; F:GO:0005524; P:GO:0006508; C:GO:0016020	F:metalloendopeptidase activity; F:ATP binding; P:proteolysis; C:membrane	protein.degradation.metalloprotease	protein.degradation.metalloprotease	Protein degradation		3	1	NA	M	-0.4835025857	0.000650788	-0.6673152482	2.89e-06	-0.1838126624	0.2089452793	-0.0153118057	0.99998724	0.0247488591	0.9438929879	0.0400606648	0.9163830009	-0.0754263723	1	-0.0435885478	0.9806101278	0.0318378246	0.9929585373	-0.0169256596	0.9392301145	-0.6538148384	9.92e-05	-0.6368891788	0.0001893408
Phatr3_J43364.t1	AT2G26150	1155	Predicted protein {ECO:0000313|EMBL:EEC50399.1} [Source:UniProtKB/TrEMBL,Acc:B7FS05]	heat shock transcription factor A2 (HSFA2)	IPR000232 (PFAM); IPR036388 (G3DSA:1.10.10.GENE3D); mobidb-lite (MOBIDB_LITE); mobidb-lite (MOBIDB_LITE); IPR027725 (PANTHER); PTHR10015:SF206 (PANTHER); IPR036390 (SUPERFAMILY)	F:DNA-binding transcription factor activity; C:nucleus; P:regulation of transcription, DNA-templated; F:sequence-specific DNA binding	F:GO:0003700; C:GO:0005634; P:GO:0006355; F:GO:0043565	F:DNA-binding transcription factor activity; C:nucleus; P:regulation of transcription, DNA-templated; F:sequence-specific DNA binding	RNA.regulation of transcription.HSF,Heat-shock transcription factor family	not assigned.unknown	Transcription factor	transcription factor	3	1	7197405	O	-3.854999345	2.76e-88	-1.3410918239	2.36e-16	2.5139075211	2.25e-39	0.3764845975	0.2102420587	0.2137971216	0.4075499298	-0.1626874759	0.603818134	0.1034469432	1	0.3260256834	0.4628709901	0.2225787402	0.8520678498	0.3065772066	0.1001641387	0.1391355903	0.501468511	-0.1674416163	0.4365689466
Phatr3_J47516.t1	AT2G26350	1146	NA	peroxin 10 (PEX10)	IPR001841 (PFAM); IPR013083 (G3DSA:3.30.40.GENE3D); PTHR23350:SF0 (PANTHER); PTHR23350 (PANTHER); IPR001841 (PROSITE_PROFILES); cd16527 (CDD); SSF57850 (SUPERFAMILY)	no GO terms	no GO terms	no GO terms	protein.degradation.ubiquitin.E3.RING	not assigned.unknown	Protein degradation ubiquitin		3	1	NA	O	-0.7512013391	1.28e-08	-0.4729754415	0.0001855196	0.2782258975	0.0431080208	0.0742939315	0.99998724	0.0511343171	0.8541204488	-0.0231596145	0.9451264686	0.0767502181	1	-0.0825586631	0.9314483177	-0.1593088811	0.8688945178	0.2166953526	0.1266771157	-0.6380162937	7.25e-06	-0.8547116463	1.65e-09
Phatr3_J47434.t1	AT2G26660	1375	Predicted protein {ECO:0000313|EMBL:EEC46811.1} [Source:UniProtKB/TrEMBL,Acc:B7G3D1]	SPX domain gene 2 (SPX2)	IPR004331 (PFAM); mobidb-lite (MOBIDB_LITE); mobidb-lite (MOBIDB_LITE); mobidb-lite (MOBIDB_LITE); mobidb-lite (MOBIDB_LITE); mobidb-lite (MOBIDB_LITE); mobidb-lite (MOBIDB_LITE); mobidb-lite (MOBIDB_LITE); PTHR45978:SF5 (PANTHER); IPR031142 (PANTHER); IPR004331 (PROSITE_PROFILES); cd14447 (CDD)	P:cellular response to phosphate starvation	P:GO:0016036	P:cellular response to phosphate starvation	stress.abiotic	not assigned.unknown	Stress abiotic		3	1	7202561	O	-0.5502976573	0.028300303	0.0067054335	0.9810343069	0.5570030908	0.0262158278	-0.0570023792	0.99998724	0.2856936807	0.498175228	0.3426960599	0.4272270845	-0.1996311631	1	0.2493081899	0.8636555933	0.448939353	0.6885030887	-0.0342997496	0.9288675275	1.0507886651	0.000260205	1.0850884147	0.0002021159
Phatr3_J5851.t1	AT2G26670	792	Predicted protein {ECO:0000313|EMBL:EEC50954.1} [Source:UniProtKB/TrEMBL,Acc:B7FTE3]	REVERSAL OF THE DET PHENOTYPE 4 (TED4)	IPR016053 (PFAM); IPR016084 (G3DSA:1.20.910.GENE3D); mobidb-lite (MOBIDB_LITE); mobidb-lite (MOBIDB_LITE); PTHR35703:SF2 (PANTHER); PTHR35703 (PANTHER); IPR016053 (CDD); IPR016084 (SUPERFAMILY)	F:heme oxygenase (decyclizing) activity; P:heme oxidation; P:oxidation-reduction process	F:GO:0004392; P:GO:0006788; P:GO:0055114	F:heme oxygenase (decyclizing) activity; P:heme oxidation; P:oxidation-reduction process	tetrapyrrole synthesis.heme oxygenase	tetrapyrrole synthesis.heme oxygenase	tetrapyrrole synthesis		3	1	7197280	O	-0.212496194	0.1276640972	-0.3699177881	0.0082929298	-0.1574215941	0.2642980275	0.1086911933	0.99998724	0.1922789303	0.3745302366	0.083587737	0.7939486776	-0.0972642821	1	0.1336016485	0.8677213199	0.2308659306	0.7284541713	-0.6764546501	2.88e-06	-0.4153221717	0.0113494318	0.2611324785	0.127737907
Phatr3_J13643.t1	AT2G26800	966	Hydroxymethylglutaryl-coenzyme A lyase {ECO:0000313|EMBL:EEC47192.1} [Source:UniProtKB/TrEMBL,Acc:B7G2V2]	Aldolase superfamily protein	IPR013785 (G3DSA:3.20.20.GENE3D); IPR000891 (PFAM); PTHR42738 (PANTHER); IPR027167 (PTHR42738:PANTHER); IPR000891 (PROSITE_PROFILES); cd07938 (CDD); SSF51569 (SUPERFAMILY)	F:catalytic activity; F:hydroxymethylglutaryl-CoA lyase activity; C:cytosol	F:GO:0003824; F:GO:0004419; C:GO:0005829	F:catalytic activity; F:hydroxymethylglutaryl-CoA lyase activity; C:cytosol	amino acid metabolism.degradation.branched-chain group.leucine	amino acid metabolism.degradation.branched chain group.leucine	amino acid metabolism degradation		3	1	7202194	O	-0.423042385	0.0065586733	-0.3891878445	0.0126034869	0.0338545405	0.8405900495	-0.0089042171	0.99998724	-0.0067514276	0.986407868	0.0021527895	0.9960631678	0.0450826899	1	0.1412142445	0.8691161613	0.0961315546	0.9873035031	0.2790649658	0.1088308406	0.7448892993	1.21e-05	0.4658243335	0.0082573307
Phatr3_J49978.t1	AT2G26900	1842	NA	Sodium Bile acid symporter family	IPR002657 (PFAM); IPR038770 (G3DSA:1.20.1530.GENE3D); mobidb-lite (MOBIDB_LITE); mobidb-lite (MOBIDB_LITE); IPR004710 (PANTHER); PTHR10361:SF59 (PANTHER)	C:membrane	C:GO:0016020	C:membrane	transport.unspecified cations	not assigned.unknown	Transport misc		3	1	NA	O	-1.1223180606	2.27e-14	-0.3806058511	0.0107755328	0.7417122094	5.01e-07	-0.0089342332	0.99998724	0.2140819595	0.3370912353	0.2230161927	0.3490929626	-0.0065436117	1	0.1594125968	0.8272362037	0.1659562085	0.9190699007	0.3200415749	0.0520843987	-0.1594104514	0.3879438379	-0.4794520263	0.0064675657
Phatr3_J41109.t1	AT2G27220	1029	Homeobox protein {ECO:0000313|EMBL:EEC43544.1} [Source:UniProtKB/TrEMBL,Acc:B7GDB3]	BEL1-like homeodomain 5 (BLH5)	G3DSA:1.10.10.60 (GENE3D); IPR008422 (PFAM); mobidb-lite (MOBIDB_LITE); IPR001356 (CDD); IPR009057 (SUPERFAMILY)	F:DNA binding; P:regulation of transcription, DNA-templated	F:GO:0003677; P:GO:0006355	F:DNA binding; P:regulation of transcription, DNA-templated	RNA.regulation of transcription.HB,Homeobox transcription factor family	not assigned.unknown	Transcription factor	transcription factor	3	1	7198898	O	-0.6844517706	0.0025265198	-0.2526823487	0.2763070238	0.4317694219	0.061481288	-0.1474384815	0.99998724	-0.0969169948	0.8415144132	0.0505214868	0.930282051	0.0550698326	1	-0.0918175444	0.9695404124	-0.146887377	0.9851979583	-0.0330997962	0.9196756492	-1.2858036123	5.98e-07	-1.2527038161	1.4e-06
Phatr3_J35763.t1	AT2G27285	939	Predicted protein {ECO:0000313|EMBL:EEC48486.1} [Source:UniProtKB/TrEMBL,Acc:B7FZ69]	Coiled-coil domain-containing protein 55 (DUF2040)	IPR018612 (PFAM); mobidb-lite (MOBIDB_LITE); mobidb-lite (MOBIDB_LITE); mobidb-lite (MOBIDB_LITE); mobidb-lite (MOBIDB_LITE); mobidb-lite (MOBIDB_LITE); mobidb-lite (MOBIDB_LITE); PTHR30060 (PANTHER); PTHR30060:SF0 (PANTHER)	no GO terms	no GO terms	no GO terms	not assigned.no ontology	not assigned.unknown	not assigned		3	1	7201141	O	-2.8861219069	4.4e-37	-0.786119295	2.03e-05	2.1000026119	1.98e-19	-0.0605291713	0.99998724	-0.0823408038	0.8389736147	-0.0218116324	0.9651647124	-0.1177760865	1	-0.0897410337	0.955809627	0.0280350529	0.9929585373	-0.1791614881	0.4242872767	-0.27464229	0.2091577024	-0.0954808019	0.6998732956
Phatr3_J46390.t1	AT2G27350	1671	Predicted protein {ECO:0000313|EMBL:EEC47612.1} [Source:UniProtKB/TrEMBL,Acc:B7G121]	OTU-like cysteine protease family protein	G3DSA:3.90.70.80 (GENE3D); IPR003323 (PFAM); mobidb-lite (MOBIDB_LITE); mobidb-lite (MOBIDB_LITE); mobidb-lite (MOBIDB_LITE); mobidb-lite (MOBIDB_LITE); IPR031084 (PTHR12419:PANTHER); PTHR12419 (PANTHER); IPR003323 (PROSITE_PROFILES); IPR038765 (SUPERFAMILY)	F:thiol-dependent ubiquitin-specific protease activity; P:protein deubiquitination	F:GO:0004843; P:GO:0016579	F:thiol-dependent ubiquitin-specific protease activity; P:protein deubiquitination	protein.degradation.cysteine protease	protein.degradation.cysteine protease	Protein degradation		3	1	7201647	O	-0.0285526812	0.8520685905	0.0196811364	0.9039287738	0.0482338175	0.7516738617	0.0002866973	0.99998724	0.1552303182	0.5304277833	0.1549436209	0.5732920021	-0.0902849543	1	0.0995135467	0.9254630864	0.189798501	0.8580458598	-0.8777590061	3.06e-09	0.4904540127	0.0026470139	1.3682130188	4.88e-18
Phatr3_J52260.t1	AT2G27880	3934	NA	ARGONAUTE 5 (AGO5)	IPR036397 (G3DSA:3.30.420.GENE3D); IPR003165 (PFAM); G3DSA:3.40.50.2300 (GENE3D); mobidb-lite (MOBIDB_LITE); mobidb-lite (MOBIDB_LITE); PTHR22891 (PANTHER); IPR003165 (PROSITE_PROFILES); IPR012337 (SUPERFAMILY)	F:nucleic acid binding	F:GO:0003676	F:nucleic acid binding	development.unspecified	development.unspecified	development		3	1	NA	O	-0.1505415424	0.4036693313	-0.4341952631	0.0152410293	-0.2836537207	0.1076610442	-0.0096159211	0.99998724	0.1130769025	0.7441686725	0.1226928236	0.750086942	-0.1477647985	1	-0.0471819223	0.983283603	0.1005828762	0.9908346311	0.1420976008	0.5271940326	0.5490129404	0.0071144237	0.4069153395	0.0567131883
Phatr3_EG00334.t1	AT2G27900	4482	NA	CONTAINS InterPro DOMAIN s: Protein of unknown function DUF2451, C-terminal (InterPro:IPR019514), Vacuolar protein sorting-associated protein 54 (InterPro:IPR019515)	IPR019514 (PFAM); mobidb-lite (MOBIDB_LITE); mobidb-lite (MOBIDB_LITE); mobidb-lite (MOBIDB_LITE); mobidb-lite (MOBIDB_LITE); mobidb-lite (MOBIDB_LITE); IPR040047 (PANTHER); PTHR13258:SF0 (PANTHER)	P:endocytic recycling; P:retrograde transport, endosome to Golgi; C:EARP complex	P:GO:0032456; P:GO:0042147; C:GO:1990745	P:endocytic recycling; P:retrograde transport, endosome to Golgi; C:EARP complex	not assigned.unknown	not assigned.unknown	not assigned		3	1	NA	M	-1.3143265752	3.72e-28	-0.5909576518	5.61e-07	0.7233689235	1.52e-09	-0.0096458542	0.99998724	0.2187847805	0.1891272872	0.2284306347	0.1969766971	0.0084162286	1	0.2352965357	0.467439696	0.2268803071	0.6231623158	0.0339422443	0.8409803102	-0.0359550701	0.8214019525	-0.0698973143	0.6702051509
Phatr3_EG01051.t1	AT2G27970	309	NA	CDK-subunit 2 (CKS2)	IPR000789 (PRINTS); IPR000789 (PFAM); IPR036858 (G3DSA:3.30.170.GENE3D); PTHR23415:SF31 (PANTHER); PTHR23415 (PANTHER); IPR036858 (SUPERFAMILY)	F:cyclin-dependent protein serinethreonine kinase regulator activity	F:GO:0016538	F:cyclin-dependent protein serinethreonine kinase regulator activity	cell.cycle	cell.cycle	Cell cycle		3	1	NA	O	0.1056900266	0.7325491724	-0.0443822578	0.8952356495	-0.1500722843	0.6263921574	0.0530827062	0.99998724	-0.000758967	0.9996896211	-0.0538416732	0.947419395	0.0446705085	1	0.0425801516	0.9935135686	-0.002090357	0.9995022736	-1.049975801	0.001066538	-1.5307098609	2.05e-05	-0.4807340599	0.2069282839
Phatr3_J48806.t1	AT2G28320	2028	Predicted protein {ECO:0000313|EMBL:EEC45160.1} [Source:UniProtKB/TrEMBL,Acc:B7G8F6]	Pleckstrin homology (PH) and lipid-binding START domains-containing protein	IPR009769 (PFAM); mobidb-lite (MOBIDB_LITE); mobidb-lite (MOBIDB_LITE); mobidb-lite (MOBIDB_LITE); PTHR12136:SF47 (PANTHER); PTHR12136 (PANTHER)	no GO terms	no GO terms	no GO terms	not assigned.no ontology	stress.biotic	Stress biotic		3	1	7195112	O	-2.1079990646	4.16e-70	-0.3336975366	0.002743062	1.7743015281	3.09e-50	-0.1575737416	0.7974369762	0.0815805613	0.6963406357	0.2391543029	0.1276456432	-0.125568229	1	0.0238621927	0.9861138721	0.1494304217	0.8511065861	-0.0149451873	0.9288675275	0.274612511	0.0325785079	0.2895576983	0.0265725135
Phatr3_EG00868.t1	AT2G28390	1554	NA	SAND family protein	IPR004353 (PRINTS); IPR004353 (PFAM); IPR004353 (PANTHER)	P:protein targeting to vacuole	P:GO:0006623	P:protein targeting to vacuole	not assigned.no ontology	not assigned.no ontology	not assigned		3	1	NA	O	0.0824877032	0.5677879657	-0.0100645242	0.9484871486	-0.0925522275	0.5193065439	0.0122317826	0.99998724	0.0738098952	0.7906052152	0.0615781126	0.850043689	0.0964285181	1	0.0990684397	0.9141211951	0.0026399215	0.9994221899	0.1380068195	0.4034850621	0.3456677059	0.0249230875	0.2076608864	0.2050087501
Phatr3_J15795.t1	AT2G29070	963	Predicted protein {ECO:0000313|EMBL:EEC44689.1} [Source:UniProtKB/TrEMBL,Acc:B7GA75]	Ubiquitin fusion degradation UFD1 family protein	G3DSA:2.40.40.50 (GENE3D); IPR004854 (PFAM); G3DSA:3.10.330.10 (GENE3D); PTHR12555:SF13 (PANTHER); IPR004854 (PANTHER)	P:ubiquitin-dependent protein catabolic process	P:GO:0006511	P:ubiquitin-dependent protein catabolic process	protein.degradation.ubiquitin	protein.degradation.ubiquitin	Protein degradation ubiquitin		3	1	7195591	S	0.3847408969	0.0003112295	-0.1703513172	0.1291740487	-0.555092214	1.89e-07	0.0162998796	0.99998724	-0.3013068477	0.0232748633	-0.3176067273	0.0209600331	0.0545455545	1	-0.3054594919	0.1561803717	-0.3600050464	0.1038475446	0.0072400357	0.9664936331	-0.4164567412	0.0007985885	-0.423696777	0.0007419803
Phatr3_J16391.t1	AT2G29080	2631	Predicted protein {ECO:0000313|EMBL:EEC43743.1} [Source:UniProtKB/TrEMBL,Acc:B7GCA0]	FTSH protease 3 (ftsh3)	IPR011546 (PFAM); IPR005936 (TIGRFAM); IPR003959 (PFAM); G3DSA:3.40.1690.20 (GENE3D); IPR037219 (G3DSA:1.20.58.GENE3D); G3DSA:3.40.50.300 (GENE3D); IPR041569 (PFAM); G3DSA:1.10.8.60 (GENE3D); IPR000642 (PFAM); mobidb-lite (MOBIDB_LITE); mobidb-lite (MOBIDB_LITE); mobidb-lite (MOBIDB_LITE); PTHR43655 (PANTHER); IPR005936 (HAMAP); cd00009 (CDD); IPR027417 (SUPERFAMILY); IPR037219 (SUPERFAMILY)	F:metalloendopeptidase activity; F:ATP binding; P:proteolysis; F:zinc ion binding; C:membrane; C:integral component of membrane	F:GO:0004222; F:GO:0005524; P:GO:0006508; F:GO:0008270; C:GO:0016020; C:GO:0016021	F:metalloendopeptidase activity; F:ATP binding; P:proteolysis; F:zinc ion binding; C:membrane; C:integral component of membrane	protein.degradation.AAA type	protein.degradation.metalloprotease	Protein degradation		3	1	7198610	M	-1.4590040739	1.21e-29	-0.4687548702	0.0002708145	0.9902492038	1.44e-14	0.34992052	0.0810148662	0.2959419103	0.0767293504	-0.0539786096	0.8671277324	0.3346790546	0.6062571446	0.3346718847	0.2325985841	-7.17e-06	1	0.0101084953	0.9613809217	0.4191695303	0.0046623623	0.4090610351	0.0068648208
Phatr3_J43565.t1	AT2G29210	1077	Predicted protein {ECO:0000313|EMBL:EEC50827.1} [Source:UniProtKB/TrEMBL,Acc:B7FSN6]	splicing factor PWI domain-containing protein	G3DSA:1.20.1390.10 (GENE3D); IPR002483 (PFAM); mobidb-lite (MOBIDB_LITE); PTHR23148:SF0 (PANTHER); PTHR23148 (PANTHER); IPR002483 (PROSITE_PROFILES); IPR036483 (SUPERFAMILY)	P:mRNA processing	P:GO:0006397	P:mRNA processing	RNA.processing.splicing	not assigned.unknown	RNA processing		3	1	7197301	O	-2.3373566111	3.08e-41	-0.591718738	4.87e-05	1.7456378731	9.66e-23	-0.0307134267	0.99998724	0.0516410327	0.8774831415	0.0823544594	0.8075056573	-0.0857107379	1	-0.0346734778	0.9834045909	0.0510372602	0.9915180752	-0.2381719735	0.1518678562	0.168692032	0.3280756526	0.4068640055	0.0137592991
Phatr3_J13004.t1	AT2G29640	516	Predicted protein {ECO:0000313|EMBL:EEC47420.1} [Source:UniProtKB/TrEMBL,Acc:B7G110]	JOSEPHIN-like protein (JOSL)	IPR006155 (PFAM); G3DSA:1.10.287.10 (GENE3D); G3DSA:3.90.70.40 (GENE3D); IPR040053 (PANTHER); IPR006155 (PROSITE_PROFILES)	F:thiol-dependent ubiquitin-specific protease activity; P:protein deubiquitination	F:GO:0004843; P:GO:0016579	F:thiol-dependent ubiquitin-specific protease activity; P:protein deubiquitination	not assigned.no ontology	not assigned.no ontology	not assigned		3	1	7201762	O	-1.8397301967	6.57e-13	-0.4442241961	0.0407503384	1.3955060006	1.29e-07	-0.4073938978	0.3978232132	-0.1885933909	0.6085637432	0.2188005069	0.5854273948	-0.0853778166	1	0.082053531	0.9689442263	0.1674313476	0.9541843351	-0.0593167921	0.8378822597	0.1874345544	0.4487893846	0.2467513465	0.3230631375
Phatr3_J17238.t1	AT2G29690	2877	Anthranilate synthase {ECO:0000313|EMBL:EEC51525.1} [Source:UniProtKB/TrEMBL,Acc:B7FRL0]	anthranilate synthase 2 (ASA2)	PR00096 (PRINTS); PR00097 (PRINTS); IPR029062 (G3DSA:3.40.50.GENE3D); IPR017926 (PFAM); IPR010112 (TIGRFAM); IPR005801 (G3DSA:3.60.120.GENE3D); IPR015890 (PFAM); IPR006805 (PFAM); IPR006221 (TIGRFAM); PTHR11236:SF37 (PANTHER); PTHR11236 (PANTHER); IPR003034 (PROSITE_PROFILES); IPR017926 (PROSITE_PROFILES); cd01743 (CDD); IPR005801 (SUPERFAMILY); IPR029062 (SUPERFAMILY)	P:tryptophan biosynthetic process; F:anthranilate synthase activity; P:biosynthetic process	P:GO:0000162; F:GO:0004049; P:GO:0009058	P:tryptophan biosynthetic process; F:anthranilate synthase activity; P:biosynthetic process	amino acid metabolism.synthesis.aromatic aa.tryptophan.anthranilate synthase	amino acid metabolism.synthesis.aromatic aa.tryptophan.anthranilate synthase	amino acid metabolism synthesis		3	1	7196073	P	-1.8584157827	5.54e-47	-0.2835745961	0.0276312239	1.5748411866	1.73e-34	-0.0043760071	0.99998724	-0.0012030806	0.9965150062	0.0031729265	0.9934484283	0.0326508968	1	-0.0228090447	0.9918086902	-0.0554599415	0.9911730417	-0.0084240708	0.9668748803	0.4540157619	0.0016612484	0.4624398326	0.0015944461
Phatr3_J9625.t1	AT2G29900	1773	NA	Presenilin-2 (PS2)	IPR001108 (PRINTS); G3DSA:1.10.472.100 (GENE3D); IPR001108 (PFAM); mobidb-lite (MOBIDB_LITE); mobidb-lite (MOBIDB_LITE); mobidb-lite (MOBIDB_LITE); mobidb-lite (MOBIDB_LITE); mobidb-lite (MOBIDB_LITE); IPR001108 (PANTHER); PTHR10202:SF13 (PANTHER)	F:aspartic-type endopeptidase activity; C:integral component of membrane; P:protein processing	F:GO:0004190; C:GO:0016021; P:GO:0016485	F:aspartic-type endopeptidase activity; C:integral component of membrane; P:protein processing	signalling.misc	signalling.misc	Signalling unspecified		3	1	NA	O	-1.1716186597	4.3e-17	-0.3150649588	0.0254795998	0.8565537009	9.01e-10	0.0657747843	0.99998724	0.1486612149	0.5217567707	0.0828864306	0.793278082	0.0295520866	1	0.051524803	0.9730685337	0.0219727164	0.9929585373	0.1216881939	0.4828421933	0.0433197515	0.81391441	-0.0783684423	0.6794617955
Phatr3_J22629.t1	AT2G29940	4452	Predicted protein {ECO:0000313|EMBL:EEC45338.1} [Source:UniProtKB/TrEMBL,Acc:B7G823]	pleiotropic drug resistance 3 (PDR3)	IPR003439 (PFAM); G3DSA:3.40.50.300 (GENE3D); IPR003439 (PFAM); G3DSA:3.40.50.300 (GENE3D); IPR013525 (PFAM); mobidb-lite (MOBIDB_LITE); mobidb-lite (MOBIDB_LITE); mobidb-lite (MOBIDB_LITE); PTHR19241:SF593 (PANTHER); PTHR19241 (PANTHER); IPR003439 (PROSITE_PROFILES); IPR003439 (PROSITE_PROFILES); IPR034003 (CDD); IPR027417 (SUPERFAMILY); IPR027417 (SUPERFAMILY)	F:ATP binding; C:membrane; F:ATPase activity	F:GO:0005524; C:GO:0016020; F:GO:0016887	F:ATP binding; C:membrane; F:ATPase activity	transport.ABC transporters and multidrug resistance systems	transport.ABC transporters and multidrug resistance systems	Transport ABC transporters and multidrug resistance systems		3	1	7194859	O	-1.512226537	8.28e-32	-1.0365504047	1.15e-16	0.4756761324	0.000276395	0.0274858931	0.99998724	0.0944100898	0.6894001272	0.0669241966	0.8199614324	0.0014703806	1	0.0706822438	0.9486815445	0.0692118632	0.9908346311	0.5152948701	9.94e-05	0.5407442178	0.000148729	0.0254493476	0.8854014045
Phatr3_J10571.t1	AT2G29960	600	Predicted protein {ECO:0000313|EMBL:ACI65582.1} [Source:UniProtKB/TrEMBL,Acc:B5Y530]	cyclophilin 5 (CYP5)	IPR002130 (PRINTS); IPR024936 (PIRSF); IPR029000 (G3DSA:2.40.100.GENE3D); IPR002130 (PFAM); PTHR11071:SF328 (PANTHER); PTHR11071 (PANTHER); IPR002130 (PROSITE_PROFILES); IPR029000 (SUPERFAMILY)	P:protein peptidyl-prolyl isomerization; F:peptidyl-prolyl cis-trans isomerase activity	P:GO:0000413; F:GO:0003755	P:protein peptidyl-prolyl isomerization; F:peptidyl-prolyl cis-trans isomerase activity	cell.cycle.peptidylprolyl isomerase	cell.cycle.peptidylprolyl isomerase	Cell cycle peptidylprolyl isomerase		3	1	7204212	O	-1.7132273841	1.16e-28	-0.4045442643	0.0062323856	1.3086831198	2.83e-17	-0.0946125595	0.99998724	-0.0149386957	0.9699242906	0.0796738638	0.8152256267	-0.0479754384	1	0.0296964467	0.987024145	0.0776718851	0.9908346311	-0.0476231996	0.815094663	0.5701183899	0.0005241607	0.6177415896	0.0001965582
Phatr3_J10893.t1	AT2G30360	1365	Predicted protein {ECO:0000313|EMBL:EEC50061.1} [Source:UniProtKB/TrEMBL,Acc:B7FUX3]	SOS3-interacting protein 4 (SIP4)	G3DSA:1.10.510.10 (GENE3D); IPR000719 (PFAM); mobidb-lite (MOBIDB_LITE); PTHR24347 (PANTHER); PTHR24347:SF374 (PANTHER); IPR000719 (PROSITE_PROFILES); cd05117 (CDD); IPR011009 (SUPERFAMILY)	F:protein kinase activity; F:ATP binding; P:protein phosphorylation	F:GO:0004672; F:GO:0005524; P:GO:0006468	F:protein kinase activity; F:ATP binding; P:protein phosphorylation	protein.postranslational modification	protein.postranslational modification	Protein postranslational modification		3	1	7197919	O	-0.655306868	1.98e-07	-0.0457034015	0.7452825964	0.6096034664	1.38e-06	0.1629847491	0.8902453118	0.002694326	0.992463235	-0.1602904231	0.4662024433	0.1709547192	1	0.0391284778	0.9805558788	-0.1318262415	0.9337637542	-0.1090273467	0.4910382956	-0.446386675	0.0023179261	-0.3373593283	0.0257597369
Phatr3_J17048.t1	AT2G30410	615	Predicted protein {ECO:0000313|EMBL:EEC43012.1} [Source:UniProtKB/TrEMBL,Acc:B7GEH7]	KIESEL (KIS)	G3DSA:1.20.58.90 (GENE3D); IPR004226 (PFAM); PTHR21500:SF0 (PANTHER); IPR004226 (PANTHER); IPR004226 (PRODOM); IPR036126 (SUPERFAMILY)	P:tubulin complex assembly; P:post-chaperonin tubulin folding pathway; F:beta-tubulin binding	P:GO:0007021; P:GO:0007023; F:GO:0048487	P:tubulin complex assembly; P:post-chaperonin tubulin folding pathway; F:beta-tubulin binding	protein.folding	not assigned.unknown	Protein folding		3	1	7199354	O	-0.3869205437	0.0010876548	0.0268353726	0.8409065575	0.4137559162	0.0004696591	-0.0126968822	0.99998724	-0.0400419512	0.8848684163	-0.027345069	0.9303563293	-0.0609868793	1	-0.0335443581	0.983283603	0.0274425213	0.9929585373	0.2368327554	0.0773998234	0.0619635754	0.6906691102	-0.17486918	0.2436865122
Phatr3_J12157.t1	AT2G30710	1524	Predicted protein {ECO:0000313|EMBL:EEC48634.1} [Source:UniProtKB/TrEMBL,Acc:B7FXZ5]	Ypt Rab-GAP domain of gyp1p superfamily protein	G3DSA:1.10.8.270 (GENE3D); G3DSA:1.10.472.80 (GENE3D); IPR000195 (PFAM); mobidb-lite (MOBIDB_LITE); mobidb-lite (MOBIDB_LITE); mobidb-lite (MOBIDB_LITE); PTHR22957 (PANTHER); PTHR22957:SF525 (PANTHER); IPR000195 (PROSITE_PROFILES); IPR035969 (SUPERFAMILY); IPR035969 (SUPERFAMILY)	no GO terms	no GO terms	no GO terms	signalling.G-proteins	signalling.G-proteins	Signalling G-proteins		3	1	7200723	O	-1.0719268812	3.66e-19	-0.3185919619	0.0072807557	0.7533349193	4.24e-10	-0.0342633317	0.99998724	-0.0542518766	0.8324285944	-0.0199885448	0.9497151086	-0.0156894968	1	0.115738594	0.8524348598	0.1314280907	0.9143276418	0.1729199513	0.2066030405	0.2206624462	0.1109621774	0.0477424949	0.7693762238
Phatr3_Jdraft420.t1	AT2G30860	4981	Predicted protein {ECO:0000313|EMBL:EEC42777.1} [Source:UniProtKB/TrEMBL,Acc:B7S3U7]	glutathione S-transferase PHI 9 (GSTF9)	IPR004046 (PFAM); G3DSA:1.20.1050.10 (GENE3D); G3DSA:3.40.30.10 (GENE3D),SFLDG00358 (SFLD),SFLDG01151 (SFLD); PTHR44051:SF12 (PANTHER); PTHR44051 (PANTHER); IPR004045 (PROSITE_PROFILES); IPR010987 (PROSITE_PROFILES); cd03048 (CDD); cd10292 (CDD); IPR036282 (SUPERFAMILY); IPR036249 (SUPERFAMILY)	F:protein binding	F:GO:0005515	F:protein binding	misc.glutathione S transferases	not assigned.unknown	Redox ascorbate and glutathione	Redox ascorbate and glutathione	3	1	7205061	M	0.1520497963	0.2506127235	-0.0872991205	0.5371035644	-0.2393489168	0.0658709505	0.124891793	0.99998724	0.1197535284	0.6048596144	-0.0051382646	0.9895878968	0.038235667	1	0.0732979914	0.9486815445	0.0350623244	0.9929585373	-0.1995458889	0.1897814348	-0.0144656012	0.9351164117	0.1850802877	0.2602615604
Phatr3_J23059.t1	AT2G30970	1376	Aspartate transaminase {ECO:0000313|EMBL:EEC44526.1} [Source:UniProtKB/TrEMBL,Acc:B7G9Y7]	aspartate aminotransferase 1 (ASP1)	IPR000796 (PRINTS); IPR015422 (G3DSA:3.90.1150.GENE3D); IPR004839 (PFAM); IPR015421 (G3DSA:3.40.640.GENE3D); IPR000796 (PANTHER); PTHR11879:SF10 (PANTHER); cd00609 (CDD); IPR015424 (SUPERFAMILY)	F:catalytic activity; P:cellular amino acid metabolic process; F:transaminase activity; P:biosynthetic process; F:pyridoxal phosphate binding	F:GO:0003824; P:GO:0006520; F:GO:0008483; P:GO:0009058; F:GO:0030170	F:catalytic activity; P:cellular amino acid metabolic process; F:transaminase activity; P:biosynthetic process; F:pyridoxal phosphate binding	amino acid metabolism.synthesis.central amino acid metabolism.aspartate.aspartate aminotransferase	amino acid metabolism.synthesis.central amino acid metabolism.aspartate.aspartate aminotransferase	amino acid metabolism synthesis		3	1	7195539	P	-1.031701986	1.07e-10	-0.1903537421	0.2633168141	0.8413482439	1.48e-07	-0.1776314656	0.99998724	-0.1218146871	0.6894001272	0.0558167785	0.8921624247	-0.2421047307	1	-0.1215321847	0.9166380145	0.120572546	0.9715048471	-0.3025963394	0.0999187924	0.2752704247	0.1547067523	0.5778667641	0.0020086697
Phatr3_EG01996.t1	AT2G31260	2754	NA	autophagy 9 (APG9)	IPR007241 (PFAM); mobidb-lite (MOBIDB_LITE); PTHR13038:SF10 (PANTHER); IPR007241 (PANTHER)	P:autophagy	P:GO:0006914	P:autophagy	protein.degradation.autophagy	protein.degradation.autophagy	Protein degradation autophagy		3	1	NA	O	-1.9650269242	1.29e-40	-0.9152772984	1.73e-10	1.0497496257	5.59e-13	0.0579178765	0.99998724	0.1707528209	0.4722476951	0.1128349444	0.7111304578	0.0077673242	1	0.115100183	0.9076805886	0.1073328587	0.9742621692	-0.0165753191	0.9411865228	0.4826541033	0.0038101043	0.4992294224	0.003218346
Phatr3_J43417.t1	AT2G31450	1038	Predicted protein {ECO:0000313|EMBL:EEC50740.1} [Source:UniProtKB/TrEMBL,Acc:B7FS62]	ATNTH1	G3DSA:1.10.340.30 (GENE3D); IPR003265 (PFAM); mobidb-lite (MOBIDB_LITE); PTHR43286 (PANTHER); IPR003265 (CDD); IPR011257 (SUPERFAMILY)	F:catalytic activity; P:DNA repair; P:base-excision repair	F:GO:0003824; P:GO:0006281; P:GO:0006284	F:catalytic activity; P:DNA repair; P:base-excision repair	DNA.synthesis/chromatin structure	not assigned.unknown	DNA synthesis chromatin structure		3	1	7197143	M	-1.4758517538	4.84e-17	-0.5881641512	0.0002157696	0.8876876026	1.01e-06	-0.0738575883	0.99998724	-0.0099983265	0.9824589325	0.0638592618	0.8679660727	0.0264550019	1	-0.0516557716	0.9757012858	-0.0781107735	0.9908346311	0.2051174277	0.2615442297	-0.0865210421	0.6621365849	-0.2916384698	0.1159324833
Phatr3_EG00779.t1	AT2G31510	3687	NA	ARIADNE 7 (ARI7)	IPR036770 (G3DSA:1.25.40.GENE3D); PF13857 (PFAM); IPR036770 (G3DSA:1.25.40.GENE3D); G3DSA:1.20.120.1750 (GENE3D); IPR013083 (G3DSA:3.30.40.GENE3D); PF13637 (PFAM); IPR002867 (PFAM); mobidb-lite (MOBIDB_LITE); mobidb-lite (MOBIDB_LITE); mobidb-lite (MOBIDB_LITE); mobidb-lite (MOBIDB_LITE); mobidb-lite (MOBIDB_LITE); mobidb-lite (MOBIDB_LITE); mobidb-lite (MOBIDB_LITE); mobidb-lite (MOBIDB_LITE); I…	F:ubiquitin-protein transferase activity; F:protein binding; P:protein ubiquitination	F:GO:0004842; F:GO:0005515; P:GO:0016567	F:ubiquitin-protein transferase activity; F:protein binding; P:protein ubiquitination	protein.degradation.ubiquitin.E3.RING	protein.degradation.ubiquitin.E3.RING	Protein degradation ubiquitin		3	1	NA	M	-1.8136032882	1.77e-21	-0.6523855881	0.0006782747	1.1612177001	6.99e-10	-0.0622189014	0.99998724	0.3958836903	0.1263294757	0.4581025917	0.0816277327	-0.0688184965	1	0.3211611814	0.613904316	0.3899796779	0.5664093722	0.0155761316	0.9596926722	0.4662976946	0.0383339699	0.450721563	0.051601585
Phatr3_J47247.t1	AT2G31740	1404	Predicted protein {ECO:0000313|EMBL:EEC46690.1} [Source:UniProtKB/TrEMBL,Acc:B7G3Q4]	S-adenosyl-L-methionine-dependent methyltransferases superfamily protein	G3DSA:3.40.50.150 (GENE3D); mobidb-lite (MOBIDB_LITE); PTHR12176:SF59 (PANTHER); PTHR12176 (PANTHER); IPR029063 (SUPERFAMILY)	no GO terms	no GO terms	no GO terms	not assigned.unknown	not assigned.unknown	not assigned		3	1	7202300	O	-1.1821810483	9.79e-22	-0.7414062754	1.24e-09	0.4407747729	0.0004250709	0.019778092	0.99998724	0.1830626396	0.3238793117	0.1632845476	0.4382212697	0.0319375624	1	0.1055350878	0.8922221808	0.0735975254	0.9908346311	0.1254875516	0.4078258843	-0.3959318424	0.0061860126	-0.5214193939	0.0003390338
Phatr3_EG00543.t1	AT2G31820	1806	NA	Ankyrin repeat family protein	IPR020683 (PFAM); IPR036770 (G3DSA:1.25.40.GENE3D); IPR036770 (G3DSA:1.25.40.GENE3D); mobidb-lite (MOBIDB_LITE); mobidb-lite (MOBIDB_LITE); PTHR24153:SF8 (PANTHER); PTHR24153:SF8 (PANTHER); PTHR24153 (PANTHER); PTHR24153 (PANTHER); PTHR24153 (PANTHER); PTHR24153:SF8 (PANTHER); IPR020683 (PROSITE_PROFILES); IPR020683 (CDD); IPR020683 (CDD); IPR036770 (SUPERFAMILY); IPR036770 (SUPERFAMILY)	no GO terms	no GO terms	no GO terms	cell.organisation	not assigned.unknown	Cell organisation		3	1	NA	O	-2.2137387279	6.42e-40	-0.7269872733	4.49e-06	1.4867514546	4.09e-19	0.0949849053	0.99998724	0.3713586898	0.0690537713	0.2763737846	0.2566740611	0.0896978876	1	0.2828287733	0.5544944539	0.1931308857	0.8984540558	0.2809129368	0.1232269382	0.5745850544	0.0015044984	0.2936721176	0.13098761
Phatr3_J31474.t1	AT2G31890	2772	Predicted protein {ECO:0000313|EMBL:EEC51497.1} [Source:UniProtKB/TrEMBL,Acc:B7FRF5]	RAP	IPR013584 (PFAM); mobidb-lite (MOBIDB_LITE); mobidb-lite (MOBIDB_LITE); mobidb-lite (MOBIDB_LITE); mobidb-lite (MOBIDB_LITE); PTHR21228 (PANTHER); PTHR21228:SF52 (PANTHER); IPR013584 (PROSITE_PROFILES)	no GO terms	no GO terms	no GO terms	not assigned.unknown	not assigned.unknown	not assigned		3	1	7196667	O	-4.0465279171	1.37e-126	-1.3406318736	4.65e-19	2.7058960435	5.17e-63	-0.6033663483	0.0013982853	-0.387976909	0.0445213807	0.2153894393	0.4028568288	-0.6479125856	0.0245148008	-0.2762954224	0.5456431537	0.3716171632	0.3872649266	-0.8355467647	1.08e-07	-0.6894996998	0.0001106702	0.1460470649	0.4687939931
Phatr3_J8810.t1	AT2G32000	3519	NA	DNA topoisomerase, type IA, core	IPR013497 (PRINTS); IPR013825 (G3DSA:2.70.20.GENE3D); G3DSA:3.40.50.140 (GENE3D); IPR013497 (PFAM); IPR006171 (PFAM); IPR013824 (G3DSA:1.10.460.GENE3D); IPR013826 (G3DSA:1.10.290.GENE3D); mobidb-lite (MOBIDB_LITE); mobidb-lite (MOBIDB_LITE); mobidb-lite (MOBIDB_LITE); mobidb-lite (MOBIDB_LITE); mobidb-lite (MOBIDB_LITE); IPR000380 (PANTHER); PTHR11390:SF20 (PANTHER); IPR034144 (CDD); IPR013497 (C…	F:DNA binding; F:DNA topoisomerase activity; F:DNA topoisomerase type I activity; P:DNA topological change	F:GO:0003677; F:GO:0003916; F:GO:0003917; P:GO:0006265	F:DNA binding; F:DNA topoisomerase activity; F:DNA topoisomerase type I activity; P:DNA topological change	DNA.synthesis/chromatin structure	DNA.synthesis chromatin structure	DNA synthesis chromatin structure		3	1	NA	O	-2.6072509438	4.98e-84	-0.1314888563	0.2987456417	2.4757620875	5.66e-76	-0.1041051052	0.99998724	-0.0032439958	0.9909576827	0.1008611094	0.6760347483	0.0024645487	1	-0.0789796943	0.9314483177	-0.081444243	0.9810046705	0.3936753257	0.0019330816	0.5116931072	0.0001330072	0.1180177815	0.4429467299
Phatr3_J9576.t1	AT2G32070	1041	Predicted protein {ECO:0000313|EMBL:EEC51897.1} [Source:UniProtKB/TrEMBL,Acc:B7FQN0]	Polynucleotidyl transferase, ribonuclease H-like superfamily protein	IPR036397 (G3DSA:3.30.420.GENE3D); IPR006941 (PFAM); mobidb-lite (MOBIDB_LITE); mobidb-lite (MOBIDB_LITE); PTHR10797:SF0 (PANTHER); IPR039637 (PANTHER); IPR012337 (SUPERFAMILY)	F:nucleic acid binding; F:poly(A)-specific ribonuclease activity; C:CCR4-NOT complex	F:GO:0003676; F:GO:0004535; C:GO:0030014	F:nucleic acid binding; F:poly(A)-specific ribonuclease activity; C:CCR4-NOT complex	RNA.processing.ribonucleases	RNA.processing.ribonucleases	RNA processing		3	1	7196728	M	-0.194679221	0.1320721758	0.0279174185	0.8470173312	0.2225966395	0.0833882573	-0.0442287606	0.99998724	0.0704946037	0.7923810248	0.1147233643	0.6569485003	0.1252309453	1	0.1839746257	0.7065739154	0.0587436804	0.9911730417	-0.017389039	0.9288675275	0.1850272482	0.2364247588	0.2024162872	0.2073520384
Phatr3_J33692.t1	AT2G32170	1548	Predicted protein {ECO:0000313|EMBL:EEC49837.1} [Source:UniProtKB/TrEMBL,Acc:B7FTL2]	S-adenosyl-L-methionine-dependent methyltransferases superfamily protein	IPR012901 (PFAM); IPR012901 (PANTHER); IPR029063 (SUPERFAMILY)	no GO terms	no GO terms	no GO terms	not assigned.unknown	not assigned.unknown	not assigned		3	1	7198005	O	-3.0666126828	1.01e-69	-0.2709808621	0.0559270314	2.7956318207	1.82e-57	-0.0961301724	0.99998724	0.0235640154	0.942089976	0.1196941878	0.6576494159	-0.0056876316	1	0.0811270716	0.945605831	0.0868147032	0.9854299785	0.5292515245	0.0002179276	0.2441823588	0.1290294872	-0.2850691658	0.0808877691
Phatr3_J44584.t1	AT2G32260	1602	Predicted protein {ECO:0000313|EMBL:EEC50279.1} [Source:UniProtKB/TrEMBL,Acc:B7FUK6]	phosphorylcholine cytidylyltransferase (CCT1)	IPR014729 (G3DSA:3.40.50.GENE3D); IPR004821 (PFAM); IPR004821 (TIGRFAM); mobidb-lite (MOBIDB_LITE); PTHR45780:SF1 (PANTHER); PTHR45780 (PANTHER); SSF52374 (SUPERFAMILY)	F:catalytic activity; P:biosynthetic process	F:GO:0003824; P:GO:0009058	F:catalytic activity; P:biosynthetic process	lipid metabolism.Phospholipid synthesis.choline-phosphate cytidylyltransferase	lipid metabolism.Phospholipid synthesis.choline-phosphate cytidylyltransferase	lipid metabolism Phospholipid synthesis		3	1	7198090	O	-1.2658084845	1.19e-26	-0.0966405465	0.4269368581	1.169167938	7.4e-23	-0.1047640697	0.99998724	0.083141572	0.6979208806	0.1879056417	0.2899726839	-0.1336907049	1	0.0540149381	0.9594489094	0.187705643	0.7095465055	-0.1905417072	0.1431374427	0.1521457962	0.2625806446	0.3426875034	0.008816891
Phatr3_J14572.t1	AT2G32600	1014	Predicted protein {ECO:0000313|EMBL:EEC46138.1} [Source:UniProtKB/TrEMBL,Acc:B7G5F0]	hydroxyproline-rich glycoprotein family protein	IPR031781 (PFAM); PF12874 (PFAM); PTHR23205 (PANTHER); IPR000690 (PROSITE_PROFILES)	F:nucleic acid binding; C:nucleus; F:zinc ion binding	F:GO:0003676; C:GO:0005634; F:GO:0008270	F:nucleic acid binding; C:nucleus; F:zinc ion binding	not assigned.no ontology.hydroxyproline rich proteins	not assigned.no ontology.hydroxyproline rich proteins	not assigned		3	1	7203188	O	-0.0536788131	0.7698077646	-0.3110764223	0.0828875346	-0.2573976092	0.146740617	-0.3394169948	0.4000737177	-0.0426926152	0.9224668805	0.2967243795	0.2706620906	-0.2366021339	1	-0.0058376008	1	0.2307645331	0.8585445772	0.0501353229	0.837762262	-0.2007888695	0.3509632834	-0.2509241925	0.2525947301
Phatr3_J44722.t1	AT2G32630	2352	Predicted protein {ECO:0000313|EMBL:EEC49390.1} [Source:UniProtKB/TrEMBL,Acc:B7FVE4]	Pentatricopeptide repeat (PPR-like) superfamily protein	IPR011990 (G3DSA:1.25.40.GENE3D); mobidb-lite (MOBIDB_LITE); PTHR46128 (PANTHER)	F:protein binding	F:GO:0005515	F:protein binding	not assigned.no ontology.pentatricopeptide (PPR) repeat-containing protein	not assigned.unknown	not assigned		3	1	7199855	S	-2.7774820731	5.28e-81	-0.9924094868	1.83e-14	1.7850725863	1.36e-34	-0.0800786814	0.99998724	-0.0587386176	0.8394225381	0.0213400638	0.9517376245	-0.0282667107	1	-0.0927398329	0.9254630864	-0.0644731222	0.9908346311	-0.0432881823	0.8120816786	0.4279072031	0.0040913775	0.4711953854	0.0017468352
Phatr3_J19300.t1	AT2G32730	3066	Regulatory proteasome non-atpase subunit 2 {ECO:0000313|EMBL:EEC49652.1} [Source:UniProtKB/TrEMBL,Acc:B7FVL7]	26S proteasome regulatory complex, non-ATPase subcomplex, Rpn2 Psmd1 subunit	IPR040623 (PFAM); IPR011989 (G3DSA:1.25.10.GENE3D); PF13646 (PFAM); IPR016642 (PIRSF); mobidb-lite (MOBIDB_LITE); mobidb-lite (MOBIDB_LITE); mobidb-lite (MOBIDB_LITE); IPR035266 (PTHR10943:PANTHER); PTHR10943 (PANTHER); IPR016024 (SUPERFAMILY)	C:proteasome complex; F:enzyme regulator activity; P:regulation of protein catabolic process	C:GO:0000502; F:GO:0030234; P:GO:0042176	C:proteasome complex; F:enzyme regulator activity; P:regulation of protein catabolic process	protein.degradation.ubiquitin.proteasom	protein.degradation.ubiquitin.proteasom	Protein degradation ubiquitin		3	1	7199742	O	-1.0255077504	7.97e-20	-0.1888321796	0.1076983378	0.8366755708	1.12e-13	-0.0642268917	0.99998724	0.2922354636	0.0398141948	0.3564623553	0.0113722741	-0.009996164	1	0.1624434713	0.7059785608	0.1724396353	0.789219655	0.1188944634	0.3930446343	0.0440665905	0.7701696972	-0.074827873	0.6292683954
Phatr3_J24820.t1	AT2G33210	1924	Mitochondria-targeted chaperonin {ECO:0000313|EMBL:EEC51293.1} [Source:UniProtKB/TrEMBL,Acc:B7FQ72]	heat shock protein 60-2 (HSP60-2)	IPR001844 (PRINTS); IPR027410 (G3DSA:3.30.260.GENE3D); IPR001844 (TIGRFAM); IPR027413 (G3DSA:1.10.560.GENE3D); IPR027409 (G3DSA:3.50.7.GENE3D); IPR002423 (PFAM); mobidb-lite (MOBIDB_LITE); PTHR45633:SF3 (PANTHER); PTHR45633 (PANTHER); IPR001844 (HAMAP); IPR001844 (CDD); IPR027410 (SUPERFAMILY); IPR027413 (SUPERFAMILY); IPR027409 (SUPERFAMILY)	F:ATP binding; P:protein refolding	F:GO:0005524; P:GO:0042026	F:ATP binding; P:protein refolding	protein.folding	protein.folding	Protein folding		3	1	7196793	O	0.8510054294	1.11e-08	0.0041584628	0.9807493419	-0.8468469666	1.33e-08	-0.0324868589	0.99998724	-0.4509286103	0.0155784119	-0.4184417514	0.0369839543	-0.0096634371	1	-0.394595989	0.2442594701	-0.3849325519	0.3576903114	0.0077053986	0.9749346915	0.1086325805	0.581891707	0.1009271819	0.6300216174
Phatr3_J28620.t1	AT2G33220	546	Predicted protein {ECO:0000313|EMBL:EEC46721.1} [Source:UniProtKB/TrEMBL,Acc:B7G3W2]	GRIM-19 protein	IPR009346 (PFAM); mobidb-lite (MOBIDB_LITE); IPR009346 (PANTHER)	no GO terms	no GO terms	no GO terms	not assigned.unknown	not assigned.unknown	not assigned		3	1	7202327	O	-0.0797004517	0.5491430067	-0.1462785439	0.2779681817	-0.0665780923	0.6185871534	-0.0486872204	0.99998724	0.0226584061	0.941580678	0.0713456265	0.8114485281	-0.1437411537	1	-0.0059171534	0.9990882447	0.1378240004	0.9260389445	-0.164602657	0.2791542005	0.3088011858	0.0371503599	0.4734038428	0.0012657993
Phatr3_J10954.t1	AT2G33560	3816	Predicted protein {ECO:0000313|EMBL:EEC50340.1} [Source:UniProtKB/TrEMBL,Acc:B7FUY0]	BUB1-related (BUB1: budding uninhibited by benzymidazol 1) (BUBR1)	IPR013212 (PFAM); G3DSA:1.10.510.10 (GENE3D); G3DSA:1.25.40.430 (GENE3D); mobidb-lite (MOBIDB_LITE); mobidb-lite (MOBIDB_LITE); mobidb-lite (MOBIDB_LITE); mobidb-lite (MOBIDB_LITE); mobidb-lite (MOBIDB_LITE); mobidb-lite (MOBIDB_LITE); mobidb-lite (MOBIDB_LITE); IPR015661 (PANTHER); IPR000719 (PROSITE_PROFILES); IPR013212 (PROSITE_PROFILES); IPR011009 (SUPERFAMILY)	F:protein kinase activity; F:ATP binding; P:protein phosphorylation; P:mitotic spindle assembly checkpoint	F:GO:0004672; F:GO:0005524; P:GO:0006468; P:GO:0007094	F:protein kinase activity; F:ATP binding; P:protein phosphorylation; P:mitotic spindle assembly checkpoint	not assigned.no ontology	not assigned.no ontology	not assigned		3	1	7197922	O	-0.1409312848	0.5073173843	-0.0779194741	0.7346408616	0.0630118107	0.7716815307	0.0537862688	0.99998724	0.3343054352	0.2749742418	0.2805191664	0.4299557924	0.1194470053	1	0.3813948454	0.5302818327	0.26194784	0.8801229408	-1.4232722532	2.51e-11	-1.2074974539	7.68e-07	0.2157747993	0.4258655373
Phatr3_J8543.t1	AT2G33790	3579	Predicted protein {ECO:0000313|EMBL:ACI65742.1} [Source:UniProtKB/TrEMBL,Acc:B5Y4D3]	arabinogalactan protein 30 (AGP30)	PR01217 (PRINTS); IPR008752 (PFAM); mobidb-lite (MOBIDB_LITE); mobidb-lite (MOBIDB_LITE); mobidb-lite (MOBIDB_LITE); mobidb-lite (MOBIDB_LITE); mobidb-lite (MOBIDB_LITE); mobidb-lite (MOBIDB_LITE); mobidb-lite (MOBIDB_LITE); mobidb-lite (MOBIDB_LITE); mobidb-lite (MOBIDB_LITE); mobidb-lite (MOBIDB_LITE); mobidb-lite (MOBIDB_LITE); mobidb-lite (MOBIDB_LITE); mobidb-lite (MOBIDB_LITE); mobidb-lite …	no GO terms	no GO terms	no GO terms	stress.abiotic.unspecified	not assigned.unknown	Stress heat		3	1	7204247	P	-1.4428381756	3.81e-12	-0.9463272559	3.41e-06	0.4965109197	0.0194112321	0.0530911585	0.99998724	0.2669776994	0.402550291	0.2138865409	0.5753387486	-0.0442006014	1	0.0876182928	0.9677188211	0.1318188942	0.9854299785	0.1014940038	0.7069296444	1.2441658136	3.58e-08	1.1426718098	5.66e-07
Phatr3_J27326.t1	AT2G33820	837	Predicted protein {ECO:0000313|EMBL:EEC48181.1} [Source:UniProtKB/TrEMBL,Acc:B7FZR1]	MBAC1	IPR018108 (PFAM); IPR023395 (G3DSA:1.50.40.GENE3D); IPR023395 (G3DSA:1.50.40.GENE3D); PTHR45624 (PANTHER); PTHR45624:SF10 (PANTHER); IPR018108 (PROSITE_PROFILES); IPR018108 (PROSITE_PROFILES); IPR018108 (PROSITE_PROFILES); IPR023395 (SUPERFAMILY)	no GO terms	no GO terms	no GO terms	transport.metabolite transporters at the mitochondrial membrane	transport.metabolite transporters at the mitochondrial membrane	Transport metabolite transporters at the mitochondrial membrane		3	1	7200908	O	-1.1432334265	5.55e-09	-0.5136418434	0.0062888612	0.6295915831	0.0017274819	0.0024980625	0.99998724	0.1388619819	0.6894001272	0.1363639194	0.7289522984	-0.0704456896	1	0.1581669058	0.8853563674	0.2286125954	0.8688945178	-0.2841890844	0.1852333369	0.6838401807	0.0008178887	0.9680292652	2.07e-06
Phatr3_J11722.t1	AT2G33840	2376	Predicted protein {ECO:0000313|EMBL:EEC49371.1} [Source:UniProtKB/TrEMBL,Acc:B7FXF6]	Tyrosyl-tRNA synthetase, class Ib, bacterial mitochondrial	IPR014729 (G3DSA:3.40.50.GENE3D); IPR002305 (PFAM); G3DSA:1.10.240.10 (GENE3D); IPR014729 (G3DSA:3.40.50.GENE3D); mobidb-lite (MOBIDB_LITE); PTHR46264:SF4 (PANTHER); PTHR46264 (PANTHER); PTHR46264:SF4 (PANTHER); PTHR46264 (PANTHER); SSF52374 (SUPERFAMILY)	F:nucleotide binding; F:aminoacyl-tRNA ligase activity; F:ATP binding; P:tRNA aminoacylation for protein translation	F:GO:0000166; F:GO:0004812; F:GO:0005524; P:GO:0006418	F:nucleotide binding; F:aminoacyl-tRNA ligase activity; F:ATP binding; P:tRNA aminoacylation for protein translation	protein.aa activation.tyrosine-tRNA ligase	protein.aa activation.tyrosine-tRNA ligase	Protein aa activation		3	1	7200046	O	-1.2555529565	8.01e-26	-0.0614649954	0.630483595	1.1940879611	1.86e-23	-0.0562504442	0.99998724	-0.0045167094	0.9881378336	0.0517337348	0.8557098652	0.001620817	1	0.034358871	0.9806190457	0.032738054	0.9929585373	0.1453437765	0.2939199919	0.1340946458	0.3455173361	-0.0112491307	0.9461593454
Phatr3_J47296.t1	AT2G34380	1512	Predicted protein {ECO:0000313|EMBL:EEC46725.1} [Source:UniProtKB/TrEMBL,Acc:B7G3W8]	Putative adipose-regulatory protein (Seipin)	IPR009617 (PFAM); PTHR21212:SF0 (PANTHER); IPR009617 (PANTHER)	P:lipid storage	P:GO:0019915	P:lipid storage	not assigned.unknown	not assigned.unknown	not assigned		3	1	7202329	O	-1.682678706	4.45e-21	0.0235445859	0.8956830164	1.7062232919	1.45e-21	-0.4082318535	0.1052781037	-0.0699038879	0.8398418802	0.3383279656	0.1302888404	-0.1450480021	1	-0.1112388031	0.9254630864	0.033809199	0.9929585373	0.2565411484	0.1568868707	-0.6476042949	0.0003653613	-0.9041454434	6.55e-07
Phatr3_J46479.t1	AT2G34970	2277	Translation initiation factor eif-2bgamma {ECO:0000313|EMBL:EEC47487.1} [Source:UniProtKB/TrEMBL,Acc:B7G1D3]	Trimeric LpxA-like enzyme	IPR005835 (PFAM); IPR016021 (G3DSA:1.25.40.GENE3D); IPR001451 (PFAM); IPR029044 (G3DSA:3.90.550.GENE3D); IPR003307 (PFAM); G3DSA:2.160.10.10 (GENE3D); mobidb-lite (MOBIDB_LITE); PTHR45887 (PANTHER); IPR003307 (PROSITE_PROFILES); IPR035543 (CDD); cd11558 (CDD); IPR016024 (SUPERFAMILY); IPR029044 (SUPERFAMILY)	F:protein binding; P:biosynthetic process; F:nucleotidyltransferase activity	F:GO:0005515; P:GO:0009058; F:GO:0016779	F:protein binding; P:biosynthetic process; F:nucleotidyltransferase activity	protein.synthesis.initiation	protein.synthesis.initiation	Protein synthesis		3	1	7201570	O	-1.4111628669	6.07e-36	-0.6144199598	1.29e-08	0.796742907	2.49e-12	-0.0492622402	0.99998724	0.1467153384	0.4052843983	0.1959775786	0.2550580328	-0.0838323914	1	0.0113802338	0.9948980198	0.0952126251	0.9541843351	-1.0049821587	1.07e-19	-0.218032231	0.092674037	0.7869499277	1.47e-10
Phatr3_EG02287.t1	AT2G35390	1620	Predicted protein {ECO:0000313|EMBL:EEC47515.1} [Source:UniProtKB/TrEMBL,Acc:B7G1I1]	Phosphoribosyltransferase family protein	IPR005946 (TIGRFAM); G3DSA:3.40.50.2020 (GENE3D); IPR005946 (PFAM); G3DSA:3.40.50.2020 (GENE3D); IPR029099 (PFAM); mobidb-lite (MOBIDB_LITE); mobidb-lite (MOBIDB_LITE); PTHR10210:SF32 (PANTHER); IPR005946 (PANTHER); IPR000836 (CDD); IPR029057 (SUPERFAMILY); IPR029057 (SUPERFAMILY)	F:magnesium ion binding; F:ribose phosphate diphosphokinase activity; P:nucleoside metabolic process; P:nucleotide biosynthetic process	F:GO:0000287; F:GO:0004749; P:GO:0009116; P:GO:0009165	F:magnesium ion binding; F:ribose phosphate diphosphokinase activity; P:nucleoside metabolic process; P:nucleotide biosynthetic process	nucleotide metabolism.synthesis.PRS-PP	nucleotide metabolism.synthesis.PRS-PP	nucleotide metabolism		3	1	NA	O	-2.0040773565	4.07e-67	-0.0885873579	0.426307649	1.9154899986	3.04e-61	-0.2224582999	0.3497648223	0.0002494507	0.9997501627	0.2227077506	0.1629355087	-0.2070549297	1	-0.0390582634	0.9730685337	0.1679966662	0.7218952391	-1.1601659157	4.64e-28	0.1121925394	0.3743311135	1.2723584552	9.4e-30
Phatr3_J47936.t1	AT2G35630	8492	Predicted protein {ECO:0000313|EMBL:EEC46137.1} [Source:UniProtKB/TrEMBL,Acc:B7G5E9]	MICROTUBULE ORGANIZATION 1 (MOR1)	IPR011989 (G3DSA:1.25.10.GENE3D); IPR011989 (G3DSA:1.25.10.GENE3D); IPR011989 (G3DSA:1.25.10.GENE3D); IPR011989 (G3DSA:1.25.10.GENE3D); mobidb-lite (MOBIDB_LITE); mobidb-lite (MOBIDB_LITE); mobidb-lite (MOBIDB_LITE); mobidb-lite (MOBIDB_LITE); mobidb-lite (MOBIDB_LITE); mobidb-lite (MOBIDB_LITE); mobidb-lite (MOBIDB_LITE); mobidb-lite (MOBIDB_LITE); mobidb-lite (MOBIDB_LITE); mobidb-lite (MOBIDB_…	no GO terms	no GO terms	no GO terms	cell.organisation	cell.organisation	Cell organisation		3	1	7203187	O	0.0418089435	0.7954729202	-0.2602390913	0.1038043814	-0.3020480348	0.0495136981	0.0456295376	0.99998724	0.0361995403	0.9244120766	-0.0094299973	0.982145786	-0.0865103178	1	-0.0996954176	0.9387049899	-0.0131850997	0.9954200087	0.2098220499	0.2539937699	-0.2026776568	0.291457337	-0.4124997067	0.0287200036
Phatr3_J27361.t1	AT2G35740	2130	NA	nositol transporter 3 (INT3)	IPR003663 (PRINTS); IPR005828 (PFAM); mobidb-lite (MOBIDB_LITE); PTHR23500 (PANTHER); PTHR23500:SF405 (PANTHER); IPR020846 (PROSITE_PROFILES); IPR020846 (CDD); IPR036259 (SUPERFAMILY)	C:membrane; C:integral component of membrane; F:transmembrane transporter activity; P:transmembrane transport	C:GO:0016020; C:GO:0016021; F:GO:0022857; P:GO:0055085	C:membrane; C:integral component of membrane; F:transmembrane transporter activity; P:transmembrane transport	transporter.sugars	transport.sugars	Transport sugars		3	1	NA	M	-1.4546375342	1.24e-34	-0.642553232	1.06e-08	0.8120843022	1.31e-11	0.2401622738	0.2957094833	0.3747513086	0.004898581	0.1345890348	0.5038201491	0.262968418	0.8269367642	0.2554785252	0.3426919281	-0.0074898928	0.9986591663	-0.2324645059	0.0675327477	-0.4832589601	0.0002007305	-0.2507944543	0.067334678
Phatr3_J18551.t1	AT2G35780	1566	NA	serine carboxypeptidase-like 26 (scpl26)	IPR001563 (PRINTS); IPR029058 (G3DSA:3.40.50.GENE3D); G3DSA:3.40.50.12670 (GENE3D); IPR001563 (PFAM); PTHR11802:SF277 (PANTHER); PTHR11802:SF277 (PANTHER); IPR001563 (PANTHER); IPR001563 (PANTHER); IPR029058 (SUPERFAMILY)	F:serine-type carboxypeptidase activity; P:proteolysis	F:GO:0004185; P:GO:0006508	F:serine-type carboxypeptidase activity; P:proteolysis	protein.degradation.serine protease	protein.degradation.serine protease	Protein degradation		3	1	NA	P	-1.5447356309	5.96e-24	-0.91554873	7.94e-11	0.6291869009	7.75e-05	-0.0880588141	0.99998724	-0.1622295663	0.467277489	-0.0741707522	0.8170545245	-0.038281165	1	-0.2012712823	0.6842817659	-0.1629901172	0.9017824544	0.40654469	0.0064184921	0.1822567462	0.2739623058	-0.2242879438	0.184966178
Phatr3_J49320.t1	AT2G36130	909	Predicted protein {ECO:0000313|EMBL:EEC44690.1} [Source:UniProtKB/TrEMBL,Acc:B7GA76]	Cyclophilin-like peptidyl-prolyl cis-trans isomerase family protein	IPR002130 (PRINTS); IPR029000 (G3DSA:2.40.100.GENE3D); IPR002130 (PFAM); PTHR43246:SF8 (PANTHER); PTHR43246 (PANTHER); IPR002130 (PROSITE_PROFILES); cd00317 (CDD); IPR029000 (SUPERFAMILY)	P:protein peptidyl-prolyl isomerization; F:peptidyl-prolyl cis-trans isomerase activity	P:GO:0000413; F:GO:0003755	P:protein peptidyl-prolyl isomerization; F:peptidyl-prolyl cis-trans isomerase activity	cell.cycle.peptidylprolyl isomerase	not assigned.unknown	Cell cycle peptidylprolyl isomerase		3	1	7195485	M	0.485328809	0.0002182015	-0.0265664224	0.8607486987	-0.5118952313	9.59e-05	0.0602107748	0.99998724	-0.2195555644	0.2621771144	-0.2797663392	0.1469879354	-0.0415754851	1	-0.1770500805	0.7467555739	-0.1354745954	0.9414676319	-0.0575297401	0.7507550343	0.698518559	3.51e-06	0.7560482991	6.33e-07
Phatr3_J41515.t1	AT2G36530	1452	Plastidic enolase {ECO:0000313|EMBL:EEC42998.1} [Source:UniProtKB/TrEMBL,Acc:B7GEF2]	LOW EXPRESSION OF OSMOTICALLY RESPONSIVE GENES 2 (LOS2)	IPR000941 (PRINTS); IPR036849 (G3DSA:3.20.20.GENE3D); IPR000941 (TIGRFAM); IPR020811 (PFAM); IPR020810 (PFAM); IPR029017 (G3DSA:3.30.390.GENE3D); IPR000941 (PANTHER); IPR000941 (HAMAP); IPR000941 (CDD); SSF54826 (SUPERFAMILY); IPR036849 (SUPERFAMILY)	C:phosphopyruvate hydratase complex; F:magnesium ion binding; F:phosphopyruvate hydratase activity; P:glycolytic process	C:GO:0000015; F:GO:0000287; F:GO:0004634; P:GO:0006096	C:phosphopyruvate hydratase complex; F:magnesium ion binding; F:phosphopyruvate hydratase activity; P:glycolytic process	glycolysis.cytosolic branch.enolase	glycolysis.cytosolic branch.enolase	Calvin cycle		3	1	7199343	P	-0.7068245123	1.45e-05	-0.192601084	0.2715192636	0.5142234283	0.0017156825	-0.4421642971	0.0926898577	-0.5702709617	0.0034291944	-0.1281066646	0.7125453854	-0.3422481828	1	-0.4689029193	0.1675183653	-0.1266547365	0.9675600648	0.6163748297	0.0004600002	-0.2514602761	0.2169695721	-0.8678351057	1.02e-05
Phatr3_J43759.t1	AT2G36720	1462	Predicted protein {ECO:0000313|EMBL:EEC50636.1} [Source:UniProtKB/TrEMBL,Acc:B7FTD3]	Acyl-CoA N-acyltransferase with RING FYVE PHD-type zinc finger domain	IPR013083 (G3DSA:3.30.40.GENE3D); IPR019787 (PFAM); mobidb-lite (MOBIDB_LITE); mobidb-lite (MOBIDB_LITE); PTHR24102 (PANTHER); PTHR24102:SF28 (PANTHER); IPR019787 (PROSITE_PROFILES); cd15539 (CDD); IPR011011 (SUPERFAMILY)	no GO terms	no GO terms	no GO terms	RNA.regulation of transcription.PHD finger transcription factor	not assigned.unknown	Transcription factor		3	1	7197275	O	-0.8689517429	6.06e-10	0.0131524217	0.935044619	0.8821041646	3.41e-10	-0.001045286	0.99998724	0.1236063673	0.6304192997	0.1246516533	0.6638586393	-0.0932128681	1	-0.0024901154	1	0.0907227528	0.9873035031	-0.1167978627	0.5137587091	0.6964496109	1.19e-05	0.8132474736	3.67e-07
Phatr3_J52139.t1	AT2G36900	618	Predicted protein {ECO:0000313|EMBL:ACI65251.1} [Source:UniProtKB/TrEMBL,Acc:B5Y455]	membrin 11 (MEMB11)	IPR027027 (PIRSF); PF12352 (PFAM); G3DSA:1.20.5.110 (GENE3D); mobidb-lite (MOBIDB_LITE); mobidb-lite (MOBIDB_LITE); PTHR21230 (PANTHER); PTHR21230:SF1 (PANTHER); SSF58038 (SUPERFAMILY)	F:SNAP receptor activity; C:Golgi apparatus; P:vesicle-mediated transport	F:GO:0005484; C:GO:0005794; P:GO:0016192	F:SNAP receptor activity; C:Golgi apparatus; P:vesicle-mediated transport	cell.vesicle transport	not assigned.unknown	Cell vesicle transport		3	1	7204737	O	-2.1967406254	1.25e-09	0.0128047023	0.9697499182	2.2095453277	1.11e-09	-0.1305392603	0.99998724	-0.0413457372	0.9548202244	0.0891935232	0.9043666695	0.264309836	1	0.1015792045	0.9758175786	-0.1627306314	0.9908346311	0.4938721613	0.1414307395	-1.0612215567	0.0023147002	-1.555093718	8.44e-06
Phatr3_J49387.t1	AT2G37220	993	Predicted protein {ECO:0000313|EMBL:EEC44365.1} [Source:UniProtKB/TrEMBL,Acc:B7GAF3]	RNA-binding (RRM RBD RNP motifs) family protein	IPR000504 (PFAM); IPR012677 (G3DSA:3.30.70.GENE3D); IPR012677 (G3DSA:3.30.70.GENE3D); mobidb-lite (MOBIDB_LITE); mobidb-lite (MOBIDB_LITE); PTHR23236 (PANTHER); IPR000504 (PROSITE_PROFILES); IPR000504 (PROSITE_PROFILES); IPR034276 (CDD); IPR035979 (SUPERFAMILY); IPR035979 (SUPERFAMILY)	F:nucleic acid binding	F:GO:0003676	F:nucleic acid binding	RNA.RNA binding	not assigned.unknown	Transcription factor		3	1	7195777	O	-3.7722242102	2.26e-47	-0.4406553653	0.0124699483	3.331568845	2.48e-35	-0.124658969	0.99998724	-0.2479009646	0.3196298032	-0.1232419955	0.7277230405	-0.1014774826	1	-0.2434709184	0.6621151948	-0.1419934358	0.9536954077	0.4531752102	0.0131578571	0.935770625	2.96e-07	0.4825954148	0.0100978749
Phatr3_J42935.t1	AT2G37560	1767	Predicted protein {ECO:0000313|EMBL:EEC51783.1} [Source:UniProtKB/TrEMBL,Acc:B7FQ29]	origin recognition complex second largest subunit 2 (ORC2)	IPR007220 (PFAM); mobidb-lite (MOBIDB_LITE); mobidb-lite (MOBIDB_LITE); mobidb-lite (MOBIDB_LITE); IPR007220 (PANTHER)	C:origin recognition complex; C:nucleus; P:DNA replication	C:GO:0000808; C:GO:0005634; P:GO:0006260	C:origin recognition complex; C:nucleus; P:DNA replication	cell.cycle	not assigned.unknown	Cell cycle		3	1	7196189	O	-2.286529272	1.59e-62	-0.2321222051	0.0682033278	2.0544070669	1.03e-50	0.1379857547	0.9811193382	0.0645276712	0.802011124	-0.0734580835	0.7937385798	0.0568987894	1	0.0694263542	0.9486092235	0.0125275648	0.9954200087	0.1555198245	0.2905957806	-0.100178247	0.5209547722	-0.2556980715	0.0883596442
Phatr3_J47275.t1	AT2G38020	3498	Predicted protein {ECO:0000313|EMBL:EEC46708.1} [Source:UniProtKB/TrEMBL,Acc:B7G3T9]	VACUOLELESS 1 (VCL1)	IPR016534 (PIRSF); IPR006926 (PFAM); IPR006925 (PFAM); IPR038132 (G3DSA:1.10.150.GENE3D); mobidb-lite (MOBIDB_LITE); IPR016534 (PANTHER)	C:cytoplasm; P:intracellular protein transport; P:vacuole organization	C:GO:0005737; P:GO:0006886; P:GO:0007033	C:cytoplasm; P:intracellular protein transport; P:vacuole organization	protein.targeting.secretory pathway.vacuole	protein.targeting.secretory pathway.vacuole	Protein targeting		3	1	7202360	O	-1.5776301964	2.08e-39	-0.1521207729	0.2160909659	1.4255094235	1.57e-32	-0.1084544918	0.99998724	0.1429406966	0.4498143135	0.2513951884	0.1302884869	-0.1097752978	1	0.0541994036	0.9637712708	0.1639747014	0.8339666705	0.1042784071	0.4770605793	0.525346045	6.92e-05	0.4210676378	0.0018505543
Phatr3_J32014.t1	AT2G38060	1629	Predicted protein {ECO:0000313|EMBL:EEC51762.1} [Source:UniProtKB/TrEMBL,Acc:B7FPZ2]	phosphate transporter 4 2 (PHT4 2)	IPR011701 (PFAM); mobidb-lite (MOBIDB_LITE); PTHR23505 (PANTHER); PTHR23505:SF52 (PANTHER); IPR020846 (PROSITE_PROFILES); IPR020846 (CDD); IPR036259 (SUPERFAMILY)	C:integral component of membrane; P:transmembrane transport	C:GO:0016021; P:GO:0055085	C:integral component of membrane; P:transmembrane transport	transport.phosphate	not assigned.unknown	Transport phosphate		3	1	7196475	O	0.0675733717	0.6092174699	-0.2208825898	0.0859434261	-0.2884559615	0.0233774807	-0.0358342378	0.99998724	-0.029372802	0.9243133008	0.0064614358	0.985929318	0.1238218594	1	0.0635075164	0.9535891506	-0.0603143429	0.9908346311	-0.3916037119	0.0034632451	0.0691491609	0.6625936275	0.4607528728	0.001116539
Phatr3_J800.t1	AT2G38280	2208	Predicted protein {ECO:0000313|EMBL:ACI65851.1} [Source:UniProtKB/TrEMBL,Acc:B5Y4Z2]	EMBRYONIC FACTOR1 (FAC1)	G3DSA:2.30.30.800 (GENE3D); IPR001365 (PFAM); G3DSA:3.20.20.140 (GENE3D); mobidb-lite (MOBIDB_LITE); IPR006329 (PANTHER); PTHR11359:SF0 (PANTHER); IPR032466 (SUPERFAMILY)	F:AMP deaminase activity; F:deaminase activity; P:IMP salvage	F:GO:0003876; F:GO:0019239; P:GO:0032264	F:AMP deaminase activity; F:deaminase activity; P:IMP salvage	nucleotide metabolism.degradation	nucleotide metabolism.degradation	nucleotide metabolism		3	1	7204392	O	-0.1569589466	0.2134242627	-0.0733007184	0.5869176821	0.0836582281	0.5150133026	0.1303765431	0.99998724	-0.0251406283	0.9328272384	-0.1555171714	0.4733161191	0.2716340931	0.9598063989	0.017274473	0.9935135686	-0.25435962	0.5365427283	-0.0948582486	0.5478913787	0.0489472064	0.7641182097	0.143805455	0.3643448339
Phatr3_J43134.t1	AT2G38510	2118	Predicted protein {ECO:0000313|EMBL:EEC51913.1} [Source:UniProtKB/TrEMBL,Acc:B7FQR4]	MATE efflux family protein	IPR002528 (PFAM); mobidb-lite (MOBIDB_LITE); mobidb-lite (MOBIDB_LITE); mobidb-lite (MOBIDB_LITE); PTHR11206 (PANTHER); PTHR11206:SF153 (PANTHER)	P:drug transmembrane transport; F:antiporter activity; C:membrane; F:xenobiotic transmembrane transporter activity; P:transmembrane transport	P:GO:0006855; F:GO:0015297; C:GO:0016020; F:GO:0042910; P:GO:0055085	P:drug transmembrane transport; F:antiporter activity; C:membrane; F:xenobiotic transmembrane transporter activity; P:transmembrane transport	transport.ABC transporters and multidrug resistance systems	not assigned.unknown	Transport ABC transporters and multidrug resistance systems		3	1	7196898	O	-0.4443485044	0.0005661393	-0.3850818142	0.0031370705	0.0592666901	0.6665979028	-0.0010814021	0.99998724	0.1404092784	0.5199545616	0.1414906805	0.5560550226	0.005407731	1	0.0422986046	0.9776601956	0.0368908735	0.9929585373	-0.1214041002	0.4523502026	0.2501913939	0.1030788813	0.3715954942	0.014694521
Phatr3_J36634.t1	AT2G38560	972	Predicted protein {ECO:0000313|EMBL:EEC47579.1} [Source:UniProtKB/TrEMBL,Acc:B7G1W9]	transcript elongation factor IIS (TFIIS)	IPR017923 (PFAM); IPR003618 (PFAM); IPR035441 (G3DSA:1.20.930.GENE3D); IPR036575 (G3DSA:1.10.472.GENE3D); IPR001222 (PFAM); IPR035100 (PIRSF); G3DSA:2.20.25.10 (GENE3D); mobidb-lite (MOBIDB_LITE); mobidb-lite (MOBIDB_LITE); PTHR11477:SF0 (PANTHER); PTHR11477 (PANTHER); IPR003618 (PROSITE_PROFILES); IPR001222 (PROSITE_PROFILES); IPR017923 (PROSITE_PROFILES); cd00183 (CDD); cd13749 (CDD); IPR036575…	F:nucleic acid binding; C:nucleus; P:transcription, DNA-templated; F:zinc ion binding	F:GO:0003676; C:GO:0005634; P:GO:0006351; F:GO:0008270	F:nucleic acid binding; C:nucleus; P:transcription, DNA-templated; F:zinc ion binding	protein.synthesis.elongation	not assigned.unknown	Protein synthesis		3	1	7201747	O	-0.0680957973	0.6722210651	0.0384229262	0.8184913947	0.1065187235	0.5034491966	-0.1178501681	0.99998724	-0.0081406087	0.986407868	0.1097095594	0.7457890663	0.1079820225	1	0.0782215004	0.9527445358	-0.0297605221	0.9929585373	-0.7820795147	5.97e-07	-0.1238626686	0.507005287	0.6582168461	0.000115868
Phatr3_J8657.t1	AT2G38670	2223	NA	phosphorylethanolamine cytidylyltransferase 1 (PECT1)	IPR004821 (PFAM); IPR004821 (TIGRFAM); IPR014729 (G3DSA:3.40.50.GENE3D); PTHR45780 (PANTHER); SSF52374 (SUPERFAMILY)	F:catalytic activity; P:biosynthetic process	F:GO:0003824; P:GO:0009058	F:catalytic activity; P:biosynthetic process	cell.division	cell.division	Cell division		3	1	NA	O	-0.2615247777	0.0176521396	0.0325975812	0.7844615509	0.2941223589	0.007441279	-0.01112984	0.99998724	0.0176347412	0.9455703685	0.0287645812	0.9184831252	0.0166508479	1	-0.1046422465	0.8442830082	-0.1212930945	0.9099615977	0.0618164054	0.6579631088	-0.0327648711	0.8139840944	-0.0945812766	0.4919242686
Phatr3_EG02316.t1	AT2G38960	1905	Predicted protein {ECO:0000313|EMBL:EEC48858.1} [Source:UniProtKB/TrEMBL,Acc:B7FY48]	endoplasmic reticulum oxidoreductins 2 (ERO2)	IPR019135 (PFAM); IPR007266 (PFAM); IPR007266 (PANTHER); PTHR12613:SF0 (PANTHER); IPR007266 (PANTHER); PTHR12613:SF0 (PANTHER); IPR037192 (SUPERFAMILY)	F:protein disulfide isomerase activity; C:endoplasmic reticulum; F:oxidoreductase activity, acting on a sulfur group of donors, disulfide as acceptor; P:oxidation-reduction process	F:GO:0003756; C:GO:0005783; F:GO:0016671; P:GO:0055114	F:protein disulfide isomerase activity; C:endoplasmic reticulum; F:oxidoreductase activity, acting on a sulfur group of donors, disulfide as acceptor; P:oxidation-reduction process	protein.targeting.secretory pathway.ER	protein.targeting.secretory pathway.ER	Protein targeting		3	1	NA	O	-0.5526323617	0.0008699233	-0.3669266039	0.0330853728	0.1857057579	0.2788492914	0.0729124604	0.99998724	0.0366136655	0.9288376247	-0.0362987949	0.9362207081	0.0222143535	1	0.1075667772	0.9402114443	0.0853524237	0.9908346311	-0.2718283427	0.1658005886	0.9557124291	4.84e-07	1.2275407719	1.03e-10
Phatr3_J50132.t1	AT2G39260	4434	Predicted protein {ECO:0000313|EMBL:EEC43505.1} [Source:UniProtKB/TrEMBL,Acc:B7GD25]	binding RNA binding	IPR016021 (G3DSA:1.25.40.GENE3D); IPR007193 (PFAM); IPR003890 (PFAM); mobidb-lite (MOBIDB_LITE); mobidb-lite (MOBIDB_LITE); mobidb-lite (MOBIDB_LITE); mobidb-lite (MOBIDB_LITE); mobidb-lite (MOBIDB_LITE); mobidb-lite (MOBIDB_LITE); mobidb-lite (MOBIDB_LITE); mobidb-lite (MOBIDB_LITE); mobidb-lite (MOBIDB_LITE); mobidb-lite (MOBIDB_LITE); mobidb-lite (MOBIDB_LITE); IPR039762 (PANTHER); PTHR12839:S…	P:nuclear-transcribed mRNA catabolic process, nonsense-mediated decay; F:RNA binding; F:protein binding	P:GO:0000184; F:GO:0003723; F:GO:0005515	P:nuclear-transcribed mRNA catabolic process, nonsense-mediated decay; F:RNA binding; F:protein binding	protein.synthesis.misc	protein.synthesis.misc	Protein synthesis		3	1	7198839	O	-0.0201498722	0.8670921398	-0.0807608752	0.5122295191	-0.060611003	0.607943698	0.0345906422	0.99998724	0.0872170177	0.6819728955	0.0526263754	0.8487302341	0.0147515382	1	0.0274840426	0.9834117579	0.0127325044	0.9954200087	0.149890264	0.2662711199	0.145949645	0.2933909167	-0.003940619	0.9811329153
Phatr3_J46213.t1	AT2G39340	2145	Predicted protein {ECO:0000313|EMBL:EEC47883.1} [Source:UniProtKB/TrEMBL,Acc:B7G0G9]	SAC3 GANP Nin1 mts3 eIF-3 p25 family	IPR005062 (PFAM); G3DSA:1.25.40.990 (GENE3D); mobidb-lite (MOBIDB_LITE); mobidb-lite (MOBIDB_LITE); mobidb-lite (MOBIDB_LITE); mobidb-lite (MOBIDB_LITE); mobidb-lite (MOBIDB_LITE); PTHR12436 (PANTHER); PTHR12436:SF4 (PANTHER)	no GO terms	no GO terms	no GO terms	not assigned.no ontology	not assigned.no ontology	not assigned		3	1	7201182	O	0.5515276516	0.0010793889	-0.0240128852	0.9022880954	-0.5755405368	0.0006401872	-0.0548032003	0.99998724	0.1144197253	0.7327783962	0.1692229256	0.6109627815	-0.190535938	1	0.0439683405	0.9834045909	0.2345042785	0.8532051349	0.1722290435	0.4179667509	1.1035747065	1.08e-08	0.931345663	2.09e-06
Phatr3_EG01931.t1	AT2G39440	507	NA	CONTAINS InterPro DOMAIN s: Ribonuclease H2, subunit C (InterPro:IPR013924)	no IPS match	no IPS match	no IPS match	no IPS match	not assigned.unknown	not assigned.unknown	not assigned		3	1	NA	P	-0.2700406024	0.5017600095	-0.2478764072	0.5485178483	0.0221641951	0.9577256674	-0.0475030034	0.99998724	-0.1689056792	0.8383848315	-0.1214026758	0.8993305208	0.1698349401	1	0.1158174495	0.9806101278	-0.0540174906	0.9940663272	0.562487052	0.1999089925	-1.0137000039	0.0256583175	-1.5761870559	0.0005783157
Phatr3_EG00600.t1	AT2G39725	288	NA	LYR family of Fe S cluster biogenesis protein	PTHR13675:SF1 (PANTHER); PTHR13675 (PANTHER)	no GO terms	no GO terms	no GO terms	not assigned.no ontology	not assigned.unknown	not assigned		3	1	NA	O	-2.1261122429	1.55e-06	-0.0401515995	0.921467195	2.0859606435	2.67e-06	-0.1681145019	0.99998724	-0.3881797502	0.4927015828	-0.2200652483	0.7729912644	-0.3039517415	1	-0.6795014195	0.4802364022	-0.375549678	0.9308959943	1.193711565	0.0014718963	-0.120172557	0.7977470005	-1.313884122	0.0014830141
Phatr3_J3755.t1	AT2G39970	1095	Predicted protein {ECO:0000313|EMBL:ACI65941.1} [Source:UniProtKB/TrEMBL,Acc:B5Y5H5]	Mitochondrial substrate carrier family protein	IPR023395 (G3DSA:1.50.40.GENE3D); IPR018108 (PFAM); mobidb-lite (MOBIDB_LITE); mobidb-lite (MOBIDB_LITE); mobidb-lite (MOBIDB_LITE); mobidb-lite (MOBIDB_LITE); mobidb-lite (MOBIDB_LITE); PTHR45939:SF5 (PANTHER); PTHR45939 (PANTHER); IPR018108 (PROSITE_PROFILES); IPR018108 (PROSITE_PROFILES); IPR023395 (SUPERFAMILY)	no GO terms	no GO terms	no GO terms	transport.peroxisomes	transport.metabolite transporters at the mitochondrial membrane	Transport metabolite transporters at the mitochondrial membrane		3	1	7204056	O	-0.4336936904	0.0006209244	-0.2782802381	0.027818808	0.1554134522	0.2384973631	0.0968000283	0.99998724	-0.0298668897	0.9230630055	-0.126666918	0.5971975308	0.0650641391	1	-0.0584277349	0.9590867708	-0.123491874	0.9340919845	-0.4448666844	0.0007288203	0.4572593622	0.0008955981	0.9021260466	2.92e-11
Phatr3_J42683.t1	AT2G40116	2598	Phosphoinositide phospholipase C {ECO:0000256|RuleBase:RU361133} [Source:UniProtKB/TrEMBL,Acc:B7FP63]	Phosphoinositide-specific phospholipase C family protein	IPR001192 (PRINTS); IPR035892 (G3DSA:2.60.40.GENE3D); IPR017946 (G3DSA:3.20.20.GENE3D); IPR000008 (PFAM); IPR001711 (PFAM); IPR000909 (PFAM); mobidb-lite (MOBIDB_LITE); mobidb-lite (MOBIDB_LITE); mobidb-lite (MOBIDB_LITE); mobidb-lite (MOBIDB_LITE); PTHR10336:SF36 (PANTHER); IPR001192 (PANTHER); PS50007 (PROSITE_PROFILES); IPR001711 (PROSITE_PROFILES); IPR000008 (PROSITE_PROFILES); cd00275 (CDD);…	F:phosphatidylinositol phospholipase C activity; P:lipid metabolic process; P:signal transduction; F:phosphoric diester hydrolase activity; P:intracellular signal transduction	F:GO:0004435; P:GO:0006629; P:GO:0007165; F:GO:0008081; P:GO:0035556	F:phosphatidylinositol phospholipase C activity; P:lipid metabolic process; P:signal transduction; F:phosphoric diester hydrolase activity; P:intracellular signal transduction	signalling.phosphinositides.phosphoinositide phospholipase C	signalling.phosphinositides.phosphoinositide phospholipase C	Signalling phosphinositides		3	1	7196334	O	-2.963758875	6.51e-105	-0.5705877158	9.46e-07	2.3931711591	9.72e-69	-0.068869808	0.99998724	0.3150046421	0.0279999674	0.3838744501	0.0067379231	-0.0714139284	1	0.2406701009	0.4274915723	0.3120840293	0.2774770993	0.2664774085	0.0398007276	0.2049354086	0.140738662	-0.0615419999	0.7010760471
[truncated: 10,540 more rows]
