# Supplementary material for: The Aureochrome Photoreceptor PtAUREO1a Is a Highly Effective Blue Light Switch in Diatoms
Source: iScience. 2020 Oct 24;23(11):101730. doi: 10.1016/j.isci.2020.101730 (PMC7670200; doi:10.1016/j.isci.2020.101730)
Supplement: Table S4. Transcriptomic Data Based on TMP Values, Related to Main Figure 2 [file mmc4.csv]

Supplementary Table 4: Transcriptomic data based on TMP values. Related to Fig. 2.
Identifier	AGI	Gene.length	Gene_description	TAIR_Annotation	InterPro.IDs	InterPro.GO.Names	InterPro.GO.IDs	InterPro_GO_Names	Mapman.new	Mapman.old	Mercator.reduced	Mercator.manuell.assigned.1	kmeans.new	kmeans_cluster	Entrez.ID	Localisation	WT_0min_RL_1_TPM	WT_0min_RL_2_TPM	WT_0min_RL_3_TPM	WT_10min_BL_1_TPM	WT_10min_BL_2_TPM	WT_10min_BL_3_TPM	WT_60min_BL_1_TPM	WT_60min_BL_2_TPM	WT_60min_BL_3_TPM	X1aK8_0min_RL_1_TPM	X1aK8_0min_RL_2_TPM	X1aK8_0min_RL_3_TPM	X1aK8_10min_BL_1_TPM	X1aK8_10min_BL_2_TPM	X1aK8_10min_BL_3_TPM	X1aK8_60min_BL_1_TPM	X1aK8_60min_BL_2_TPM	X1aK8_60min_BL_3_TPM	X1aK9_0min_RL_1_TPM	X1aK9_0min_RL_2_TPM	X1aK9_10min_BL_1_TPM	X1aK9_10min_BL_2_TPM	X1aK9_60min_BL_1_TPM	X1aK9_60min_BL_2_TPM
Phatr3_J47706.t1	AT1G01020	975	Predicted protein {ECO:0000313|EMBL:EEC46634.1} [Source:UniProtKB/TrEMBL,Acc:B7G4L7]	ARV1	IPR007290 (PFAM); IPR007290 (PANTHER)	P:intracellular sterol transport	P:GO:0032366	P:intracellular sterol transport	lipid metabolism. exotics (steroids, squalene etc).sphingolipids	not assigned.unknown	lipid metabolism exotics		3	1	7202709	O	23.1039145	22.33736039	25.12634253	7.079381892	6.524941823	7.321440216	20.78837407	18.92656644	18.42193268	33.93701271	35.20239685	33.14325124	31.60064031	34.98427115	34.93070131	37.53041896	39.73396221	37.48218822	17.28991003	21.57913528	22.39863889	19.15482161	19.80516195	16.85671495
Phatr3_J47174.t1	AT1G01180	900	Predicted protein {ECO:0000313|EMBL:EEC47350.1} [Source:UniProtKB/TrEMBL,Acc:B7G2R5]	S-adenosyl-L-methionine-dependent methyltransferases superfamily protein	PF13578 (PFAM); G3DSA:3.40.50.150 (GENE3D); PTHR37909 (PANTHER); IPR029063 (SUPERFAMILY)	no GO terms	no GO terms	no GO terms	RNA.regulation of transcription.AP2/EREBP, APETALA2/Ethylene-responsive element binding protein family	not assigned.unknown	Transcription factor		3	1	7201954	S	58.53706411	57.10153295	61.4756714	39.50532773	32.69267726	29.11349168	59.39407221	48.21812383	46.14787176	80.39934866	84.13342798	73.03615938	84.59050097	82.37566761	77.85799038	111.0656301	111.0111137	92.86881455	44.11307708	55.13075243	60.64143042	59.20215886	72.95825134	66.03743929
Phatr3_Jdraft1431.t1	AT1G01220	3273	Predicted protein {ECO:0000313|EMBL:EEC42659.1} [Source:UniProtKB/TrEMBL,Acc:B7S4B1]	L-fucokinase GDP-L-fucose pyrophosphorylase (FKGP)	IPR001174 (PRINTS); IPR014721 (G3DSA:3.30.230.GENE3D); IPR012887 (PFAM); G3DSA:3.30.230.120 (GENE3D); IPR013750 (PFAM); PTHR32463 (PANTHER); IPR036554 (SUPERFAMILY)	F:ATP binding; F:kinase activity; F:transferase activity, transferring phosphorus-containing groups	F:GO:0005524; F:GO:0016301; F:GO:0016772	F:ATP binding; F:kinase activity; F:transferase activity, transferring phosphorus-containing groups	cell wall.precursor synthesis.NDP sugar pyrophosphorylase.GDP fucose and fucokinase	cell wall.precursor synthesis.NDP sugar pyrophosphorylase.GDP fucose and fucokinase	cell wall		3	1	7204897	O	14.3238364	8.560929751	8.923173891	0.743421695	0.830133381	0.949375302	6.898589203	6.202984396	4.605099412	15.52666737	16.73007367	15.884041	13.19915353	14.3195559	14.13988188	14.75358897	17.15562554	14.29447076	16.83605041	16.99189967	18.1090304	15.46326403	16.51815917	15.25897029
Phatr3_EG01932.t1	AT1G01320	2172	Predicted protein {ECO:0000313|EMBL:EEC44133.1} [Source:UniProtKB/TrEMBL,Acc:B7GB13]	Tetratricopeptide repeat (TPR)-like superfamily protein	IPR011990 (G3DSA:1.25.40.GENE3D); PF13424 (PFAM); IPR011990 (G3DSA:1.25.40.GENE3D); IPR011990 (G3DSA:1.25.40.GENE3D); mobidb-lite (MOBIDB_LITE); PTHR45641 (PANTHER); IPR019734 (PROSITE_PROFILES); IPR019734 (PROSITE_PROFILES); IPR019734 (PROSITE_PROFILES); IPR019734 (PROSITE_PROFILES); IPR019734 (PROSITE_PROFILES); IPR019734 (PROSITE_PROFILES); IPR013026 (PROSITE_PROFILES); IPR019734 (PROSITE_PROF…	F:protein binding	F:GO:0005515	F:protein binding	not assigned.no ontology.pentatricopeptide (PPR) repeat-containing protein	not assigned.no ontology.tetratricopeptide repeat (TPR)	not assigned		3	1	7198185	O	78.13315869	72.38953741	73.73380904	25.08025586	25.30851107	27.20110152	74.53350382	54.78194187	63.22612087	64.21259518	60.86166474	55.99824529	103.1584422	93.72095642	71.91272453	93.55721058	91.37232271	86.25414761	65.9571593	62.70660458	92.01868624	76.30414782	124.380013	95.01675589
Phatr3_J49686.t1	AT1G01320	2061	Predicted protein {ECO:0000313|EMBL:EEC44209.1} [Source:UniProtKB/TrEMBL,Acc:B7GBG6]	Tetratricopeptide repeat (TPR)-like superfamily protein	IPR011990 (G3DSA:1.25.40.GENE3D); IPR011990 (G3DSA:1.25.40.GENE3D); G3DSA:2.40.50.100 (GENE3D); PF13374 (PFAM); PF13424 (PFAM); mobidb-lite (MOBIDB_LITE); PTHR45641 (PANTHER); IPR013026 (PROSITE_PROFILES); IPR019734 (PROSITE_PROFILES); IPR019734 (PROSITE_PROFILES); IPR013026 (PROSITE_PROFILES); IPR019734 (PROSITE_PROFILES); IPR019734 (PROSITE_PROFILES); IPR019734 (PROSITE_PROFILES); IPR019734 (PR…	F:protein binding	F:GO:0005515	F:protein binding	not assigned.no ontology.pentatricopeptide (PPR) repeat-containing protein	not assigned.unknown	not assigned		3	1	7198318	M	30.5070736	25.58256269	29.03278298	3.397240376	3.858453589	4.258145618	18.39488342	17.09806407	15.1951895	43.39088529	47.35833041	46.85894001	38.03628389	43.54494036	44.48798888	45.0131783	50.88634043	45.59592453	20.54421409	25.75131792	22.2839184	22.53079816	21.8649549	23.7205457
Phatr3_J31980.t1	AT1G01760	1446	Predicted protein {ECO:0000313|EMBL:EEC51747.1} [Source:UniProtKB/TrEMBL,Acc:B7FPV9]	adenosine deaminases RNA binding RNA binding adenosine deaminases	IPR002466 (PFAM); PTHR10910 (PANTHER); PTHR10910:SF62 (PANTHER); IPR002466 (PROSITE_PROFILES)	F:RNA binding; F:adenosine deaminase activity; P:RNA processing	F:GO:0003723; F:GO:0004000; P:GO:0006396	F:RNA binding; F:adenosine deaminase activity; P:RNA processing	RNA.processing	RNA.processing	RNA processing		3	1	7196457	O	7.120505847	6.250819408	4.745604114	0.515119656	0.481205999	0.551743878	7.117469463	5.340353152	4.285247763	11.64309042	12.67341273	10.71287426	10.23019955	11.43064946	9.354966893	9.485607038	10.08751497	9.442756368	10.89625875	10.75453026	12.09834871	10.48335343	10.75228098	10.74682686
Phatr3_J11843.t1	AT1G01790	2310	Predicted protein {ECO:0000313|EMBL:EEC49304.1} [Source:UniProtKB/TrEMBL,Acc:B7FX22]	K+ efflux antiporter 1 (KEA1)	IPR006153 (PFAM); IPR038770 (G3DSA:1.20.1530.GENE3D); IPR003148 (PFAM); G3DSA:3.40.50.720 (GENE3D); mobidb-lite (MOBIDB_LITE); mobidb-lite (MOBIDB_LITE); PTHR46157 (PANTHER); IPR003148 (PROSITE_PROFILES); IPR036291 (SUPERFAMILY)	P:cation transport; P:potassium ion transport; F:solute:proton antiporter activity; C:integral component of membrane; P:transmembrane transport	P:GO:0006812; P:GO:0006813; F:GO:0015299; C:GO:0016021; P:GO:0055085	P:cation transport; P:potassium ion transport; F:solute:proton antiporter activity; C:integral component of membrane; P:transmembrane transport	transport.potassium	transport.potassium	Transport potassium		3	1	7200130	O	63.71381127	55.33888692	58.53709671	9.544565141	14.01401618	15.5965134	49.48622019	49.42188977	48.80978424	79.36305623	78.51421726	78.99924242	69.5856667	71.57187614	69.1041681	79.1224673	81.50034057	71.90895223	65.08531036	66.49922579	70.37583	67.76436821	68.72820065	63.90442073
Phatr3_J46733.t1	AT1G02120	1533	Predicted protein {ECO:0000313|EMBL:ACI65329.1} [Source:UniProtKB/TrEMBL,Acc:B5Y3L7]	VASCULAR ASSOCIATED DEATH1 (VAD1)	IPR011993 (G3DSA:2.30.29.GENE3D); IPR031968 (PFAM); mobidb-lite (MOBIDB_LITE); mobidb-lite (MOBIDB_LITE); PTHR47666 (PANTHER); IPR031968 (PROSITE_PROFILES)	no GO terms	no GO terms	no GO terms	stress.biotic	not assigned.unknown	Stress biotic		3	1	7204510	O	34.74121024	33.32686899	33.06395368	14.5441834	12.53619877	10.2168941	28.84083107	24.92626013	24.90779014	44.08149186	37.75456202	37.63101831	38.22970753	39.92464954	36.23255008	44.36872794	45.08557184	37.88692669	44.56911846	43.65981914	47.5067849	42.55941246	46.64268981	43.92236441
Phatr3_J46737.t1	AT1G02120	1956	NA	VASCULAR ASSOCIATED DEATH1 (VAD1)	IPR031968 (PFAM); mobidb-lite (MOBIDB_LITE); mobidb-lite (MOBIDB_LITE); mobidb-lite (MOBIDB_LITE); PTHR47666 (PANTHER); IPR031968 (PROSITE_PROFILES)	no GO terms	no GO terms	no GO terms	stress.biotic	not assigned.unknown	Stress biotic		3	1	NA	O	43.63452458	38.31032804	37.62474605	2.589503351	3.320222985	3.49921775	28.80505479	26.28246213	19.62831412	50.35180064	48.68732088	38.35267883	55.56502244	52.36026515	44.22991365	61.52630663	62.51865892	48.24887287	62.73074246	64.72935815	76.36995191	70.865053	77.17110057	68.06434832
Phatr3_J51810.t1	AT1G02130	642	Predicted protein {ECO:0000313|EMBL:EEC49064.1} [Source:UniProtKB/TrEMBL,Acc:B7FWX9]	RAS 5 (RA-5)	PR00449 (PRINTS); IPR001806 (PFAM); IPR005225 (TIGRFAM); G3DSA:3.40.50.300 (GENE3D); PTHR24073:SF1064 (PANTHER); PTHR24073 (PANTHER); PS51419 (PROSITE_PROFILES); cd01863 (CDD); IPR027417 (SUPERFAMILY)	F:GTPase activity; F:GTP binding	F:GO:0003924; F:GO:0005525	F:GTPase activity; F:GTP binding	signalling.G-proteins	signalling.G-proteins	Signalling G-proteins		3	1	7200253	O	135.2220509	125.5037685	110.2949615	28.0773912	32.61835695	28.84401921	90.46028111	90.80498338	74.80160289	177.149328	164.5603687	123.72376	165.9160059	157.3422281	129.742992	190.45383	162.1378889	128.0787389	254.9069745	280.4622647	267.2691623	263.8044808	290.2892854	290.5586169
Phatr3_J54872.t1	AT1G02170	1200	Metacaspase {ECO:0000313|EMBL:EEC45839.1} [Source:UniProtKB/TrEMBL,Acc:B7G6D0]	metacaspase 1 (AMC1)	G3DSA:3.40.50.12660 (GENE3D); PF00656 (PFAM); PTHR31773 (PANTHER); PTHR31773 (PANTHER); PTHR31773:SF9 (PANTHER); IPR029030 (SUPERFAMILY)	no GO terms	no GO terms	no GO terms	protein.degradation	protein.degradation	Protein degradation		3	1	7203526	O	100.5234702	91.71395712	96.5783166	14.56621022	19.65978565	25.57928175	57.80420142	60.48413778	58.89436054	86.70687414	89.50468572	79.82903295	79.06803943	83.19163001	69.37625399	92.18499491	82.82265587	75.96836362	119.0879862	110.1391594	129.2832628	112.7672608	140.9105828	113.0175392
Phatr3_J43432.t1	AT1G02305	783	Predicted protein {ECO:0000313|EMBL:EEC50432.1} [Source:UniProtKB/TrEMBL,Acc:B7FS79]	Cysteine proteinases superfamily protein	IPR000668 (PFAM); G3DSA:3.90.70.10 (GENE3D); PTHR12411:SF14 (PANTHER); PTHR12411 (PANTHER); IPR038765 (SUPERFAMILY)	P:proteolysis; F:cysteine-type peptidase activity	P:GO:0006508; F:GO:0008234	P:proteolysis; F:cysteine-type peptidase activity	protein.degradation.cysteine protease	not assigned.unknown	Protein degradation		3	1	7197153	O	174.6179526	135.1157781	120.1545116	114.2820917	83.49209412	72.71937578	139.2876363	122.1901773	99.24273497	146.986895	128.7530329	109.6628452	136.5197498	122.6253336	107.7125248	145.1191336	138.4826202	118.7346274	200.5357069	187.6612969	213.1211215	182.2632202	225.0337829	195.2644153
Phatr3_J16147.t1	AT1G02410	924	NA	cytochrome c oxidase assembly protein CtaG	IPR023471 (G3DSA:2.60.370.GENE3D); IPR007533 (PFAM); PTHR21320:SF3 (PANTHER); PTHR21320:SF3 (PANTHER); PTHR21320 (PANTHER); PTHR21320 (PANTHER); IPR007533 (HAMAP); IPR023471 (SUPERFAMILY)	F:copper ion binding	F:GO:0005507	F:copper ion binding	mitochondrial electron transport / ATP synthesis.cytochrome c oxidase	mitochondrial electron transport ATP synthesis.cytochrome c oxidase	mitochondrial electron transport		3	1	NA	M	61.20236488	46.34864687	54.89198208	23.43147749	24.59983393	27.40296498	43.07597027	42.57125309	45.49296638	79.11057567	78.66641347	73.62649797	81.01672362	88.82428542	86.42728381	83.1182434	88.77675254	77.96112606	47.9613859	54.56045874	62.52970579	56.80954934	64.53954166	56.65606245
Phatr3_J28723.t1	AT1G03150	528	Predicted protein {ECO:0000313|EMBL:EEC46969.1} [Source:UniProtKB/TrEMBL,Acc:B7G3A8]	Acyl-CoA N-acyltransferases (NAT) superfamily protein	G3DSA:3.40.630.30 (GENE3D); IPR000182 (PFAM); PTHR45910 (PANTHER); PTHR45910:SF1 (PANTHER); IPR000182 (PROSITE_PROFILES); cd04301 (CDD); IPR016181 (SUPERFAMILY)	no GO terms	no GO terms	no GO terms	RNA.regulation of transcription.Silencing Group	RNA.regulation of transcription.Silencing Group	Transcription factor		3	1	7202450	O	97.60136839	96.59849894	100.8954095	71.57080308	70.66176788	69.03002289	95.37235765	96.54061589	82.86380703	130.1958091	119.0221885	105.2535561	124.3803004	126.6291729	111.6234732	144.8341746	143.8732234	126.1639199	142.1182249	126.345229	153.2859379	142.8024349	162.1924348	142.5230518
Phatr3_J54072.t1	AT1G03190	2577	NA	ULTRAVIOLET HYPERSENSITIVE 6 (UVH6)	IPR006555 (PFAM); IPR013020 (TIGRFAM); IPR010643 (PFAM); G3DSA:3.40.50.300 (GENE3D); IPR010614 (PFAM); IPR001945 (PTHR11472:PANTHER); PTHR11472 (PANTHER); IPR014013 (PROSITE_PROFILES); IPR027417 (SUPERFAMILY)	F:nucleic acid binding; F:DNA binding; F:DNA helicase activity; F:helicase activity; F:ATP binding; C:nucleus; P:nucleobase-containing compound metabolic process; P:nucleotide-excision repair; F:hydrolase activity, acting on acid anhydrides, in phosphorus-containing anhydrides	F:GO:0003676; F:GO:0003677; F:GO:0003678; F:GO:0004386; F:GO:0005524; C:GO:0005634; P:GO:0006139; P:GO:0006289; F:GO:0016818	F:nucleic acid binding; F:DNA binding; F:DNA helicase activity; F:helicase activity; F:ATP binding; C:nucleus; P:nucleobase-containing compound metabolic process; P:nucleotide-excision repair; F:hydrolase activity, acting on acid anhydrides, in phosphorus-containing anhydrides	DNA.repair	DNA.repair	DNA repair		3	1	NA	O	25.8182558	22.34743306	24.08135274	8.478585695	9.74618875	9.352973172	22.31195034	20.35695326	21.26707401	39.16868004	41.08168023	39.42051147	33.98503498	39.91273038	39.61401209	43.16361897	45.4851333	40.79063182	27.40044545	28.29930662	31.73781584	27.99610791	32.02969243	27.57229668
Phatr3_J45676.t1	AT1G03260	402	Predicted protein {ECO:0000313|EMBL:EEC48922.1} [Source:UniProtKB/TrEMBL,Acc:B7FYH8]	SNARE associated Golgi protein family	IPR015414 (PANTHER); PTHR12677:SF24 (PANTHER)	C:integral component of membrane	C:GO:0016021	C:integral component of membrane	not assigned.unknown	not assigned.unknown	not assigned		3	1	7200459	S	104.9205107	95.61176952	75.9491697	20.50535021	18.54541242	16.92159031	60.08549076	55.91448168	37.49375715	159.4936031	136.6500441	109.6571498	156.0992878	147.9965678	128.2160685	174.9227587	174.9220318	127.6212565	136.0931689	138.2602172	170.8392779	146.3437469	170.5265077	141.311521
Phatr3_EG01025.t1	AT1G03280	1434	NA	Transcription factor TFIIE, alpha subunit	IPR013083 (G3DSA:3.30.40.GENE3D); IPR024550 (PFAM); mobidb-lite (MOBIDB_LITE); mobidb-lite (MOBIDB_LITE); mobidb-lite (MOBIDB_LITE); mobidb-lite (MOBIDB_LITE); IPR039997 (PANTHER); IPR017919 (PROSITE_PROFILES); SSF57783 (SUPERFAMILY)	no GO terms	no GO terms	no GO terms	RNA.transcription	not assigned.unknown	RNA transcription		3	1	NA	O	32.51087193	30.94535463	32.318223	1.558290843	2.333738835	2.45970118	19.66359716	18.05126855	13.89761626	43.92527913	38.7980922	35.54895138	38.66785323	38.88980891	32.94054898	48.11973368	44.40648716	39.06728374	41.50005685	46.37866052	46.35032742	49.94376371	48.804657	51.0063049
Phatr3_J43164.t1	AT1G03630	1242	Predicted protein {ECO:0000313|EMBL:EEC51931.1} [Source:UniProtKB/TrEMBL,Acc:B7FQU9]	protochlorophyllide oxidoreductase C (POR C)	IPR002347 (PRINTS); G3DSA:3.40.50.720 (GENE3D); IPR002347 (PFAM); PTHR44419:SF9 (PANTHER); IPR005979 (PANTHER); IPR036291 (SUPERFAMILY)	F:protochlorophyllide reductase activity; P:oxidation-reduction process	F:GO:0016630; P:GO:0055114	F:protochlorophyllide reductase activity; P:oxidation-reduction process	tetrapyrrole synthesis.protochlorophyllide reductase	tetrapyrrole synthesis.protochlorophyllide reductase	tetrapyrrole synthesis		3	1	7196764	P	13.12943122	12.71833964	11.77081264	2.07905943	3.281433039	3.21184238	10.99232566	10.74199361	7.011714971	16.37301877	15.9227008	17.87598307	13.42778615	14.61425209	15.30417771	10.70324361	9.471291526	11.39792214	14.8616786	12.88923881	14.81946311	15.30957161	11.07907987	11.85516588
Phatr3_J54121.t1	AT1G03770	1236	Sex comb extra {ECO:0000313|EMBL:EEC50871.1} [Source:UniProtKB/TrEMBL,Acc:B7FSX5]	RING 1B (RING1B)	IPR013083 (G3DSA:3.30.40.GENE3D); mobidb-lite (MOBIDB_LITE); mobidb-lite (MOBIDB_LITE); mobidb-lite (MOBIDB_LITE); mobidb-lite (MOBIDB_LITE); mobidb-lite (MOBIDB_LITE); PTHR46076 (PANTHER); SSF57850 (SUPERFAMILY)	no GO terms	no GO terms	no GO terms	protein.degradation.ubiquitin.E3.RING	not assigned.unknown	Protein degradation ubiquitin		3	1	7197345	O	29.85376738	25.59498141	25.07740497	6.026399861	5.978144704	5.435678059	22.17633974	21.73493792	16.39492391	33.21957823	30.47110247	25.84703515	26.49043463	27.17115801	24.31698548	31.92356512	32.35871347	27.82084229	29.49766324	32.27672769	33.47034878	32.5024618	31.86823737	33.25901306
Phatr3_J44521.t1	AT1G03900	657	Predicted protein {ECO:0000313|EMBL:EEC50244.1} [Source:UniProtKB/TrEMBL,Acc:B7FUE2]	non-intrinsic ABC protein 4 (NAP4)	IPR011993 (G3DSA:2.30.29.GENE3D); IPR012466 (PFAM); mobidb-lite (MOBIDB_LITE); PTHR12847:SF3 (PANTHER); PTHR12847 (PANTHER); IPR012466 (CDD); SSF50729 (SUPERFAMILY)	P:endocytosis; C:membrane	P:GO:0006897; C:GO:0016020	P:endocytosis; C:membrane	not assigned.unknown	not assigned.unknown	not assigned		3	1	7197735	O	146.1358268	120.542003	98.54312421	93.19290788	70.50531101	65.25481869	130.194773	119.5782542	90.61847333	169.0213244	147.6259754	125.7965462	163.4186828	147.1434971	123.8678435	178.312443	159.3910244	134.8582481	265.2226387	279.473674	249.9788887	279.6808128	291.8241468	311.090789
Phatr3_J47233.t1	AT1G03910	1554	Predicted protein {ECO:0000313|EMBL:EEC47384.1} [Source:UniProtKB/TrEMBL,Acc:B7G2X8]	EXPRESSED IN: 25 plant structures	IPR018816 (PFAM); IPR019134 (PFAM); mobidb-lite (MOBIDB_LITE); mobidb-lite (MOBIDB_LITE); mobidb-lite (MOBIDB_LITE); PTHR21737:SF4 (PANTHER); PTHR21737 (PANTHER); PTHR21737:SF4 (PANTHER)	F:protein binding	F:GO:0005515	F:protein binding	not assigned.no ontology	not assigned.no ontology	not assigned		3	1	7202207	O	34.4735307	30.18988325	28.64932879	5.847701981	5.287869117	4.728672636	27.26844385	25.42928507	26.67268245	44.16135212	40.75104807	37.00417234	37.92530178	41.16253629	38.26199925	45.55256206	43.39972503	40.31454331	32.06221444	35.84246352	34.2843167	36.78012192	33.67999444	36.45305778
Phatr3_J42687.t1	AT1G04140	2397	NA	Transducin family protein	IPR015943 (G3DSA:2.130.10.GENE3D); IPR001680 (PFAM); mobidb-lite (MOBIDB_LITE); mobidb-lite (MOBIDB_LITE); mobidb-lite (MOBIDB_LITE); mobidb-lite (MOBIDB_LITE); mobidb-lite (MOBIDB_LITE); mobidb-lite (MOBIDB_LITE); mobidb-lite (MOBIDB_LITE); mobidb-lite (MOBIDB_LITE); mobidb-lite (MOBIDB_LITE); PTHR22874 (PANTHER); IPR017986 (PROSITE_PROFILES); IPR036322 (SUPERFAMILY)	F:protein binding	F:GO:0005515	F:protein binding	development.unspecified	development.unspecified	development		3	1	NA	O	88.15533933	75.82964058	71.12756539	37.53836177	34.51680103	32.00536085	69.9031271	64.38642072	56.41791117	121.3339205	118.9878122	102.9794698	119.3204682	126.3885881	111.3986065	127.5156072	132.9830971	110.7234093	94.44440153	103.5772747	118.4004061	104.2303778	106.7734179	101.7285356
Phatr3_EG00607.t1	AT1G04200	2910	NA	FUNCTIONS IN: molecular_function unknown	PF09742 (PFAM); mobidb-lite (MOBIDB_LITE); mobidb-lite (MOBIDB_LITE); mobidb-lite (MOBIDB_LITE); mobidb-lite (MOBIDB_LITE); mobidb-lite (MOBIDB_LITE); IPR019142 (PANTHER)	no GO terms	no GO terms	no GO terms	not assigned.unknown	not assigned.unknown	not assigned		3	1	NA	O	16.54167773	16.92072571	18.47767458	6.228522413	5.818458512	7.128303376	13.55141927	13.90368348	14.56029043	17.82425995	17.68437528	17.99182154	13.46955002	16.72352559	17.78705841	17.82077779	16.83429309	17.68190488	11.73602617	13.94214472	13.5964344	11.96318748	11.59291978	12.2256522
Phatr3_J43140.t1	AT1G04690	1071	Predicted protein {ECO:0000313|EMBL:EEC51381.1} [Source:UniProtKB/TrEMBL,Acc:B7FQS2]	potassium channel beta subunit 1 (KAB1)	IPR036812 (G3DSA:3.20.20.GENE3D); IPR023210 (PFAM); PTHR43625 (PANTHER); PTHR43625:SF4 (PANTHER); IPR023210 (CDD); IPR036812 (SUPERFAMILY)	no GO terms	no GO terms	no GO terms	transport.potassium	transport.potassium	Transport potassium		3	1	7196904	O	18.05615056	19.97343994	23.43127181	4.822020191	5.506942759	6.508348981	20.73904389	20.85210525	19.85897165	29.40655942	31.06220096	28.88484178	29.20796897	32.58527917	30.74373071	31.84180809	32.07186246	31.49763716	20.63100045	21.57456048	26.964544	24.6729076	24.97792607	25.15513804
Phatr3_Jdraft1763.t1	AT1G04860	2433	Predicted protein {ECO:0000313|EMBL:EEC42557.1} [Source:UniProtKB/TrEMBL,Acc:B7S4G7]	ubiquitin-specific protease 2 (UBP2)	IPR001394 (PFAM); PTHR24006 (PANTHER); IPR028889 (PROSITE_PROFILES); cd02257 (CDD); IPR038765 (SUPERFAMILY)	P:protein deubiquitination; F:thiol-dependent ubiquitinyl hydrolase activity	P:GO:0016579; F:GO:0036459	P:protein deubiquitination; F:thiol-dependent ubiquitinyl hydrolase activity	protein.degradation.ubiquitin.ubiquitin protease	not assigned.unknown	Protein degradation ubiquitin		3	1	7204878	O	19.29066246	16.80611947	18.27158078	9.735570952	8.9202951	8.560355138	17.97797311	16.09312237	16.14147597	30.63576085	29.82158902	28.49073362	28.52222411	30.48990695	29.92702204	33.28478248	34.83286431	32.84725848	23.73376443	24.35537124	26.38601094	23.72401874	28.92758275	25.02515804
Phatr3_J45009.t1	AT1G04950	1497	Predicted protein {ECO:0000313|EMBL:EEC49801.1} [Source:UniProtKB/TrEMBL,Acc:B7FVA0]	TATA BOX ASSOCIATED FACTOR II 59 (TAFII59)	G3DSA:1.25.40.770 (GENE3D); IPR011442 (PFAM); mobidb-lite (MOBIDB_LITE); mobidb-lite (MOBIDB_LITE); mobidb-lite (MOBIDB_LITE); IPR037796 (PANTHER); PTHR10221:SF9 (PANTHER); cd08050 (CDD); IPR016024 (SUPERFAMILY)	C:SAGA complex; C:transcription factor TFIID complex; P:regulation of transcription by RNA polymerase II; P:transcription initiation from RNA polymerase II promoter; C:SLIK (SAGA-like) complex	C:GO:0000124; C:GO:0005669; P:GO:0006357; P:GO:0006367; C:GO:0046695	C:SAGA complex; C:transcription factor TFIID complex; P:regulation of transcription by RNA polymerase II; P:transcription initiation from RNA polymerase II promoter; C:SLIK (SAGA-like) complex	RNA.regulation of transcription.putative transcription regulator	RNA.regulation of transcription.putative transcription regulator	Transcription factor		3	1	7199678	S	26.04533461	22.77137899	21.3695298	20.10184778	19.54424661	21.31787968	23.85200801	21.0938096	22.26249228	29.7913569	29.50326484	28.46441964	28.98415075	31.83505415	32.36782738	27.51872851	31.6762505	30.2805754	21.02231647	28.62963283	23.16506736	27.76540113	22.00770551	28.09834198
Phatr3_J12520.t1	AT1G05030	2049	Predicted protein {ECO:0000313|EMBL:EEC48384.1} [Source:UniProtKB/TrEMBL,Acc:B7FZR4]	Major facilitator superfamily protein	IPR003663 (PRINTS); IPR003663 (TIGRFAM); IPR005828 (PFAM); G3DSA:1.20.1250.20 (GENE3D); PTHR23503:SF8 (PANTHER); PTHR23503 (PANTHER); IPR020846 (PROSITE_PROFILES); IPR020846 (CDD); IPR036259 (SUPERFAMILY)	C:membrane; C:integral component of membrane; F:transmembrane transporter activity; P:transmembrane transport	C:GO:0016020; C:GO:0016021; F:GO:0022857; P:GO:0055085	C:membrane; C:integral component of membrane; F:transmembrane transporter activity; P:transmembrane transport	transporter.sugars	major CHO metabolism.degradation.starch.transporter	Transport sugars		3	1	7200909	O	36.85859724	29.78655125	31.77525016	3.90183656	4.317668883	5.656129424	24.42242454	24.78876235	17.24578639	42.7341524	42.76702219	44.08237614	39.93747559	42.17377872	40.41803024	32.8056197	31.6138676	34.103225	47.65928789	44.87608254	52.94082615	45.53661538	39.867398	35.23082647
Phatr3_J49988.t1	AT1G05270	1359	Predicted protein {ECO:0000313|EMBL:EEC43617.1} [Source:UniProtKB/TrEMBL,Acc:B7GCI9]	TraB family protein	IPR002816 (PFAM); PTHR21530 (PANTHER)	no GO terms	no GO terms	no GO terms	RNA.regulation of transcription.bZIP transcription factor family	RNA.regulation of transcription.bZIP transcription factor family	Transcription factor		3	1	7198772	S	50.99610205	48.61551304	51.49418985	3.946294161	4.827538704	5.685263276	25.15355457	24.35622558	24.09183115	44.40388068	38.02889282	37.81523002	41.2178323	41.61674436	34.24636489	49.42733003	45.62611748	42.99636065	46.37524694	48.2401407	50.7921252	44.96387517	54.90884287	58.18431387
Phatr3_EG02540.t1	AT1G05270	1227	Predicted protein {ECO:0000313|EMBL:EEC47528.1} [Source:UniProtKB/TrEMBL,Acc:B7G1K6]	TraB family protein	PTHR21530 (PANTHER)	no GO terms	no GO terms	no GO terms	RNA.regulation of transcription.bZIP transcription factor family	not assigned.unknown	Transcription factor		3	1	7201686	O	69.89996085	66.89475699	57.65530921	23.06829248	27.11247602	22.38130473	72.87992538	60.36461997	56.26762797	46.64573214	46.99104345	41.05919128	47.49499944	47.20153303	44.52410881	50.80154621	50.32150449	43.77613233	44.89291501	59.69777985	61.40932358	65.40509172	55.64909564	59.43290076
Phatr3_J48468.t1	AT1G05270	1296	Predicted protein {ECO:0000313|EMBL:EEC45601.1} [Source:UniProtKB/TrEMBL,Acc:B7G789]	TraB family protein	IPR002816 (PFAM); PTHR21530:SF5 (PANTHER); PTHR21530:SF5 (PANTHER); PTHR21530 (PANTHER)	no GO terms	no GO terms	no GO terms	RNA.regulation of transcription.bZIP transcription factor family	not assigned.unknown	Transcription factor		3	1	7203697	P	18.83322926	16.37298515	19.84934467	6.322139854	5.829212349	7.581638459	18.51607932	17.62358327	15.8620387	23.25119978	23.32970531	24.26026273	26.20915463	25.13516042	24.56723263	20.76826377	21.62260776	21.11007004	22.32599014	27.51466035	27.89515377	28.74835194	22.88686308	25.71623117
Phatr3_J50498.t1	AT1G05500	2049	Predicted protein {ECO:0000313|EMBL:EEC43071.1} [Source:UniProtKB/TrEMBL,Acc:B7GEA4]	NTMC2T2.1	IPR000008 (PFAM); IPR035892 (G3DSA:2.60.40.GENE3D); IPR039010 (PFAM); IPR035892 (G3DSA:2.60.40.GENE3D); mobidb-lite (MOBIDB_LITE); PTHR45761:SF1 (PANTHER); PTHR45761:SF1 (PANTHER); PTHR45761 (PANTHER); IPR000008 (PROSITE_PROFILES); IPR031468 (PROSITE_PROFILES); IPR000008 (PROSITE_PROFILES); cd00030 (CDD); cd00030 (CDD); cd00030 (CDD); SSF49562 (SUPERFAMILY); SSF49562 (SUPERFAMILY); SSF49562 (SUPE…	F:lipid binding	F:GO:0008289	F:lipid binding	not assigned.no ontology.C2 domain-containing protein	signalling.calcium	Signalling calcium		3	1	7199283	P	117.9730188	109.9245576	127.4731141	22.41738396	23.49652767	34.77699867	78.90518903	62.98928904	52.1664605	140.5748672	149.4700991	154.4117023	109.2360084	119.8240288	128.0045811	145.7110544	163.8358707	182.2513583	99.22424326	105.0305366	101.2246013	92.06455398	118.090682	106.9743066
Phatr3_EG01316.t1	AT1G05670	2355	NA	Pentatricopeptide repeat (PPR-like) superfamily protein	IPR002885 (PFAM); IPR033443 (PFAM); IPR011990 (G3DSA:1.25.40.GENE3D); IPR011990 (G3DSA:1.25.40.GENE3D); IPR011990 (G3DSA:1.25.40.GENE3D); mobidb-lite (MOBIDB_LITE); mobidb-lite (MOBIDB_LITE); PTHR46128 (PANTHER); IPR002885 (PROSITE_PROFILES); IPR002885 (PROSITE_PROFILES); IPR002885 (PROSITE_PROFILES); IPR002885 (PROSITE_PROFILES); IPR002885 (PROSITE_PROFILES); IPR002885 (PROSITE_PROFILES); IPR002…	F:protein binding	F:GO:0005515	F:protein binding	hormone metabolism.salicylic acid.synthesis-degradation	hormone metabolism.salicylic acid.synthesis-degradation	hormone metabolism salicylic acid		3	1	NA	M	28.58497823	23.97887886	21.08678428	13.13657928	12.5362263	10.30597636	23.1889061	23.19962729	20.00065071	37.09888248	34.13096838	29.21966877	37.30874795	37.30823081	32.78367266	33.80876928	35.96436405	28.67012236	38.46562642	39.90824213	49.02671836	41.40068819	42.46310477	37.716448
Phatr3_J44231.t1	AT1G05790	2614	Predicted protein {ECO:0000313|EMBL:ACI65711.1} [Source:UniProtKB/TrEMBL,Acc:B5Y5S9]	lipase class 3 family protein	IPR029058 (G3DSA:3.40.50.GENE3D); IPR002921 (PFAM); PTHR45792 (PANTHER); cd00519 (CDD); IPR029058 (SUPERFAMILY)	P:lipid metabolic process	P:GO:0006629	P:lipid metabolic process	lipid metabolism.lipid degradation.lipases.triacylglycerol lipase	lipid metabolism.lipid degradation.lipases.triacylglycerol lipase	lipid metabolism degradation		3	1	7204064	O	24.09319401	22.82146905	25.05940819	2.545566056	3.080212799	3.951679724	19.78647731	16.85114291	15.64845607	34.50889622	33.64087798	32.67266246	35.34229604	36.94934662	31.71520127	35.59831674	36.54106882	32.64686713	31.68036973	33.01189195	35.91843061	32.81617567	37.90590488	34.26107148
Phatr3_J47176.t1	AT1G06560	1516	NA	NOL1 NOP2 sun family protein	IPR023267 (PRINTS); G3DSA:3.40.50.150 (GENE3D); IPR001678 (PFAM); PTHR22807:SF34 (PANTHER); PTHR22807 (PANTHER); PTHR22807 (PANTHER); PTHR22807:SF34 (PANTHER); IPR001678 (PROSITE_PROFILES); IPR002478 (PROSITE_PROFILES); IPR029063 (SUPERFAMILY); IPR015947 (SUPERFAMILY)	F:RNA binding; F:methyltransferase activity	F:GO:0003723; F:GO:0008168	F:RNA binding; F:methyltransferase activity	not assigned.no ontology	not assigned.no ontology	not assigned		3	1	NA	O	34.85498246	35.06337419	31.46668886	4.684055069	5.660836267	6.176719459	18.04580899	18.29451501	13.47730743	33.34208987	29.19147808	29.65405257	30.67190154	31.84094634	32.07692739	30.08642591	33.41741545	28.51032209	33.01670856	33.34392152	37.45930577	36.80881395	36.15582106	34.92554441
Phatr3_J44335.t1	AT1G06690	1518	Predicted protein {ECO:0000313|EMBL:EEC49860.1} [Source:UniProtKB/TrEMBL,Acc:B7FTR5]	NAD(P)-linked oxidoreductase superfamily protein	IPR036812 (G3DSA:3.20.20.GENE3D); IPR023210 (PFAM); IPR036812 (G3DSA:3.20.20.GENE3D); mobidb-lite (MOBIDB_LITE); PTHR43625 (PANTHER); PTHR43625:SF5 (PANTHER); IPR036812 (SUPERFAMILY)	no GO terms	no GO terms	no GO terms	minor CHO metabolism.others	minor CHO metabolism.others	minor CHO metabolism		3	1	7197818	P	64.59129274	67.96451351	63.57112355	21.23039534	25.97497993	25.22756196	66.58812657	65.22417515	61.58847717	65.95597255	58.79819149	60.95599194	57.78706737	56.40639195	53.61078602	55.35911513	56.00116371	53.24174463	57.8948192	70.02595109	61.41722697	61.304365	57.33218441	63.12657371
Phatr3_EG01692.t1	AT1G06770	1566	NA	DREB2A-interacting protein 1 (DRIP1)	G3DSA:3.10.20.90 (GENE3D); IPR013083 (G3DSA:3.30.40.GENE3D); PF13923 (PFAM); mobidb-lite (MOBIDB_LITE); mobidb-lite (MOBIDB_LITE); mobidb-lite (MOBIDB_LITE); mobidb-lite (MOBIDB_LITE); PTHR45893:SF3 (PANTHER); PTHR45893 (PANTHER); IPR001841 (PROSITE_PROFILES); SSF57850 (SUPERFAMILY)	no GO terms	no GO terms	no GO terms	RNA.regulation of transcription.unclassified	not assigned.unknown	Transcription factor		3	1	NA	O	13.95074621	13.9073604	14.7970408	0.634195847	1.057933276	0.938487519	9.254546852	9.399244411	7.833545622	21.32799709	21.10337417	23.10081884	20.27640181	24.49707007	24.80332249	24.23651508	23.43654758	23.91361557	14.56100546	17.32957099	17.51239341	16.45365127	17.93208922	16.80991811
Phatr3_J17495.t1	AT1G07110	1876	Bifunctional 6-phosphofructo-2-kinase {ECO:0000313|EMBL:EEC51177.1} [Source:UniProtKB/TrEMBL,Acc:B7FPH5]	fructose-2,6-bisphosphatase (F2KP)	IPR003094 (PRINTS); IPR013078 (PFAM); IPR029033 (G3DSA:3.40.50.GENE3D); PIRSF000709 (PIRSF); IPR013079 (PFAM); G3DSA:3.40.50.300 (GENE3D); mobidb-lite (MOBIDB_LITE); mobidb-lite (MOBIDB_LITE); mobidb-lite (MOBIDB_LITE); IPR003094 (PANTHER); IPR013078 (CDD); IPR027417 (SUPERFAMILY); IPR029033 (SUPERFAMILY)	F:catalytic activity; F:6-phosphofructo-2-kinase activity; F:ATP binding; P:fructose metabolic process; P:fructose 2,6-bisphosphate metabolic process	F:GO:0003824; F:GO:0003873; F:GO:0005524; P:GO:0006000; P:GO:0006003	F:catalytic activity; F:6-phosphofructo-2-kinase activity; F:ATP binding; P:fructose metabolic process; P:fructose 2,6-bisphosphate metabolic process	glycolysis.cytosolic branch.fructose-2,6-bisphosphatase (Fru2,6BisPase)	glycolysis.cytosolic branch.fructose-2,6-bisphosphatase (Fru2,6BisPase)	Glycolysis		3	1	7196146	S	61.5704537	53.45754831	49.79636115	32.53150871	31.6861618	31.80632254	57.82761983	51.77242963	46.19766506	72.76904278	64.35045793	54.81223988	69.23515711	70.22786918	58.70580208	73.94029578	69.00270061	55.44406839	87.30010406	93.97444685	95.03094215	93.84753935	93.12626466	95.26595556
Phatr3_J10852.t1	AT1G07420	891	Predicted protein {ECO:0000313|EMBL:EEC50068.1} [Source:UniProtKB/TrEMBL,Acc:B7FUY9]	sterol 4-alpha-methyl-oxidase 2-1 (SMO2-1)	IPR006694 (PFAM); PTHR11863 (PANTHER)	F:iron ion binding; P:lipid biosynthetic process; F:oxidoreductase activity; P:oxidation-reduction process	F:GO:0005506; P:GO:0008610; F:GO:0016491; P:GO:0055114	F:iron ion binding; P:lipid biosynthetic process; F:oxidoreductase activity; P:oxidation-reduction process	lipid metabolism. exotics (steroids, squalene etc).methylsterol monooxygenase	lipid metabolism.exotics (steroids, squalene etc).methylsterol monooxygenase	lipid metabolism exotics		3	1	7197926	S	13.72622355	19.95070733	31.47618667	4.960180249	6.656644405	10.27379757	15.32263576	16.96746718	20.76954965	28.14690695	36.54822756	43.85161791	33.62808694	41.18561952	47.98726216	29.89206552	33.91551503	37.52275336	14.76734771	17.11125498	18.9377946	21.08731391	12.62079931	15.07382885
Phatr3_J44627.t1	AT1G07615	1629	NA	GTP-binding protein Obg CgtA	IPR006073 (PRINTS); G3DSA:3.40.50.300 (GENE3D); IPR036726 (G3DSA:2.70.210.GENE3D); IPR006169 (PFAM); IPR006073 (PFAM); mobidb-lite (MOBIDB_LITE); mobidb-lite (MOBIDB_LITE); mobidb-lite (MOBIDB_LITE); mobidb-lite (MOBIDB_LITE); mobidb-lite (MOBIDB_LITE); PTHR11702:SF31 (PANTHER); PTHR11702 (PANTHER); IPR031167 (PROSITE_PROFILES); IPR031167 (CDD); IPR036726 (SUPERFAMILY); IPR027417 (SUPERFAMILY)	F:GTP binding	F:GO:0005525	F:GTP binding	not assigned.no ontology	signalling.G-proteins	Signalling G-proteins		3	1	NA	O	12.57702421	14.03005543	15.42544049	0.365801362	0.26442487	0.438207748	4.964065126	5.563877907	4.934721629	16.68417583	17.15780974	18.90593316	12.7827394	15.93303358	17.86303266	13.09137729	16.94576269	15.43884528	7.145677927	8.766445715	8.096096606	5.842018278	5.716421309	6.363765243
Phatr3_J43176.t1	AT1G07705	1644	Predicted protein {ECO:0000313|EMBL:EEC51401.1} [Source:UniProtKB/TrEMBL,Acc:B7FQW3]	NOT2	IPR038635 (G3DSA:2.30.30.GENE3D); IPR007282 (PFAM); mobidb-lite (MOBIDB_LITE); mobidb-lite (MOBIDB_LITE); mobidb-lite (MOBIDB_LITE); mobidb-lite (MOBIDB_LITE); PTHR23326:SF3 (PANTHER); IPR040168 (PANTHER)	C:nucleus; P:regulation of transcription, DNA-templated; C:CCR4-NOT core complex	C:GO:0005634; P:GO:0006355; C:GO:0030015	C:nucleus; P:regulation of transcription, DNA-templated; C:CCR4-NOT core complex	not assigned.no ontology	not assigned.no ontology	not assigned		3	1	7196769	O	112.5737226	110.6141917	109.2916359	19.18037386	20.37648988	22.01697592	112.5568474	105.9620241	106.1471679	140.9117967	142.5593107	126.0172925	128.7243431	138.2486913	129.0066336	136.4052771	140.1488438	130.8420038	142.4693753	149.3391024	151.608295	148.1499244	152.315604	146.7013631
Phatr3_J32441.t1	AT1G08125	1143	Predicted protein {ECO:0000313|EMBL:EEC51451.1} [Source:UniProtKB/TrEMBL,Acc:B7FR65]	S-adenosyl-L-methionine-dependent methyltransferases superfamily protein	IPR019410 (PFAM); G3DSA:3.40.50.150 (GENE3D); PTHR14614 (PANTHER); IPR029063 (SUPERFAMILY)	no GO terms	no GO terms	no GO terms	not assigned.unknown	not assigned.unknown	not assigned		3	1	7196976	O	36.12382878	39.91586866	39.79214352	16.24839723	16.08891597	16.5684746	41.43793847	37.71327875	34.79844915	48.78109982	48.44513061	53.60784123	43.44273214	49.05939218	50.00337217	43.11017923	48.25635462	49.49665603	27.75139367	31.82019755	35.85428943	32.2181008	30.6422728	27.8529541
Phatr3_J47300.t1	AT1G08125	1053	Predicted protein {ECO:0000313|EMBL:EEC46897.1} [Source:UniProtKB/TrEMBL,Acc:B7G3X1]	S-adenosyl-L-methionine-dependent methyltransferases superfamily protein	IPR019410 (PFAM); G3DSA:3.40.50.150 (GENE3D); PTHR14614 (PANTHER); PTHR14614:SF109 (PANTHER); IPR029063 (SUPERFAMILY)	no GO terms	no GO terms	no GO terms	not assigned.unknown	not assigned.unknown	not assigned		3	1	7202379	M	7.147382675	8.25674645	8.027887218	1.226111972	0.818135067	1.435576513	5.684788535	5.715291473	3.896549691	14.585368	13.27163916	13.61979662	9.708544211	9.493018451	10.03755785	16.32688316	17.12927596	18.21097362	11.39000558	12.48390363	10.13029685	9.448454581	13.30450819	11.31868471
Phatr3_J45316.t1	AT1G08190	4368	Predicted protein {ECO:0000313|EMBL:EEC49123.1} [Source:UniProtKB/TrEMBL,Acc:B7FX95]	vacuolar protein sorting 41 (VPS41)	mobidb-lite (MOBIDB_LITE); mobidb-lite (MOBIDB_LITE); mobidb-lite (MOBIDB_LITE); mobidb-lite (MOBIDB_LITE); mobidb-lite (MOBIDB_LITE); mobidb-lite (MOBIDB_LITE); PTHR12616 (PANTHER); PTHR12616:SF1 (PANTHER); IPR036322 (SUPERFAMILY)	F:protein binding	F:GO:0005515	F:protein binding	cell.vesicle transport	not assigned.unknown	Cell vesicle transport		3	1	7199961	O	26.24030726	20.88018187	21.63734854	2.091800919	2.730862928	3.08584862	15.39941894	13.13053786	10.77373269	32.98027323	32.61791504	32.338832	30.32881463	30.85454047	28.94759987	39.53151365	41.34166711	34.30519397	23.77952716	23.89382269	25.90428732	21.73122227	25.95373128	23.70111118
Phatr3_J6580.t1	AT1G08220	1071	Predicted protein {ECO:0000313|EMBL:EEC51668.1} [Source:UniProtKB/TrEMBL,Acc:B7FPG2]	FUNCTIONS IN: molecular_function unknown	IPR007849 (PFAM); mobidb-lite (MOBIDB_LITE); mobidb-lite (MOBIDB_LITE); IPR007849 (PANTHER)	no GO terms	no GO terms	no GO terms	not assigned.unknown	not assigned.unknown	not assigned		3	1	7196389	M	19.42256195	17.7630995	16.28117433	11.91595374	16.4898904	17.87835624	17.94442095	18.58410029	16.92703686	22.61763767	23.34794233	22.79026893	22.74174692	22.88338072	21.68712312	18.55245843	19.33098559	18.42049316	21.42673989	26.69930945	26.65668822	24.98900179	18.34043523	20.38049219
Phatr3_J9312.t1	AT1G08540	2034	NA	RNApolymerase sigma subunit 2 (SIG2)	IPR000943 (PRINTS); IPR007624 (PFAM); G3DSA:1.10.601.10 (GENE3D); IPR036388 (G3DSA:1.10.10.GENE3D); IPR007630 (PFAM); IPR036388 (G3DSA:1.10.10.GENE3D); IPR014284 (TIGRFAM); IPR007627 (PFAM); PTHR30603 (PANTHER); PTHR30603:SF45 (PANTHER); IPR013324 (SUPERFAMILY); IPR013325 (SUPERFAMILY); IPR013324 (SUPERFAMILY)	F:DNA-binding transcription factor activity; P:DNA-templated transcription, initiation; P:regulation of transcription, DNA-templated	F:GO:0003700; P:GO:0006352; P:GO:0006355	F:DNA-binding transcription factor activity; P:DNA-templated transcription, initiation; P:regulation of transcription, DNA-templated	RNA.transcription	RNA.regulation of transcription.sigma like plant	Transcription factor	transcription factor	3	1	NA	M	178.4315622	184.0155536	177.8291942	15.7468584	16.7301381	18.72442773	72.64587826	70.31609204	65.169213	157.3822803	139.6181315	151.5051713	149.8335097	137.0032246	126.6176565	164.5911125	169.3109307	151.8814438	136.7560574	160.4732863	124.417323	131.8011758	141.8934131	161.6350216
Phatr3_J50097.t1	AT1G08630	1086	Predicted protein {ECO:0000313|EMBL:EEC43478.1} [Source:UniProtKB/TrEMBL,Acc:B7GCX8]	threonine aldolase 1 (THA1)	IPR015421 (G3DSA:3.40.640.GENE3D); IPR001597 (PFAM); PTHR10289:SF5 (PANTHER); IPR023603 (PANTHER); IPR015424 (SUPERFAMILY)	F:catalytic activity; P:cellular amino acid metabolic process; F:lyase activity	F:GO:0003824; P:GO:0006520; F:GO:0016829	F:catalytic activity; P:cellular amino acid metabolic process; F:lyase activity	amino acid metabolism.degradation.serine-glycine-cysteine group.glycine	not assigned.unknown	amino acid metabolism degradation		3	1	7198904	O	33.30344676	35.62999953	38.37027446	1.920457149	2.166249893	1.817273307	31.81514467	27.4744291	25.83018352	53.77603455	50.05710059	42.32671602	54.0519003	53.41065059	42.4547413	60.20880126	62.00608622	50.84649645	40.67294356	41.24285137	48.05866757	43.76318238	50.56736082	45.98767013
Phatr3_J9388.t1	AT1G08700	1740	NA	Presenilin-1 (PS1)	IPR001108 (PRINTS); G3DSA:1.10.472.100 (GENE3D); IPR001108 (PFAM); mobidb-lite (MOBIDB_LITE); mobidb-lite (MOBIDB_LITE); mobidb-lite (MOBIDB_LITE); mobidb-lite (MOBIDB_LITE); mobidb-lite (MOBIDB_LITE); PTHR10202:SF13 (PANTHER); IPR001108 (PANTHER)	F:aspartic-type endopeptidase activity; C:integral component of membrane; P:protein processing	F:GO:0004190; C:GO:0016021; P:GO:0016485	F:aspartic-type endopeptidase activity; C:integral component of membrane; P:protein processing	signalling.misc	signalling.misc	Signalling unspecified		3	1	NA	O	22.70834383	23.27696348	29.74014681	4.36643841	5.655711292	6.732977602	18.80081312	22.39844573	27.64733627	28.5358173	31.64664236	35.3733123	25.28834326	28.29621568	31.07220254	30.42462531	31.06844897	32.97578597	20.84599734	22.1195423	23.00638048	19.84526522	21.31144519	21.97868204
Phatr3_EG01004.t1	AT1G09010	2970	NA	glycoside hydrolase family 2 protein	G3DSA:3.20.20.80 (GENE3D); IPR041625 (PFAM); IPR013783 (G3DSA:2.60.40.GENE3D); IPR008979 (G3DSA:2.60.120.GENE3D); IPR006102 (PFAM); PTHR43730:SF1 (PANTHER); PTHR43730 (PANTHER); IPR036156 (SUPERFAMILY); IPR036156 (SUPERFAMILY); IPR008979 (SUPERFAMILY); IPR017853 (SUPERFAMILY)	F:hydrolase activity, hydrolyzing O-glycosyl compounds; P:carbohydrate metabolic process	F:GO:0004553; P:GO:0005975	F:hydrolase activity, hydrolyzing O-glycosyl compounds; P:carbohydrate metabolic process	misc.gluco-, galacto- and mannosidases	misc.gluco-, galacto- and mannosidases	misc		3	1	NA	S	25.92144524	21.10040911	24.53356678	3.22690378	3.134944823	4.524241132	16.2125273	14.51389819	16.46527194	26.85084007	26.93027294	27.20863916	28.79008387	28.99231424	29.61248548	30.90428361	31.82660095	27.90543504	20.45732576	21.93092513	24.28608901	21.88521227	21.75863127	19.94435044
Phatr3_J44512.t1	AT1G09020	1248	Predicted protein {ECO:0000313|EMBL:EEC49966.1} [Source:UniProtKB/TrEMBL,Acc:B7FUD1]	homolog of yeast sucrose nonfermenting 4 (SNF4)	G3DSA:3.10.580.10 (GENE3D); IPR000644 (PFAM); G3DSA:3.10.580.10 (GENE3D); PTHR13780 (PANTHER); PTHR13780:SF35 (PANTHER); IPR000644 (PROSITE_PROFILES); IPR000644 (PROSITE_PROFILES); IPR000644 (PROSITE_PROFILES); IPR000644 (PROSITE_PROFILES); SSF54631 (SUPERFAMILY); SSF54631 (SUPERFAMILY)	no GO terms	no GO terms	no GO terms	protein.postranslational modification	protein.postranslational modification	Protein postranslational modification		3	1	7197729	O	52.60026937	60.35446623	65.15870078	14.88134458	16.72653544	15.30907766	41.90661548	43.63289352	32.97778231	67.20231384	57.78562463	50.09204046	69.34534625	67.83682881	60.81784182	78.81568649	72.55737869	61.98494596	96.63615329	83.04470465	120.4877937	101.9197339	122.1333865	96.88848437
Phatr3_J49765.t1	AT1G09730	3852	Predicted protein {ECO:0000313|EMBL:EEC43984.1} [Source:UniProtKB/TrEMBL,Acc:B7GBU0]	Cysteine proteinases superfamily protein	IPR003653 (PFAM); G3DSA:3.40.395.10 (GENE3D); mobidb-lite (MOBIDB_LITE); mobidb-lite (MOBIDB_LITE); mobidb-lite (MOBIDB_LITE); mobidb-lite (MOBIDB_LITE); mobidb-lite (MOBIDB_LITE); mobidb-lite (MOBIDB_LITE); mobidb-lite (MOBIDB_LITE); mobidb-lite (MOBIDB_LITE); mobidb-lite (MOBIDB_LITE); mobidb-lite (MOBIDB_LITE); mobidb-lite (MOBIDB_LITE); PTHR47764:SF2 (PANTHER); PTHR47764 (PANTHER); IPR003653 …	P:proteolysis; F:cysteine-type peptidase activity	P:GO:0006508; F:GO:0008234	P:proteolysis; F:cysteine-type peptidase activity	protein.degradation.cysteine protease	protein.degradation.cysteine protease	Protein degradation		3	1	7198348	O	20.46105286	13.38617473	13.39959856	2.990796492	2.787011512	2.812455388	9.596750738	9.854147762	6.673668145	28.13191892	25.79527132	22.02874816	26.23395493	26.6562137	21.9287111	27.7547008	27.3487231	21.85470545	45.13943947	43.11116725	47.05733754	42.16086789	41.02124968	40.71436478
Phatr3_J50185.t1	AT1G09800	1178	tRNA pseudouridine synthase {ECO:0000256|RuleBase:RU003792} [Source:UniProtKB/TrEMBL,Acc:B7GD83]	Pseudouridine synthase family protein	IPR020095 (G3DSA:3.30.70.GENE3D); IPR020097 (PFAM); G3DSA:3.30.70.580 (GENE3D); IPR001406 (PANTHER); PTHR11142:SF20 (PANTHER); IPR001406 (HAMAP); IPR020103 (SUPERFAMILY)	P:pseudouridine synthesis; F:RNA binding; P:RNA modification; F:pseudouridine synthase activity	P:GO:0001522; F:GO:0003723; P:GO:0009451; F:GO:0009982	P:pseudouridine synthesis; F:RNA binding; P:RNA modification; F:pseudouridine synthase activity	protein.aa activation.pseudouridylate synthase	protein.aa activation.pseudouridylate synthase	Protein aa activation		3	1	7198957	O	13.7983772	12.75164127	11.00324847	3.751715282	5.175502985	3.279402713	13.32796157	11.87956891	9.951653709	23.17077118	21.60026552	19.74465847	21.5159108	21.92137813	16.94796482	21.69222897	20.45991933	18.40927265	17.73361462	17.94677229	19.55955651	16.50854231	17.9096893	16.14767921
Phatr3_J14453.t1	AT1G10210	1764	Mitogen-activated protein kinase {ECO:0000256|RuleBase:RU361165} [Source:UniProtKB/TrEMBL,Acc:B7G552]	mitogen-activated protein kinase 1 (MPK1)	IPR000719 (PFAM); PIRSF000615 (PIRSF); PF12330 (PFAM); mobidb-lite (MOBIDB_LITE); mobidb-lite (MOBIDB_LITE); mobidb-lite (MOBIDB_LITE); mobidb-lite (MOBIDB_LITE); mobidb-lite (MOBIDB_LITE); PTHR24055:SF189 (PANTHER); PTHR24055 (PANTHER); IPR000719 (PROSITE_PROFILES); cd07834 (CDD); IPR011009 (SUPERFAMILY)	F:protein kinase activity; F:ATP binding; P:protein phosphorylation	F:GO:0004672; F:GO:0005524; P:GO:0006468	F:protein kinase activity; F:ATP binding; P:protein phosphorylation	signalling.MAP kinases	protein.postranslational modification	Protein postranslational modification		3	1	7203079	O	21.03646113	9.930743816	7.949343063	5.179697513	3.737958939	4.213343822	13.96085756	13.46174582	7.73751553	36.08267822	33.28386055	27.51754828	39.15237751	36.41135937	31.38918081	16.90930334	14.90794172	16.13550832	70.02992228	65.15808753	84.35248216	80.80659465	48.88911254	47.45384884
Phatr3_J5780.t1	AT1G10310	831	Predicted protein {ECO:0000313|EMBL:EEC46359.1} [Source:UniProtKB/TrEMBL,Acc:B7G5S0]	NAD(P)-binding Rossmann-fold superfamily protein	IPR002347 (PRINTS); IPR002347 (PRINTS); IPR002347 (PFAM); G3DSA:3.40.50.720 (GENE3D); PTHR42820:SF1 (PANTHER); PTHR42820 (PANTHER); cd05233 (CDD); IPR036291 (SUPERFAMILY)	no GO terms	no GO terms	no GO terms	misc.short chain dehydrogenase/reductase (SDR)	not assigned.unknown	Short chain dehydrogenase reductase (SDR)		3	1	NA	M	3.962346397	4.972286671	5.983836087	0.597563596	0.877206191	0.404241762	5.497383858	3.882823503	5.441332265	8.79641058	10.6825802	12.50120322	6.973115161	10.55180656	9.683243732	7.40492804	7.801335287	9.604931547	6.028267474	6.421353629	5.461383664	5.839184006	5.077644763	5.985997018
Phatr3_J12221.t1	AT1G10350	1764	Predicted protein {ECO:0000313|EMBL:EEC48848.1} [Source:UniProtKB/TrEMBL,Acc:B7FY29]	DNAJ heat shock family protein	IPR001623 (PRINTS); IPR019396 (PFAM); IPR001623 (PFAM); IPR036869 (G3DSA:1.10.287.GENE3D); PTHR13568:SF9 (PANTHER); IPR019396 (PANTHER); IPR001623 (PROSITE_PROFILES); IPR001623 (CDD); IPR036869 (SUPERFAMILY)	no GO terms	no GO terms	no GO terms	stress.abiotic.heat	not assigned.unknown	Stress heat		3	1	7200623	S	23.22899369	23.6678661	25.29507273	2.758751936	2.723638423	3.09454631	18.33664873	19.05196699	21.55111687	33.76827308	34.25547025	28.74228764	30.23225876	32.78265052	29.61383044	36.2684585	38.02562471	31.33191298	27.49113389	30.49993898	31.52223232	28.72317799	30.6956226	31.35766574
Phatr3_J49149.t1	AT1G10520	1734	Predicted protein {ECO:0000313|EMBL:EEC44473.1} [Source:UniProtKB/TrEMBL,Acc:B7G9N3]	DNA polymerase lambda (POLL)	IPR002008 (PRINTS); IPR022312 (PRINTS); G3DSA:3.30.460.10 (GENE3D); IPR029398 (PFAM); G3DSA:1.10.150.20 (GENE3D); IPR018944 (PFAM); IPR028207 (PFAM); IPR037160 (G3DSA:3.30.210.GENE3D); IPR027421 (G3DSA:1.10.150.GENE3D); mobidb-lite (MOBIDB_LITE); mobidb-lite (MOBIDB_LITE); PTHR11276 (PANTHER); PTHR11276:SF38 (PANTHER); IPR002054 (CDD); SSF81585 (SUPERFAMILY); SSF81301 (SUPERFAMILY); IPR027421 (SU…	F:DNA binding; F:DNA-directed DNA polymerase activity; C:nucleus; P:DNA repair; F:DNA polymerase activity	F:GO:0003677; F:GO:0003887; C:GO:0005634; P:GO:0006281; F:GO:0034061	F:DNA binding; F:DNA-directed DNA polymerase activity; C:nucleus; P:DNA repair; F:DNA polymerase activity	DNA.synthesis/chromatin structure	DNA.synthesis chromatin structure	DNA synthesis chromatin structure		3	1	7195649	O	60.31299703	45.47391297	47.5271185	16.55251162	13.93023574	13.82735872	57.08212017	52.4996353	44.18598197	68.90680824	63.38557217	57.73686275	64.63505146	66.75021715	57.8442732	73.76479144	71.36700096	61.22932223	70.72605158	65.84576701	80.46540354	64.77451722	80.23041371	69.34274225
Phatr3_J54743.t1	AT1G10580	1902	Predicted protein {ECO:0000313|EMBL:EEC46815.1} [Source:UniProtKB/TrEMBL,Acc:B7G3D8]	Transducin WD40 repeat-like superfamily protein	IPR015943 (G3DSA:2.130.10.GENE3D); IPR001680 (PFAM); mobidb-lite (MOBIDB_LITE); mobidb-lite (MOBIDB_LITE); mobidb-lite (MOBIDB_LITE); mobidb-lite (MOBIDB_LITE); mobidb-lite (MOBIDB_LITE); IPR032847 (PANTHER); IPR001680 (PROSITE_PROFILES); IPR001680 (PROSITE_PROFILES); IPR017986 (PROSITE_PROFILES); IPR001680 (PROSITE_PROFILES); IPR001680 (PROSITE_PROFILES); cd00200 (CDD); IPR036322 (SUPERFAMILY)	P:mRNA splicing, via spliceosome; F:protein binding; C:catalytic step 2 spliceosome	P:GO:0000398; F:GO:0005515; C:GO:0071013	P:mRNA splicing, via spliceosome; F:protein binding; C:catalytic step 2 spliceosome	RNA.processing	RNA.processing	RNA processing		3	1	7202466	O	32.01314391	22.94633832	23.73865169	7.12750106	7.543231122	8.212675099	22.47251745	19.89979731	21.44030498	34.93656616	32.23216751	32.02209675	33.41367061	35.33698494	33.38816123	36.55121125	34.63445153	34.57474268	26.85165996	27.82387222	32.40643322	29.63532601	30.43560834	27.60745601
Phatr3_EG01733.t1	AT1G10870	1917	NA	ARF-GAP domain 4 (AGD4)	IPR036770 (G3DSA:1.25.40.GENE3D); IPR005123 (PFAM); G3DSA:2.60.120.620 (GENE3D); PF13637 (PFAM); PTHR10869 (PANTHER); PTHR10869:SF86 (PANTHER); IPR005123 (PROSITE_PROFILES); IPR002110 (PROSITE_PROFILES); IPR020683 (PROSITE_PROFILES); IPR020683 (CDD); IPR036770 (SUPERFAMILY); SSF57850 (SUPERFAMILY)	F:protein binding; F:oxidoreductase activity; P:oxidation-reduction process	F:GO:0005515; F:GO:0016491; P:GO:0055114	F:protein binding; F:oxidoreductase activity; P:oxidation-reduction process	signalling.G-proteins	not assigned.unknown	Signalling G-proteins		3	1	NA	O	6.87054743	6.084615341	7.833674868	1.139766058	0.950649901	1.730442581	5.259166858	5.919443663	6.071628592	10.16165111	11.98961927	13.23614038	10.07591497	10.95497144	12.456625	10.41399555	10.09085332	13.72168191	5.258914628	5.355099799	5.433004017	5.229240006	5.128688564	5.926680378
Phatr3_J50296.t1	AT1G11390	1851	Predicted protein {ECO:0000313|EMBL:EEC43284.1} [Source:UniProtKB/TrEMBL,Acc:B7GDL8]	Protein kinase superfamily protein	IPR004147 (PFAM); PTHR45890 (PANTHER); IPR000719 (PROSITE_PROFILES); cd13971 (CDD); IPR011009 (SUPERFAMILY)	F:protein kinase activity; F:ATP binding; P:protein phosphorylation	F:GO:0004672; F:GO:0005524; P:GO:0006468	F:protein kinase activity; F:ATP binding; P:protein phosphorylation	not assigned.no ontology.ABC1 family protein	not assigned.no ontology.ABC1 family protein	ABC1 family protein		3	1	7199131	M	72.3694216	84.98982063	79.64346823	9.952968898	13.33613198	14.01955637	56.08388429	42.69811886	43.51922606	66.21074229	59.14160757	62.67976095	46.65291622	46.04555277	44.38903441	64.43277748	67.39261411	66.47143676	62.62831405	69.07844142	49.5088966	49.95039585	70.31920374	71.65663369
Phatr3_J45247.t1	AT1G11800	1419	Predicted protein {ECO:0000313|EMBL:EEC49289.1} [Source:UniProtKB/TrEMBL,Acc:B7FWZ3]	endonuclease exonuclease phosphatase family protein	IPR036691 (G3DSA:3.60.10.GENE3D); mobidb-lite (MOBIDB_LITE); mobidb-lite (MOBIDB_LITE); mobidb-lite (MOBIDB_LITE); PTHR15822:SF4 (PANTHER); PTHR15822 (PANTHER); IPR036691 (SUPERFAMILY)	no GO terms	no GO terms	no GO terms	DNA.synthesis/chromatin structure	DNA.synthesis chromatin structure	DNA synthesis chromatin structure		3	1	7200116	O	41.06817331	51.2007116	57.18978598	5.77413196	7.565587275	6.894864574	25.23712119	28.20624961	31.54117181	73.98267591	88.29592045	103.1742786	59.56111143	82.46392986	93.00008378	70.70814169	81.09347838	89.92725238	28.8429592	38.02280031	30.42500217	31.65085205	25.98594529	29.95134738
Phatr3_J35832.t1	AT1G12200	1422	Flavin-containing monooxygenase {ECO:0000256|RuleBase:RU361177} [Source:UniProtKB/TrEMBL,Acc:B7FZD6]	Flavin-binding monooxygenase family protein	IPR000960 (PRINTS); IPR036188 (G3DSA:3.50.50.GENE3D); IPR036188 (G3DSA:3.50.50.GENE3D); IPR020946 (PFAM); PTHR23023 (PANTHER); PTHR23023:SF235 (PANTHER); IPR036188 (SUPERFAMILY); IPR036188 (SUPERFAMILY)	F:N,N-dimethylaniline monooxygenase activity; F:flavin adenine dinucleotide binding; F:NADP binding; P:oxidation-reduction process	F:GO:0004499; F:GO:0050660; F:GO:0050661; P:GO:0055114	F:N,N-dimethylaniline monooxygenase activity; F:flavin adenine dinucleotide binding; F:NADP binding; P:oxidation-reduction process	misc.oxidases - copper, flavone etc.	secondary metabolism.sulfur-containing.glucosinolates.synthesis.aliphatic.flavin-containing monooxygenase	secondary metabolism sulfur-containing		3	1	7201045	O	99.86262004	76.54823528	72.0124796	22.7684337	16.94005614	17.86520455	80.68441955	71.25919022	69.25007298	140.4892747	118.1800321	100.3059231	131.1621888	132.6073802	105.1002424	144.090927	133.5715863	112.7543976	155.7508239	134.2464593	157.3961357	130.1454475	167.1782691	145.117086
Phatr3_J48964.t1	AT1G12270	2283	NA	stress-inducible protein, putative	PF13432 (PFAM); IPR011990 (G3DSA:1.25.40.GENE3D); mobidb-lite (MOBIDB_LITE); mobidb-lite (MOBIDB_LITE); mobidb-lite (MOBIDB_LITE); mobidb-lite (MOBIDB_LITE); mobidb-lite (MOBIDB_LITE); mobidb-lite (MOBIDB_LITE); mobidb-lite (MOBIDB_LITE); PTHR45831 (PANTHER); IPR019734 (PROSITE_PROFILES); IPR019734 (PROSITE_PROFILES); IPR013026 (PROSITE_PROFILES); IPR019734 (PROSITE_PROFILES); IPR019734 (PROSITE_…	F:protein binding	F:GO:0005515	F:protein binding	stress	stress	stress		3	1	NA	O	10.09591283	10.48225765	9.423847262	5.524754206	4.702395245	4.046401604	9.867092846	8.81344581	7.207242806	15.78783175	15.18787129	15.92630292	15.64177535	16.89952935	16.13718053	12.07765891	13.00740631	11.60983866	12.93792596	13.5491459	14.11929334	13.54345224	10.65239471	11.33013154
Phatr3_J11956.t1	AT1G12360	1998	Predicted protein {ECO:0000313|EMBL:EEC48910.1} [Source:UniProtKB/TrEMBL,Acc:B7FYE7]	keule (KEU)	G3DSA:1.25.40.60 (GENE3D); G3DSA:3.40.50.2060 (GENE3D); IPR001619 (PIRSF); G3DSA:3.90.830.10 (GENE3D); IPR001619 (PFAM); IPR027482 (G3DSA:3.40.50.GENE3D); mobidb-lite (MOBIDB_LITE); mobidb-lite (MOBIDB_LITE); mobidb-lite (MOBIDB_LITE); mobidb-lite (MOBIDB_LITE); PTHR11679:SF30 (PANTHER); IPR001619 (PANTHER); IPR036045 (SUPERFAMILY)	P:vesicle docking involved in exocytosis; P:vesicle-mediated transport	P:GO:0006904; P:GO:0016192	P:vesicle docking involved in exocytosis; P:vesicle-mediated transport	cell.vesicle transport	protein.targeting.secretory pathway	Cell vesicle transport		3	1	7200411	O	89.4106987	71.92947414	68.19237107	31.83748856	28.47441708	31.92379437	59.65793373	49.40954156	46.64576184	102.2841969	94.8658256	85.92895335	90.99175566	93.45660607	82.96475283	102.1985483	101.9725322	85.75095746	114.9070648	113.459953	126.6396623	114.2199552	124.6941529	117.5523264
Phatr3_J51952.t1	AT1G12370	1809	Class II CPD photolyase {ECO:0000313|EMBL:EEC48262.1} [Source:UniProtKB/TrEMBL,Acc:B7FZ06]	photolyase 1 (PHR1)	G3DSA:1.25.40.80 (GENE3D); IPR006050 (PFAM); IPR014729 (G3DSA:3.40.50.GENE3D); G3DSA:1.10.579.10 (GENE3D); mobidb-lite (MOBIDB_LITE); mobidb-lite (MOBIDB_LITE); PTHR10211 (PANTHER); IPR006050 (PROSITE_PROFILES); cd00293 (CDD); IPR036134 (SUPERFAMILY); IPR036155 (SUPERFAMILY)	no GO terms	no GO terms	no GO terms	DNA.repair	DNA.repair	signaling light	signaling light	3	1	7201113	M	18.14403985	19.17707757	19.73633871	2.141120906	3.003898901	3.829989577	13.0330364	13.82831267	11.66472445	19.62369916	21.79112704	21.21740705	23.95918332	25.66582581	22.89014482	21.83775552	22.22470756	18.75885397	15.32829174	16.7715838	19.4699632	21.06368508	15.81055688	16.33373097
Phatr3_J44037.t1	AT1G12470	3876	Predicted protein {ECO:0000313|EMBL:ACI65881.1} [Source:UniProtKB/TrEMBL,Acc:B5Y555]	zinc ion binding	IPR007810 (PFAM); mobidb-lite (MOBIDB_LITE); mobidb-lite (MOBIDB_LITE); mobidb-lite (MOBIDB_LITE); mobidb-lite (MOBIDB_LITE); mobidb-lite (MOBIDB_LITE); mobidb-lite (MOBIDB_LITE); mobidb-lite (MOBIDB_LITE); PTHR23323:SF26 (PANTHER); PTHR23323 (PANTHER)	no GO terms	no GO terms	no GO terms	protein.targeting.secretory pathway.vacuole	protein.targeting.secretory pathway.vacuole	Protein targeting		3	1	7203996	M	42.81272541	35.27925428	33.90309376	10.78731794	10.03608566	9.555139492	32.09365106	27.27485298	20.71797711	41.69082001	38.00546565	34.10747056	41.28901558	39.31822002	34.23801659	45.94313077	43.74329186	35.88813839	52.90415915	52.21025322	62.05771948	52.98251582	64.92621325	54.14818001
Phatr3_J34071.t1	AT1G12580	1068	Predicted protein {ECO:0000313|EMBL:EEC50291.1} [Source:UniProtKB/TrEMBL,Acc:B7FUM9]	phosphoenolpyruvate carboxylase-related kinase 1 (PEPKR1)	G3DSA:1.10.510.10 (GENE3D); IPR000719 (PFAM); PIRSF000654 (PIRSF); G3DSA:3.30.200.20 (GENE3D); mobidb-lite (MOBIDB_LITE); mobidb-lite (MOBIDB_LITE); PTHR24347:SF397 (PANTHER); PTHR24347 (PANTHER); IPR000719 (PROSITE_PROFILES); cd05117 (CDD); IPR011009 (SUPERFAMILY)	F:protein kinase activity; F:ATP binding; P:protein phosphorylation	F:GO:0004672; F:GO:0005524; P:GO:0006468	F:protein kinase activity; F:ATP binding; P:protein phosphorylation	signalling.calcium	glycolysis.cytosolic branch.phospho-enol-pyruvate carboxylase kinase (PPCK)	Glycolysis		3	1	7197616	O	156.1595201	178.4926666	207.0972053	44.35701147	61.67727224	83.11625083	107.7231288	141.0791886	134.1501822	182.3231159	182.9464649	176.4213192	158.0513848	174.303692	176.4279363	177.073303	175.9851101	178.7059586	284.176292	250.5174247	304.27133	249.5705694	313.5000887	252.7796415
Phatr3_J48904.t1	AT1G12600	1254	Predicted protein {ECO:0000313|EMBL:EEC45098.1} [Source:UniProtKB/TrEMBL,Acc:B7G8T2]	UDP-N-acetylglucosamine (UAA) transporter family	IPR013657 (PFAM); mobidb-lite (MOBIDB_LITE); mobidb-lite (MOBIDB_LITE); PTHR10778 (PANTHER); PTHR10778:SF8 (PANTHER)	P:transmembrane transport	P:GO:0055085	P:transmembrane transport	not assigned.unknown	transport.NDP-sugars at the ER	Transport NDP-sugars at the ER		3	1	7195177	O	14.7126222	14.38144208	13.11214047	2.534355846	2.747994338	2.477914962	12.26896473	11.50652545	11.01790232	18.32477332	21.76305603	20.19753931	18.44619119	21.95634046	18.14071127	19.29124529	17.80240269	19.41522266	16.39363457	17.1562846	18.18853158	19.42252597	18.91278161	20.2941338
Phatr3_EG00309.t1	AT1G12640	717	NA	MBOAT (membrane bound O-acyl transferase) family protein	IPR004299 (PFAM); PTHR13906 (PANTHER); PTHR13906:SF4 (PANTHER)	no GO terms	no GO terms	no GO terms	not assigned.no ontology	not assigned.unknown	not assigned		3	1	NA	O	122.8998432	90.34482778	90.20436779	11.35820881	11.9690764	11.71286276	60.93151895	51.32223412	33.86814047	80.15007722	65.33770345	50.45450809	71.94783227	62.73733323	48.95584351	87.85372753	80.42751287	57.55072982	149.9104394	133.3711353	159.8119255	153.9495532	182.5210101	155.4887521
Phatr3_J21794.t1	AT1G12910	1062	Predicted protein {ECO:0000313|EMBL:EEC46596.1} [Source:UniProtKB/TrEMBL,Acc:B7G4D5]	ANTHOCYANIN11 (ATAN11)	IPR001680 (PFAM); IPR015943 (G3DSA:2.130.10.GENE3D); PTHR19919 (PANTHER); IPR001680 (PROSITE_PROFILES); IPR017986 (PROSITE_PROFILES); IPR001680 (PROSITE_PROFILES); IPR036322 (SUPERFAMILY)	F:protein binding	F:GO:0005515	F:protein binding	development.unspecified	development.unspecified	development		3	1	7202837	O	15.65004236	16.94094822	19.66552233	3.927714621	6.177613087	5.456407339	15.87151375	17.30780962	17.62241891	25.15248433	28.88395916	30.6445424	23.7329659	27.41204347	30.02130845	25.78663118	30.62063199	28.1721451	12.99630987	14.67507631	11.99854836	12.69778934	11.46939207	13.05887524
Phatr3_J11308.t1	AT1G13690	420	Predicted protein {ECO:0000313|EMBL:EEC49486.1} [Source:UniProtKB/TrEMBL,Acc:B7FVY5]	ATPase E1 (ATE1)	IPR012677 (G3DSA:3.30.70.GENE3D); IPR000504 (PFAM); mobidb-lite (MOBIDB_LITE); mobidb-lite (MOBIDB_LITE); PTHR10352:SF40 (PANTHER); PTHR10352 (PANTHER); IPR000504 (PROSITE_PROFILES); IPR034168 (CDD); IPR035979 (SUPERFAMILY)	F:nucleic acid binding; F:RNA binding	F:GO:0003676; F:GO:0003723	F:nucleic acid binding; F:RNA binding	protein.folding	not assigned.no ontology	Protein folding		3	1	7199579	O	67.69592448	68.04633503	57.69757228	23.64644517	24.37750307	19.99553	60.38591821	59.99211611	37.08311124	133.309736	125.7711389	110.5392422	132.3596064	128.1878683	110.70789	121.1238696	136.4298953	115.8170931	114.2749757	121.4446878	114.3376346	116.7862667	122.1414763	121.4692197
Phatr3_J50162.t1	AT1G13770	1605	Predicted protein {ECO:0000313|EMBL:EEC43518.1} [Source:UniProtKB/TrEMBL,Acc:B7GD56]	ROOT UV-B SENSITIVE 3 (RUS3)	IPR006968 (PFAM); IPR006968 (PANTHER)	no GO terms	no GO terms	no GO terms	not assigned.unknown	not assigned.unknown	not assigned		3	1	7198943	O	23.83685521	20.94411179	23.360225	5.290615863	6.007558148	5.808047406	18.05934003	15.83440133	12.05173166	35.34507617	38.60734107	32.30564843	33.31528822	36.22149209	31.97842936	50.66086511	56.06013196	44.35058652	32.88244929	30.93554982	37.18264779	31.6389605	42.73721355	34.09221105
Phatr3_J54143.t1	AT1G13980	5334	NA	GNOM (GN)	IPR000904 (PFAM); IPR023394 (G3DSA:1.10.1000.GENE3D); G3DSA:1.10.220.20 (GENE3D); mobidb-lite (MOBIDB_LITE); mobidb-lite (MOBIDB_LITE); mobidb-lite (MOBIDB_LITE); PTHR10663:SF316 (PANTHER); PTHR10663 (PANTHER); IPR000904 (PROSITE_PROFILES); IPR000904 (CDD); IPR035999 (SUPERFAMILY)	F:ARF guanyl-nucleotide exchange factor activity; P:regulation of ARF protein signal transduction	F:GO:0005086; P:GO:0032012	F:ARF guanyl-nucleotide exchange factor activity; P:regulation of ARF protein signal transduction	development.unspecified	signalling.G-proteins	Signalling G-proteins		3	1	NA	O	69.8535557	60.48706567	55.97168542	28.98085977	28.88550551	27.48991762	63.00351748	57.31756814	55.10190519	77.21001334	72.23926959	69.32078151	71.51446235	71.55065491	69.88403449	75.90221329	74.19782081	67.33716071	69.74349735	66.17898163	76.87425331	62.36057173	70.62660689	65.17964291
Phatr3_J43604.t1	AT1G14190	1647	Predicted protein {ECO:0000313|EMBL:EEC50539.1} [Source:UniProtKB/TrEMBL,Acc:B7FSU1]	Glucose-methanol-choline (GMC) oxidoreductase family protein	IPR012132 (PIRSF); IPR000172 (PFAM); G3DSA:3.30.410.40 (GENE3D); IPR036188 (G3DSA:3.50.50.GENE3D); IPR027424 (G3DSA:4.10.450.GENE3D); G3DSA:1.10.1220.110 (GENE3D); IPR007867 (PFAM); PTHR11552 (PANTHER); SSF54373 (SUPERFAMILY); IPR036188 (SUPERFAMILY)	F:oxidoreductase activity, acting on CH-OH group of donors; F:flavin adenine dinucleotide binding; P:oxidation-reduction process	F:GO:0016614; F:GO:0050660; P:GO:0055114	F:oxidoreductase activity, acting on CH-OH group of donors; F:flavin adenine dinucleotide binding; P:oxidation-reduction process	misc.nitrilases, *nitrile lyases, berberine bridge enzymes, reticuline oxidases, troponine reductases	misc.nitrilases, *nitrile lyases, berberine bridge enzymes, reticuline oxidases, troponine reductases	misc		3	1	7197479	S	34.27228578	42.91069056	42.18782467	8.11042919	12.5939152	14.20083269	23.05061581	26.50278752	19.09100768	44.38261804	39.75744672	41.80831012	45.79525512	44.64134928	38.92727858	39.90016448	40.79038558	41.84803898	43.59184282	50.40900914	47.95148082	51.42115492	52.51355461	54.98076111
Phatr3_J50309.t1	AT1G14650	1977	Predicted protein {ECO:0000313|EMBL:EEC43291.1} [Source:UniProtKB/TrEMBL,Acc:B7GDN2]	SWAP (Suppressor-of-White-APricot) surp domain-containing protein	IPR035967 (G3DSA:1.10.10.GENE3D); G3DSA:3.10.20.90 (GENE3D); IPR000061 (PFAM); IPR035967 (G3DSA:1.10.10.GENE3D); IPR022030 (PFAM); mobidb-lite (MOBIDB_LITE); mobidb-lite (MOBIDB_LITE); mobidb-lite (MOBIDB_LITE); mobidb-lite (MOBIDB_LITE); mobidb-lite (MOBIDB_LITE); mobidb-lite (MOBIDB_LITE); PTHR15316:SF1 (PANTHER); PTHR15316 (PANTHER); IPR000061 (PROSITE_PROFILES); IPR000626 (PROSITE_PROFILES); …	F:RNA binding; F:protein binding; P:RNA processing	F:GO:0003723; F:GO:0005515; P:GO:0006396	F:RNA binding; F:protein binding; P:RNA processing	RNA.processing	RNA.processing	RNA processing		3	1	7198972	O	39.91932528	33.3314703	31.67486276	6.957580756	6.486110251	5.840879401	36.14841753	30.01930802	29.33091548	50.36763694	47.08093758	42.59544892	43.22682754	45.2620463	42.88005449	51.39258002	51.67329696	44.76553885	53.04335631	56.21865174	57.71384814	54.36796083	58.95100136	56.67302174
Phatr3_J49158.t1	AT1G15020	1437	Predicted protein {ECO:0000313|EMBL:EEC44595.1} [Source:UniProtKB/TrEMBL,Acc:B7G9P2]	quiescin-sulfhydryl oxidase 1 (QSOX1)	IPR013766 (PFAM); G3DSA:3.40.30.10 (GENE3D); mobidb-lite (MOBIDB_LITE); mobidb-lite (MOBIDB_LITE); mobidb-lite (MOBIDB_LITE); mobidb-lite (MOBIDB_LITE); PTHR22897:SF8 (PANTHER); IPR039798 (PANTHER); IPR013766 (PROSITE_PROFILES); cd02961 (CDD); IPR036249 (SUPERFAMILY)	F:flavin-linked sulfhydryl oxidase activity; P:cell redox homeostasis	F:GO:0016971; P:GO:0045454	F:flavin-linked sulfhydryl oxidase activity; P:cell redox homeostasis	redox.thioredoxin	not assigned.unknown	Redox thioredoxin		3	1	7195655	S	23.8230546	27.55605287	28.4674027	4.250436178	4.77302389	3.097428656	14.61642146	14.48150809	13.57724525	34.57982192	35.53654292	34.86696369	32.78430503	32.79816492	32.93231691	27.94859093	28.85125447	29.55369374	16.15745295	25.22749117	19.63785633	20.22111944	15.95460454	18.01432691
Phatr3_J47765.t1	AT1G15290	1518	Predicted protein {ECO:0000313|EMBL:EEC46512.1} [Source:UniProtKB/TrEMBL,Acc:B7G4T9]	Tetratricopeptide repeat (TPR)-like superfamily protein	IPR011990 (G3DSA:1.25.40.GENE3D); PF13374 (PFAM); PF13424 (PFAM); mobidb-lite (MOBIDB_LITE); mobidb-lite (MOBIDB_LITE); mobidb-lite (MOBIDB_LITE); mobidb-lite (MOBIDB_LITE); mobidb-lite (MOBIDB_LITE); mobidb-lite (MOBIDB_LITE); mobidb-lite (MOBIDB_LITE); mobidb-lite (MOBIDB_LITE); mobidb-lite (MOBIDB_LITE); PTHR45641 (PANTHER); IPR011990 (SUPERFAMILY)	F:protein binding	F:GO:0005515	F:protein binding	not assigned.no ontology	not assigned.unknown	not assigned		3	1	7202927	M	17.42174527	16.47366806	19.78544759	6.378932343	6.744763696	7.385700706	15.42769062	14.47303191	18.0931666	23.74415012	26.60538551	30.03891903	20.91755285	25.12727138	25.96011338	25.21949627	26.51961627	27.84444036	13.50148811	15.411289	11.90781268	14.37208234	11.8306681	14.26115286
Phatr3_J46006.t1	AT1G15490	900	Predicted protein {ECO:0000313|EMBL:EEC48542.1} [Source:UniProtKB/TrEMBL,Acc:B7FZH4]	alpha beta-Hydrolases superfamily protein	IPR000073 (PFAM); IPR029058 (G3DSA:3.40.50.GENE3D); PTHR42886:SF1 (PANTHER); PTHR42886 (PANTHER); IPR029058 (SUPERFAMILY)	no GO terms	no GO terms	no GO terms	not assigned.no ontology	not assigned.unknown	not assigned		3	1	7200865	M	13.41474386	22.42932911	23.09481484	5.793379066	9.056755187	9.051309914	13.06902964	22.43733916	17.81717226	14.12712897	13.08633703	9.346585431	15.6513365	14.46810957	11.26065286	19.51999326	20.56406816	13.49804992	6.974947266	13.64622585	8.232063405	13.45788574	15.01198587	16.42645376
Phatr3_J17135.t1	AT1G15570	1674	NA	CYCLIN A2 3 (CYCA2 3)	G3DSA:1.10.472.10 (GENE3D); IPR006671 (PFAM); IPR039361 (PIRSF); IPR004367 (PFAM); mobidb-lite (MOBIDB_LITE); mobidb-lite (MOBIDB_LITE); mobidb-lite (MOBIDB_LITE); IPR039361 (PANTHER); IPR013763 (CDD); IPR013763 (CDD); IPR036915 (SUPERFAMILY); IPR036915 (SUPERFAMILY)	C:nucleus	C:GO:0005634	C:nucleus	cell.cycle	cell.division	Cell division		3	1	NA	M	25.82040025	36.79341765	38.73493666	7.979615816	9.540510534	8.327887406	22.92977311	27.91618904	29.53771926	30.52028455	32.89435944	30.7269202	30.81636543	31.03564288	31.77760498	25.67534045	26.70293159	26.32917407	16.53961005	18.43783722	18.20155887	17.72903201	16.27850577	16.64064261
Phatr3_J33480.t1	AT1G16080	888	Predicted protein {ECO:0000313|EMBL:ACI65922.1} [Source:UniProtKB/TrEMBL,Acc:B5Y5E5]	unknown protein	PTHR34044 (PANTHER)	no GO terms	no GO terms	no GO terms	not assigned.unknown	not assigned.unknown	not assigned		3	1	7204045	O	12.65430822	13.42618891	12.02077198	1.565778126	1.492543703	1.513175243	6.504554449	6.491466579	3.394705039	18.91557065	15.34173739	15.37403563	14.48346357	16.58915102	12.58839368	14.91717941	19.0168175	15.65903435	16.78350587	15.738308	16.59925053	16.26603615	15.1212207	14.51976379
Phatr3_EG02291.t1	AT1G16210	2004	Predicted protein {ECO:0000313|EMBL:EEC47641.1} [Source:UniProtKB/TrEMBL,Acc:B7G181]	unknown protein	IPR010422 (PFAM); mobidb-lite (MOBIDB_LITE); mobidb-lite (MOBIDB_LITE); mobidb-lite (MOBIDB_LITE); mobidb-lite (MOBIDB_LITE); mobidb-lite (MOBIDB_LITE); mobidb-lite (MOBIDB_LITE); mobidb-lite (MOBIDB_LITE); IPR010422 (PANTHER); PTHR21680:SF0 (PANTHER)	no GO terms	no GO terms	no GO terms	not assigned.unknown	not assigned.unknown	not assigned		3	1	NA	O	19.16913589	21.69250003	21.40553133	1.684986213	2.165975846	2.158200169	19.02290056	15.88383861	13.6008417	16.86051073	15.92079389	16.10214728	14.99842693	14.06731152	16.14824676	16.80629603	17.76632804	17.33430967	25.49533109	29.32402899	27.42773735	27.30105833	28.85537404	29.20080463
Phatr3_J42440.t1	AT1G16445	1429	Predicted protein {ECO:0000313|EMBL:EEC51472.1} [Source:UniProtKB/TrEMBL,Acc:B7FRA7]	S-adenosyl-L-methionine-dependent methyltransferases superfamily protein	IPR010719 (PFAM); G3DSA:3.40.50.150 (GENE3D); mobidb-lite (MOBIDB_LITE); IPR010719 (PANTHER); IPR029063 (SUPERFAMILY)	no GO terms	no GO terms	no GO terms	not assigned.no ontology	not assigned.unknown	not assigned		3	1	7196644	S	14.48357829	14.21659921	13.80302232	0.868746236	1.530353417	1.527999913	6.136518904	6.494809294	4.775709375	21.93064878	20.42027879	21.03729608	20.63786914	19.23681468	19.5717159	20.64324589	16.64667305	19.11018294	15.43333027	19.6666874	16.46328231	18.96554079	15.56391494	15.13543219
Phatr3_J46641.t1	AT1G16540	3111	Predicted protein {ECO:0000313|EMBL:ACI65285.1} [Source:UniProtKB/TrEMBL,Acc:B5Y3A9]	ABA DEFICIENT 3 (ABA3)	IPR005302 (PFAM); IPR015421 (G3DSA:3.40.640.GENE3D); IPR015422 (G3DSA:3.90.1150.GENE3D); IPR000192 (PFAM); IPR005303 (PFAM); mobidb-lite (MOBIDB_LITE); mobidb-lite (MOBIDB_LITE); PTHR14237:SF19 (PANTHER); PTHR14237 (PANTHER); PTHR14237:SF19 (PANTHER); PTHR14237 (PANTHER); IPR005302 (PROSITE_PROFILES); SSF141673 (SUPERFAMILY); IPR015424 (SUPERFAMILY)	F:catalytic activity; F:molybdenum ion binding; F:pyridoxal phosphate binding	F:GO:0003824; F:GO:0030151; F:GO:0030170	F:catalytic activity; F:molybdenum ion binding; F:pyridoxal phosphate binding	hormone metabolism.abscisic acid.synthesis-degradation	hormone metabolism.abscisic acid.synthesis-degradation	hormone aba		3	1	7204570	O	33.71788115	29.52435061	29.31433405	7.134978489	7.849599657	7.383113248	22.16167334	19.77609311	16.25733809	39.70688979	38.26791585	37.38220456	39.20620346	38.30427886	39.59527802	42.54921463	46.43325787	40.90497448	35.86649938	36.8479408	45.14881569	37.71798239	42.44023481	37.82498987
Phatr3_J43635.t1	AT1G16810	461	Predicted protein {ECO:0000313|EMBL:EEC50876.1} [Source:UniProtKB/TrEMBL,Acc:B7FSY3]	unknown protein	mobidb-lite (MOBIDB_LITE); mobidb-lite (MOBIDB_LITE); IPR013865 (PANTHER); PTHR13282:SF6 (PANTHER)	no GO terms	no GO terms	no GO terms	not assigned.unknown	not assigned.unknown	not assigned		3	1	7197499	O	25.16894219	35.47877542	39.04706159	5.601283758	6.97189503	7.377960202	25.85608495	29.49096674	23.15910488	46.30416807	48.9990895	49.8555462	46.80446686	50.0244898	51.23291457	40.85959126	43.66244848	44.31917397	32.1037351	27.52313814	35.17168746	29.04775328	30.16424727	31.20576856
Phatr3_J46790.t1	AT1G16870	1963	Predicted protein {ECO:0000313|EMBL:ACI65179.1} [Source:UniProtKB/TrEMBL,Acc:B5Y3S8]	mitochondrial 28S ribosomal protein S29-related	IPR019368 (PFAM); mobidb-lite (MOBIDB_LITE); mobidb-lite (MOBIDB_LITE); IPR019368 (PANTHER); cd00009 (CDD)	no GO terms	no GO terms	no GO terms	protein.synthesis.ribosomal protein.prokaryotic.mitochondrion.30S subunit.S29	not assigned.unknown	Protein synthesis		3	1	7204543	M	87.17085178	84.41631304	82.04019126	56.71533018	59.87160763	58.65423375	76.63764676	77.47656052	72.73050345	72.39619622	64.16256288	58.75228493	77.49443128	74.10609541	64.01435899	82.98686525	77.66323954	61.04221623	111.4071889	102.6332725	143.3623021	119.3703219	143.8912876	121.0673416
Phatr3_J44574.t1	AT1G16900	1671	Predicted protein {ECO:0000313|EMBL:EEC50274.1} [Source:UniProtKB/TrEMBL,Acc:B7FUJ6]	Alg9-like mannosyltransferase family	IPR005599 (PFAM); IPR005599 (PANTHER); IPR039484 (PTHR22760:PANTHER)	F:mannosyltransferase activity; F:transferase activity, transferring glycosyl groups	F:GO:0000030; F:GO:0016757	F:mannosyltransferase activity; F:transferase activity, transferring glycosyl groups	protein.postranslational modification	protein.postranslational modification	Protein postranslational modification		3	1	7198085	O	58.02035453	53.5247988	54.08027046	10.66849492	10.31114572	9.197225828	39.56280854	37.46921156	39.76335232	67.43270758	64.88114656	63.4622615	57.06329011	64.57033104	59.27024733	71.23291735	73.93252756	67.86376569	62.38367889	57.31871054	59.21774393	51.31290724	58.16548482	59.70426978
Phatr3_J45308.t1	AT1G17160	2130	Ribokinase {ECO:0000313|EMBL:EEC49332.1} [Source:UniProtKB/TrEMBL,Acc:B7FX84]	pfkB-like carbohydrate kinase family protein	IPR002139 (PRINTS); G3DSA:3.20.20.150 (GENE3D); IPR013022 (PFAM); IPR011611 (PFAM); IPR029056 (G3DSA:3.40.1190.GENE3D); PTHR10584 (PANTHER); IPR011877 (HAMAP); IPR011877 (CDD); IPR029056 (SUPERFAMILY); IPR036237 (SUPERFAMILY)	F:ribokinase activity; P:D-ribose metabolic process; F:kinase activity	F:GO:0004747; P:GO:0006014; F:GO:0016301	F:ribokinase activity; P:D-ribose metabolic process; F:kinase activity	minor CHO metabolism.others	minor CHO metabolism.others	minor CHO metabolism		3	1	7200013	S	20.75886831	18.57042564	18.90976483	4.476172156	4.262368466	4.179347398	16.36915685	14.99529355	13.8773842	24.38796266	24.20160816	24.42931126	24.90471276	24.41197602	22.80991823	23.97179258	28.05529948	22.93144438	29.61799032	29.07660128	33.65427293	29.8361009	30.50539621	29.31371405
Phatr3_J15125.t1	AT1G17890	987	Predicted protein {ECO:0000313|EMBL:EEC45252.1} [Source:UniProtKB/TrEMBL,Acc:B7G7K4]	GER2	IPR002347 (PRINTS); G3DSA:3.40.50.720 (GENE3D); IPR001509 (PFAM); G3DSA:3.90.25.10 (GENE3D); PTHR43238:SF1 (PANTHER); PTHR43238 (PANTHER); IPR028614 (HAMAP); IPR028614 (CDD); IPR036291 (SUPERFAMILY)	F:catalytic activity; P:nucleotide-sugar biosynthetic process; F:oxidoreductase activity; F:coenzyme binding	F:GO:0003824; P:GO:0009226; F:GO:0016491; F:GO:0050662	F:catalytic activity; P:nucleotide-sugar biosynthetic process; F:oxidoreductase activity; F:coenzyme binding	cell wall.precursor synthesis.GER	cell wall.precursor synthesis.GER	cell wall		3	1	7194707	O	87.79712358	115.6927242	128.4370093	41.80892752	66.87321644	75.25977143	85.86658913	107.4036109	103.1641804	128.5824404	138.4742599	149.4969318	120.3312541	129.3072578	139.786807	127.1180745	131.2600095	134.7295872	60.8635367	75.99893687	72.23475487	77.95532845	68.23310857	70.3164335
Phatr3_J12234.t1	AT1G17980	2487	GABAR1 G protein-coupled GABA receptor {ECO:0000313|EMBL:EEC48698.1} [Source:UniProtKB/TrEMBL,Acc:B7FYC1]	poly(A) polymerase 1 (PAPS1)	G3DSA:1.10.1410.10 (GENE3D); IPR007010 (PFAM); G3DSA:3.30.70.590 (GENE3D); IPR007012 (PFAM); G3DSA:3.30.460.10 (GENE3D); mobidb-lite (MOBIDB_LITE); mobidb-lite (MOBIDB_LITE); mobidb-lite (MOBIDB_LITE); mobidb-lite (MOBIDB_LITE); PTHR10682:SF10 (PANTHER); IPR014492 (PANTHER); cd05402 (CDD); SSF81301 (SUPERFAMILY); SSF81631 (SUPERFAMILY); IPR011068 (SUPERFAMILY)	F:RNA binding; F:polynucleotide adenylyltransferase activity; C:nucleus; F:nucleotidyltransferase activity; P:RNA 3-end processing; P:RNA polyadenylation	F:GO:0003723; F:GO:0004652; C:GO:0005634; F:GO:0016779; P:GO:0031123; P:GO:0043631	F:RNA binding; F:polynucleotide adenylyltransferase activity; C:nucleus; F:nucleotidyltransferase activity; P:RNA 3-end processing; P:RNA polyadenylation	RNA.processing	RNA.processing.3 end processing.PAP	RNA processing		3	1	7200397	O	48.90277593	39.04354654	36.8427218	13.57745223	10.96488499	9.184918968	37.68775511	33.45534953	31.07695263	56.34529588	53.01164559	46.8355069	49.91459875	50.18911423	44.6328936	59.70342984	58.90343582	48.05978058	66.98911439	71.22079987	68.34621004	66.22363926	72.82979209	69.36506914
Phatr3_J48662.t1	AT1G18260	3035	Predicted protein {ECO:0000313|EMBL:EEC45334.1} [Source:UniProtKB/TrEMBL,Acc:B7G815]	HCP-like superfamily protein	IPR011990 (G3DSA:1.25.40.GENE3D); IPR006597 (PFAM); mobidb-lite (MOBIDB_LITE); PTHR11102 (PANTHER); PTHR11102:SF147 (PANTHER); SSF81901 (SUPERFAMILY); SSF81901 (SUPERFAMILY); SSF81901 (SUPERFAMILY)	F:protein binding	F:GO:0005515	F:protein binding	not assigned.no ontology	not assigned.unknown	not assigned		3	1	7194855	O	24.24693642	24.09465064	22.71925535	6.430119011	5.829919962	6.571842233	23.70280294	22.33786069	20.44428952	33.57816758	34.7229248	32.79016522	33.28042285	35.53646801	32.40350772	35.6129946	35.45152789	31.77363066	27.66251438	30.97785519	31.77954077	29.72035262	29.88775857	29.55443922
Phatr3_J11358.t1	AT1G18335	888	Predicted protein {ECO:0000313|EMBL:EEC49617.1} [Source:UniProtKB/TrEMBL,Acc:B7FVF1]	Acyl-CoA N-acyltransferases (NAT) superfamily protein	IPR000182 (PFAM); G3DSA:3.40.630.30 (GENE3D); mobidb-lite (MOBIDB_LITE); IPR039949 (PANTHER); IPR000182 (PROSITE_PROFILES); cd04301 (CDD); IPR016181 (SUPERFAMILY)	F:H4 histone acetyltransferase activity; F:H2A histone acetyltransferase activity	F:GO:0010485; F:GO:0043998	F:H4 histone acetyltransferase activity; F:H2A histone acetyltransferase activity	misc.GCN5-related N-acetyltransferase	misc.GCN5-related N-acetyltransferase	misc		3	1	7199859	O	17.42174527	20.01810837	22.10030128	5.536144089	4.440317515	4.113945193	13.18650584	8.451154603	10.84419665	28.94257454	37.01812763	38.25391357	30.6646225	31.69712784	32.57308093	33.69589818	34.20672126	35.33175621	15.82377959	19.78257624	18.17181111	17.6427189	16.75974306	20.18874565
Phatr3_J44108.t1	AT1G18340	1077	Predicted protein {ECO:0000313|EMBL:ACI65916.1} [Source:UniProtKB/TrEMBL,Acc:B5Y5D3]	basal transcription factor complex subunit-related	IPR036465 (G3DSA:3.40.50.GENE3D); IPR004600 (PFAM); IPR004600 (PANTHER)	C:transcription factor TFIIH core complex; P:nucleotide-excision repair; P:regulation of transcription, DNA-templated	C:GO:0000439; P:GO:0006289; P:GO:0006355	C:transcription factor TFIIH core complex; P:nucleotide-excision repair; P:regulation of transcription, DNA-templated	not assigned.no ontology	not assigned.no ontology	not assigned		3	1	7203869	S	25.72012533	23.33904567	26.6865755	2.397578285	3.630331925	3.508964875	22.18367671	21.44284449	17.84347746	34.36923866	36.56100479	33.71753272	34.95053484	32.32232913	35.74190747	32.23141008	34.56309081	30.43656599	34.06477317	30.75021212	36.50277645	31.73019221	34.87464127	30.79763785
Phatr3_J46271.t1	AT1G18660	930	Predicted protein {ECO:0000313|EMBL:EEC47917.1} [Source:UniProtKB/TrEMBL,Acc:B7G0N5]	zinc finger (C3HC4-type RING finger) family protein	G3DSA:2.30.130.40 (GENE3D); mobidb-lite (MOBIDB_LITE); mobidb-lite (MOBIDB_LITE); IPR015947 (SUPERFAMILY)	no GO terms	no GO terms	no GO terms	protein.degradation.ubiquitin.E3.RING	not assigned.unknown	Protein degradation ubiquitin		3	1	7201474	O	19.33251733	20.68761973	18.78525609	4.111430305	3.59847472	4.605422071	19.19701935	16.72372473	13.0106025	30.7711362	29.62855073	27.08582135	58.05296677	50.15988459	43.16869413	32.22465681	27.88348225	27.96050331	23.98243457	26.79456937	34.55631412	38.30279843	28.40729634	27.34295304
Phatr3_J34794.t1	AT1G18720	798	Predicted protein {ECO:0000313|EMBL:EEC49023.1} [Source:UniProtKB/TrEMBL,Acc:B7FWP8]	Protein of unknown function (DUF962)	IPR009305 (PFAM); PTHR28026:SF9 (PANTHER); IPR009305 (PANTHER)	no GO terms	no GO terms	no GO terms	not assigned.no ontology	not assigned.unknown	not assigned		3	1	7200346	O	41.13103771	36.83865474	30.3671433	14.49900454	12.53961153	12.9970945	36.84876779	32.5288566	29.85326867	49.26028623	42.62495031	37.15362753	46.57971874	44.99651301	42.67848844	56.03825816	55.03318865	46.92822303	48.16266554	54.28063183	52.23016255	48.78664273	54.30883264	55.92730516
Phatr3_J36641.t1	AT1G19570	795	Predicted protein {ECO:0000313|EMBL:EEC47581.1} [Source:UniProtKB/TrEMBL,Acc:B7G1X6]	dehydroascorbate reductase (DHAR1)	IPR004045 (PFAM); G3DSA:3.40.30.10 (GENE3D); G3DSA:1.20.1050.10 (GENE3D),SFLDS00019 (SFLD); IPR040079 (PANTHER); PTHR44420:SF2 (PANTHER); IPR004045 (PROSITE_PROFILES); IPR010987 (PROSITE_PROFILES); cd00570 (CDD); IPR036282 (SUPERFAMILY); IPR036249 (SUPERFAMILY)	F:protein binding	F:GO:0005515	F:protein binding	redox.ascorbate and glutathione.ascorbate	redox.ascorbate and glutathione.ascorbate	Redox ascorbate and glutathione		3	1	7201752	O	112.8140184	100.592252	97.44981905	23.54829011	27.13275484	27.83528686	73.9095898	83.49873242	46.34448473	78.59545181	71.8624534	63.65970034	73.54063962	71.30652057	63.73954449	68.5395788	67.99886945	56.82946327	195.2601756	178.1804667	204.6834297	188.6911344	179.8823735	158.8792938
Phatr3_J47119.t1	AT1G19750	1272	Nucleotide-binding protein {ECO:0000313|EMBL:EEC47313.1} [Source:UniProtKB/TrEMBL,Acc:B7G2J5]	Transducin WD40 repeat-like superfamily protein	IPR020472 (PRINTS); IPR001680 (PFAM); IPR015943 (G3DSA:2.130.10.GENE3D); PTHR46202 (PANTHER); IPR017986 (PROSITE_PROFILES); IPR001680 (PROSITE_PROFILES); IPR001680 (PROSITE_PROFILES); IPR001680 (PROSITE_PROFILES); IPR001680 (PROSITE_PROFILES); IPR017986 (PROSITE_PROFILES); IPR036322 (SUPERFAMILY)	F:protein binding	F:GO:0005515	F:protein binding	not assigned.no ontology	not assigned.no ontology	not assigned		3	1	7202032	O	18.32570375	18.77983715	19.83293547	3.474465882	4.115759663	2.805976498	19.1956877	18.69714926	16.68796432	28.67242291	31.05978154	30.28316808	26.99996287	28.95276357	27.69797802	32.57107139	32.55265027	29.79600331	22.69821103	26.23591241	25.95137048	29.157701	24.20110785	25.63830759
Phatr3_J42426.t1	AT1G20270	1724	Predicted protein {ECO:0000313|EMBL:EEC50968.1} [Source:UniProtKB/TrEMBL,Acc:B7FR90]	2-oxoglutarate (2OG) and Fe(II)-dependent oxygenase superfamily protein	G3DSA:2.60.120.620 (GENE3D); IPR005123 (PFAM); mobidb-lite (MOBIDB_LITE); mobidb-lite (MOBIDB_LITE); PTHR10869:SF123 (PANTHER); PTHR10869 (PANTHER)	F:oxidoreductase activity; P:oxidation-reduction process	F:GO:0016491; P:GO:0055114	F:oxidoreductase activity; P:oxidation-reduction process	misc.oxidases - copper, flavone etc.	not assigned.unknown	Oxidases		3	1	7196637	S	106.773875	131.42094	119.468537	38.22247607	52.50775671	47.73874796	106.8160068	100.3930897	87.37886757	167.2557767	161.7155303	154.2714521	155.9528663	157.1371177	149.3096434	145.5244234	149.5967423	140.5232643	116.0365607	118.1191718	122.1294571	119.7730206	113.9965142	115.8761247
Phatr3_J41238.t1	AT1G20500	2295	Predicted protein {ECO:0000313|EMBL:EEC43296.1} [Source:UniProtKB/TrEMBL,Acc:B7GDP1]	AMP-dependent synthetase and ligase family protein	G3DSA:3.30.300.30 (GENE3D); IPR000873 (PFAM); IPR042099 (G3DSA:3.40.50.GENE3D); mobidb-lite (MOBIDB_LITE); PTHR22754 (PANTHER); IPR040097 (CDD); IPR036736 (SUPERFAMILY); SSF56801 (SUPERFAMILY)	F:catalytic activity; P:lipid biosynthetic process	F:GO:0003824; P:GO:0008610	F:catalytic activity; P:lipid biosynthetic process	secondary metabolism.phenylpropanoids	secondary metabolism.phenylpropanoids	secondary metabolism phenylpropanoids		3	1	7199061	O	17.67225403	13.85950433	15.57132339	2.921031462	2.151213969	2.63470513	10.7078184	8.435624395	9.449951602	25.95522166	27.26798936	25.29676931	23.70948083	24.77736596	25.33954872	30.41492082	32.48516805	28.41349352	20.10697692	20.80795709	23.45981728	22.02825288	27.34309825	23.15734199
Phatr3_J8918.t1	AT1G20540	1161	Predicted protein {ECO:0000313|EMBL:EEC51282.1} [Source:UniProtKB/TrEMBL,Acc:B7FQ50]	Transducin WD40 repeat-like superfamily protein	IPR015943 (G3DSA:2.130.10.GENE3D); IPR001680 (PFAM); PTHR14205:SF15 (PANTHER); IPR040323 (PANTHER); IPR001680 (PROSITE_PROFILES); IPR017986 (PROSITE_PROFILES); IPR036322 (SUPERFAMILY)	F:protein binding	F:GO:0005515	F:protein binding	not assigned.no ontology	not assigned.no ontology	not assigned		3	1	7196197	O	32.99777592	37.44338506	34.37824644	6.843415656	7.42029479	6.799513561	37.53908708	36.87876295	27.08259228	51.27334342	51.66854692	48.69869141	46.62411045	50.48903112	46.45576587	52.92076273	48.99423238	45.44317531	43.23758316	43.97725176	55.59541177	45.71495205	48.28542146	43.66814213
Phatr3_J46095.t1	AT1G20610	1080	Predicted protein {ECO:0000313|EMBL:EEC47805.1} [Source:UniProtKB/TrEMBL,Acc:B7G019]	Cyclin B2 3 (CYCB2 3)	IPR004367 (PFAM); G3DSA:1.10.472.10 (GENE3D); IPR006671 (PFAM); IPR039361 (PIRSF); G3DSA:1.10.472.10 (GENE3D); mobidb-lite (MOBIDB_LITE); mobidb-lite (MOBIDB_LITE); mobidb-lite (MOBIDB_LITE); mobidb-lite (MOBIDB_LITE); IPR039361 (PANTHER); PTHR10177:SF261 (PANTHER); IPR013763 (CDD); IPR013763 (CDD); IPR036915 (SUPERFAMILY); IPR036915 (SUPERFAMILY)	C:nucleus	C:GO:0005634	C:nucleus	cell.cycle	cell.division	Cell division		3	1	7201337	O	117.5967806	186.9907821	257.2843408	81.42916132	115.633165	144.1288911	95.63534712	177.2093259	217.7137498	36.97390788	40.28443301	39.62509579	36.16209019	45.46656205	39.46866882	61.93509448	62.68942624	57.63630132	78.02548624	66.85082134	89.80922575	67.41132985	105.0839011	94.78926045
Phatr3_EG00743.t1	AT1G21170	3570	NA	SEC5B	IPR039481 (PFAM); mobidb-lite (MOBIDB_LITE); mobidb-lite (MOBIDB_LITE); mobidb-lite (MOBIDB_LITE); IPR029175 (PANTHER); PTHR13043:SF1 (PANTHER)	C:exocyst; P:Golgi to plasma membrane transport	C:GO:0000145; P:GO:0006893	C:exocyst; P:Golgi to plasma membrane transport	not assigned.unknown	not assigned.unknown	not assigned		3	1	NA	O	60.91754796	50.58866438	49.84639382	8.902191122	9.049330095	9.139133418	53.23021264	49.45604832	49.53797023	33.81754333	33.52009506	31.32696288	31.55252431	31.77064719	30.36197237	31.63128374	32.54049242	29.95087819	56.33252946	56.27733592	60.11879997	53.2776757	58.51472192	53.01528944
Phatr3_J36726.t1	AT1G21360	909	Predicted protein {ECO:0000313|EMBL:ACI65131.1} [Source:UniProtKB/TrEMBL,Acc:B5Y3I2]	glycolipid transfer protein 2 (GLTP2)	IPR036497 (G3DSA:1.10.3520.GENE3D); IPR014830 (PFAM); PTHR10219:SF25 (PANTHER); PTHR10219 (PANTHER); IPR036497 (SUPERFAMILY)	C:cytoplasm; P:intermembrane lipid transfer; F:lipid transfer activity	C:GO:0005737; P:GO:0120009; F:GO:0120013	C:cytoplasm; P:intermembrane lipid transfer; F:lipid transfer activity	not assigned.unknown	not assigned.unknown	not assigned		3	1	7204495	S	21.44657091	28.69423766	31.18111815	1.256461278	1.458062495	1.432023106	14.96145101	15.71415402	9.672481905	27.97451281	27.50896176	20.37912638	26.12097618	22.04195777	19.57084528	28.36998014	24.96169822	22.58695041	28.17236585	30.09717275	29.20972163	27.45620561	31.23590663	32.85597204
Phatr3_J10872.t1	AT1G21370	786	Predicted protein {ECO:0000313|EMBL:EEC50158.1} [Source:UniProtKB/TrEMBL,Acc:B7FTW7]	unknown protein	PTHR28110 (PANTHER)	no GO terms	no GO terms	no GO terms	not assigned.unknown	not assigned.unknown	not assigned		3	1	7197847	O	483.2871932	523.6150773	412.6092508	19.77456541	23.22785379	23.88015778	233.8877084	198.6141319	159.9081711	258.7186936	242.71301	261.2973577	387.9169108	402.7844058	387.5357205	398.7347278	387.7214171	437.4880543	450.765796	408.6755481	715.3169918	611.8214177	764.3154709	670.2859915
Phatr3_J12501.t1	AT1G21640	1674	NA	NAD kinase 2 (NADK2)	IPR017437 (G3DSA:2.60.200.GENE3D); IPR002504 (PFAM); G3DSA:3.40.50.12540 (GENE3D); PTHR20275 (PANTHER); IPR002504 (HAMAP); IPR016064 (SUPERFAMILY); IPR016064 (SUPERFAMILY)	F:NAD+ kinase activity; P:NADP biosynthetic process; P:NAD metabolic process	F:GO:0003951; P:GO:0006741; P:GO:0019674	F:NAD+ kinase activity; P:NADP biosynthetic process; P:NAD metabolic process	stress.abiotic.light	Co-factor and vitamine metabolism	Co-factor and vitamine metabolism		3	1	NA	P	51.23491754	50.93484302	58.28063322	2.135807951	4.176447558	4.615455671	25.18824597	29.97362734	28.26216999	50.84391391	55.2089688	53.46319359	48.7996143	53.45463891	56.72159581	53.3149146	56.87255956	58.83580812	31.27873703	33.16179615	33.21697599	31.22242075	29.67629961	32.7107489
Phatr3_EG02179.t1	AT1G21710	1858	NA	8-oxoguanine-DNA glycosylase 1 (OGG1)	G3DSA:1.10.340.30 (GENE3D); IPR023170 (G3DSA:1.10.1670.GENE3D); IPR012904 (PFAM); IPR003265 (PFAM); mobidb-lite (MOBIDB_LITE); mobidb-lite (MOBIDB_LITE); PTHR10242:SF2 (PANTHER); PTHR10242 (PANTHER); IPR003265 (CDD); IPR011257 (SUPERFAMILY); SSF55945 (SUPERFAMILY)	F:damaged DNA binding; F:catalytic activity; P:DNA repair; P:base-excision repair; P:nucleotide-excision repair; F:oxidized purine nucleobase lesion DNA N-glycosylase activity	F:GO:0003684; F:GO:0003824; P:GO:0006281; P:GO:0006284; P:GO:0006289; F:GO:0008534	F:damaged DNA binding; F:catalytic activity; P:DNA repair; P:base-excision repair; P:nucleotide-excision repair; F:oxidized purine nucleobase lesion DNA N-glycosylase activity	DNA.repair	DNA.repair	DNA repair		3	1	NA	S	69.84638349	54.02176714	51.29577464	19.40332094	16.87040302	16.65612583	39.96147721	35.31762835	33.21500241	65.22885563	55.86759807	50.66740272	66.60964409	63.38086293	53.65609502	69.09466136	68.43308884	58.22369167	96.13368656	89.97057348	105.680359	97.39869136	113.3599466	109.971451
Phatr3_J43174.t1	AT1G21870	1104	Predicted protein {ECO:0000313|EMBL:EEC51939.1} [Source:UniProtKB/TrEMBL,Acc:B7FQW1]	golgi nucleotide sugar transporter 5 (GONST5)	IPR004853 (PFAM); PTHR11132 (PANTHER); IPR029666 (PTHR11132:PANTHER)	F:GDP-fucose transmembrane transporter activity; C:Golgi apparatus; P:GDP-fucose import into Golgi lumen	F:GO:0005457; C:GO:0005794; P:GO:0036085	F:GDP-fucose transmembrane transporter activity; C:Golgi apparatus; P:GDP-fucose import into Golgi lumen	transport.metabolite transporters at the envelope membrane	not assigned.unknown	Transport metabolite transporters at the envelope membrane		3	1	7196923	S	43.98043847	68.14881445	74.88879266	13.58385464	23.26015797	24.87487401	58.02679601	64.8569757	55.82403842	65.36685124	69.78123624	70.78223108	62.77205539	66.4392493	71.86309532	57.35501391	57.06453144	59.33891647	53.09535512	57.90950864	60.8374877	57.73457515	53.43313031	50.1221194
Phatr3_J17086.t1	AT1G22170	921	Phosphoglycerate mutase {ECO:0000313|EMBL:EEC42979.1} [Source:UniProtKB/TrEMBL,Acc:B7GEI2]	Phosphoglycerate mutase family protein	IPR005952 (TIGRFAM); PIRSF000709 (PIRSF); IPR029033 (G3DSA:3.40.50.GENE3D); IPR013078 (PFAM); mobidb-lite (MOBIDB_LITE); PTHR11931:SF0 (PANTHER); IPR005952 (PANTHER); IPR005952 (HAMAP); IPR013078 (CDD); IPR029033 (SUPERFAMILY)	F:phosphoglycerate mutase activity; P:glycolytic process; F:intramolecular transferase activity, phosphotransferases	F:GO:0004619; P:GO:0006096; F:GO:0016868	F:phosphoglycerate mutase activity; P:glycolytic process; F:intramolecular transferase activity, phosphotransferases	glycolysis.plastid branch.phosphoglycerate mutase	glycolysis.plastid branch.phosphoglycerate mutase	Glycolysis		3	1	7199357	P	72.46765052	70.98786158	81.16641595	13.26357608	16.36936367	21.9755434	64.53935648	63.33664882	46.32304166	117.4059279	126.4480278	136.9521569	106.1916745	114.7242591	124.8682368	106.5950964	104.052164	125.4711454	147.6930827	141.5725041	147.9362316	125.0368742	133.5393441	125.757959
Phatr3_EG02161.t1	AT1G22850	1620	NA	SNARE associated Golgi protein family	IPR032816 (PFAM); PTHR46826:SF1 (PANTHER); PTHR46826 (PANTHER)	no GO terms	no GO terms	no GO terms	not assigned.unknown	not assigned.unknown	not assigned		3	1	NA	P	37.26317738	38.55123967	42.80910211	18.82081877	19.1034538	19.90666098	29.56090038	33.52397173	29.56606479	41.83415867	40.50145353	37.51118986	38.12505046	37.40165997	38.52893861	41.26106716	45.63338415	39.47776768	34.61811575	36.28536681	37.8081097	35.88537338	38.83870191	35.87682925
Phatr3_J20308.t1	AT1G23260	584	Predicted protein {ECO:0000313|EMBL:EEC48289.1} [Source:UniProtKB/TrEMBL,Acc:B7FZ68]	MMS ZWEI homologue 1 (MMZ1)	IPR000608 (PFAM); IPR016135 (G3DSA:3.10.110.GENE3D); PTHR24068:SF196 (PANTHER); PTHR24068 (PANTHER); IPR000608 (PROSITE_PROFILES); IPR016135 (SUPERFAMILY)	no GO terms	no GO terms	no GO terms	protein.degradation.ubiquitin.E2	RNA.RNA binding	Transcription factor		3	1	7201010	O	81.44069279	118.4374313	122.668025	28.65511857	49.7584424	52.84777493	92.16135522	102.2443737	91.69385078	97.00527952	100.3097432	104.055013	92.12468307	93.61629634	101.36673	83.6509857	89.52316647	102.5476636	66.45198613	78.49319421	75.65344793	79.38483663	75.27743706	77.30706049
Phatr3_J43161.t1	AT1G23290	5229	Predicted protein {ECO:0000313|EMBL:EEC51394.1} [Source:UniProtKB/TrEMBL,Acc:B7FQU6]	RPL27AB	IPR018656 (PFAM); G3DSA:3.30.710.10 (GENE3D); mobidb-lite (MOBIDB_LITE); mobidb-lite (MOBIDB_LITE); mobidb-lite (MOBIDB_LITE); mobidb-lite (MOBIDB_LITE); IPR000210 (PROSITE_PROFILES); IPR011333 (SUPERFAMILY)	F:protein binding	F:GO:0005515	F:protein binding	protein.synthesis.ribosomal protein.eukaryotic.60S subunit.L27A	protein.synthesis.ribosomal protein.eukaryotic.60S subunit.L27A	Protein synthesis		3	1	7196915	O	36.17286066	32.69463913	41.41746078	14.26383962	11.59611407	14.35020567	24.31162463	27.60840269	31.21085797	35.94484962	34.68499558	36.17392196	33.99311108	34.93837547	35.9098479	37.57680001	41.05334844	36.49029726	24.86481127	25.71312115	29.00149758	25.51201707	27.14599537	25.42642727
Phatr3_J39627.t1	AT1G23360	1248	Predicted protein {ECO:0000313|EMBL:EEC44768.1} [Source:UniProtKB/TrEMBL,Acc:B7G968]	MENG	G3DSA:3.40.5.100 (GENE3D); IPR025714 (PFAM); G3DSA:3.40.50.150 (GENE3D); PTHR43675:SF9 (PANTHER); PTHR43675 (PANTHER); cd02440 (CDD); IPR029063 (SUPERFAMILY)	no GO terms	no GO terms	no GO terms	Co-factor and vitamine metabolism.folate & vitamine K.vitamine K	not assigned.unknown	Co-factor and vitamine metabolism		3	1	7195379	P	105.5355723	113.6733261	122.2688543	17.90536113	24.93050282	31.39202078	66.77289033	64.60689427	46.26282992	200.7034334	222.0925866	217.2373931	166.4741301	187.3153657	184.6143886	205.6208669	242.5142409	222.638985	194.7046935	189.0020378	200.4762722	169.4040704	245.5325766	186.3313669
Phatr3_J45800.t1	AT1G23740	2343	Predicted protein {ECO:0000313|EMBL:EEC48406.1} [Source:UniProtKB/TrEMBL,Acc:B7FYQ5]	Oxidoreductase, zinc-binding dehydrogenase family protein	G3DSA:3.90.180.10 (GENE3D); IPR013154 (PFAM); G3DSA:3.40.50.720 (GENE3D); mobidb-lite (MOBIDB_LITE); mobidb-lite (MOBIDB_LITE); mobidb-lite (MOBIDB_LITE); mobidb-lite (MOBIDB_LITE); mobidb-lite (MOBIDB_LITE); PTHR43482:SF1 (PANTHER); PTHR43482 (PANTHER); cd08273 (CDD); IPR011032 (SUPERFAMILY); IPR036291 (SUPERFAMILY)	P:oxidation-reduction process	P:GO:0055114	P:oxidation-reduction process	misc.oxidases - copper, flavone etc.	not assigned.unknown	Oxidases		3	1	7200930	O	6.335180098	6.558158031	7.329037173	1.907459726	1.640460326	1.12906898	4.19089859	7.055880567	5.950513699	5.775048317	5.889564412	4.845839931	5.569679827	6.418295091	4.603938896	7.778753468	8.501605904	6.170471812	6.085949187	6.470946426	6.77952812	5.65111115	6.156791999	7.125037977
Phatr3_J48469.t1	AT1G23740	1125	Predicted protein {ECO:0000313|EMBL:EEC45603.1} [Source:UniProtKB/TrEMBL,Acc:B7G791]	Oxidoreductase, zinc-binding dehydrogenase family protein	G3DSA:3.90.180.10 (GENE3D); G3DSA:3.40.50.720 (GENE3D); PTHR44154 (PANTHER); IPR014182 (CDD); IPR011032 (SUPERFAMILY); IPR036291 (SUPERFAMILY)	F:zinc ion binding	F:GO:0008270	F:zinc ion binding	misc.oxidases - copper, flavone etc.	not assigned.unknown	Oxidases		3	1	7203757	O	9.384513452	13.58193916	14.85140246	3.001522107	3.122003414	2.83669919	12.41557816	12.89039233	10.97872756	18.62880126	17.65678906	21.08344517	19.2213069	19.44669811	18.36501325	19.95841022	18.68193311	20.88293343	12.26851651	12.63358178	16.46412681	12.75573518	13.50616821	14.73295934
Phatr3_J47141.t1	AT1G23740	1191	Predicted protein {ECO:0000313|EMBL:EEC47155.1} [Source:UniProtKB/TrEMBL,Acc:B7G2M3]	Oxidoreductase, zinc-binding dehydrogenase family protein	IPR013154 (PFAM); G3DSA:3.40.50.720 (GENE3D); PF13602 (PFAM); G3DSA:3.90.180.10 (GENE3D); PTHR11695:SF294 (PANTHER); PTHR11695 (PANTHER); cd05289 (CDD); IPR011032 (SUPERFAMILY); IPR036291 (SUPERFAMILY)	P:oxidation-reduction process	P:GO:0055114	P:oxidation-reduction process	misc.oxidases - copper, flavone etc.	misc.oxidases - copper, flavone etc	Oxidases		3	1	7201934	P	13.20893029	13.00998181	13.88923217	2.043005212	1.891808542	1.939113111	6.965995019	5.387908005	5.694895607	21.74258289	21.65968599	20.87997158	17.91881107	21.7557254	18.58900652	33.48470671	33.53743772	31.52738933	10.29714303	14.12389709	11.83887684	11.5909165	13.57797908	14.61819675
Phatr3_J13511.t1	AT1G23900	2886	Predicted protein {ECO:0000313|EMBL:ACI65309.1} [Source:UniProtKB/TrEMBL,Acc:B5Y3G8]	gamma-adaptin 1 (GAMMA-ADAPTIN 1)	G3DSA:2.60.40.1230 (GENE3D); IPR011989 (G3DSA:1.25.10.GENE3D); IPR002553 (PFAM); IPR008152 (PFAM); IPR017107 (PIRSF); mobidb-lite (MOBIDB_LITE); mobidb-lite (MOBIDB_LITE); mobidb-lite (MOBIDB_LITE); mobidb-lite (MOBIDB_LITE); PTHR22780 (PANTHER); PTHR22780:SF5 (PANTHER); IPR008153 (PROSITE_PROFILES); IPR016024 (SUPERFAMILY); IPR013041 (SUPERFAMILY)	C:Golgi apparatus; P:intracellular protein transport; P:vesicle-mediated transport; C:membrane coat; C:AP-1 adaptor complex	C:GO:0005794; P:GO:0006886; P:GO:0016192; C:GO:0030117; C:GO:0030121	C:Golgi apparatus; P:intracellular protein transport; P:vesicle-mediated transport; C:membrane coat; C:AP-1 adaptor complex	cell.vesicle transport	cell.vesicle transport	Cell vesicle transport		3	1	7204604	O	84.70010668	76.35888608	73.87060163	20.9917507	21.71077032	22.81402675	77.25409284	74.41789649	69.0546837	106.4202939	101.7960441	108.1478393	97.68277937	101.0996337	102.3800758	92.61183946	102.9145418	97.56348089	86.83992288	88.32822707	97.39123025	89.86724299	89.9422739	83.59550617
Phatr3_J32099.t1	AT1G24120	1146	Predicted protein {ECO:0000313|EMBL:EEC51294.1} [Source:UniProtKB/TrEMBL,Acc:B7FQ75]	ARG1-like 1 (ARL1)	IPR001623 (PRINTS); IPR001623 (PFAM); IPR036869 (G3DSA:1.10.287.GENE3D); IPR012677 (G3DSA:3.30.70.GENE3D); mobidb-lite (MOBIDB_LITE); mobidb-lite (MOBIDB_LITE); mobidb-lite (MOBIDB_LITE); mobidb-lite (MOBIDB_LITE); mobidb-lite (MOBIDB_LITE); mobidb-lite (MOBIDB_LITE); mobidb-lite (MOBIDB_LITE); PTHR44313 (PANTHER); IPR001623 (PROSITE_PROFILES); IPR001623 (CDD); IPR036869 (SUPERFAMILY)	no GO terms	no GO terms	no GO terms	stress.abiotic.heat	not assigned.unknown	Stress heat		3	1	7196795	O	23.94349808	26.36564769	24.53017734	7.366300982	6.274153606	4.250358733	22.86408164	23.03060934	17.31714281	36.91415611	29.75794385	23.42462403	36.09380339	32.0212801	24.48078027	38.48854958	30.8853362	27.77172229	38.6522987	44.83372775	41.12534074	43.27718371	42.24274881	47.69485723
Phatr3_J38974.t1	AT1G24610	1467	Predicted protein {ECO:0000313|EMBL:EEC45618.1} [Source:UniProtKB/TrEMBL,Acc:B7G7C9]	Rubisco methyltransferase family protein	IPR001214 (PFAM); G3DSA:3.90.1410.10 (GENE3D); PTHR13271 (PANTHER); IPR001214 (PROSITE_PROFILES); SSF82199 (SUPERFAMILY)	F:protein binding	F:GO:0005515	F:protein binding	not assigned.no ontology.SET domain-containing protein	not assigned.unknown	not assigned		3	1	7203720	O	12.64768828	9.62342531	10.05586306	2.369480191	1.761750972	2.060888982	10.38019992	9.63813844	8.96152764	17.01584736	16.02689843	17.48430947	16.7634398	14.28550613	17.34506418	15.46562899	14.611743	15.36435739	15.34528072	16.63990814	17.96706737	16.41017962	16.4926395	16.1132757
Phatr3_J54048.t1	AT1G25280	2946	Tubby-like transcription factor {ECO:0000313|EMBL:EEC51924.1} [Source:UniProtKB/TrEMBL,Acc:B7FQT2]	tubby like protein 10 (TLP10)	IPR000007 (PFAM); mobidb-lite (MOBIDB_LITE); mobidb-lite (MOBIDB_LITE); mobidb-lite (MOBIDB_LITE); PTHR16517:SF7 (PANTHER); PTHR16517 (PANTHER); IPR025659 (SUPERFAMILY)	no GO terms	no GO terms	no GO terms	RNA.regulation of transcription	RNA.regulation of transcription	RNA regulation of transcription		3	1	7196909	O	55.35218456	48.00879071	50.28831285	4.045420355	4.127749682	4.817660284	24.75753133	23.46802907	23.94692076	62.53324713	58.90880429	57.55993732	59.45650722	58.65047605	53.15203749	70.15691839	72.10449872	64.06978638	56.39668351	54.79382798	59.652856	52.38166777	64.63644175	58.03086406
Phatr3_J27385.t1	AT1G25350	2094	Predicted protein {ECO:0000313|EMBL:EEC48439.1} [Source:UniProtKB/TrEMBL,Acc:B7FYY2]	ovule abortion 9 (OVA9)	IPR004514 (TIGRFAM); IPR020056 (G3DSA:2.40.240.GENE3D); IPR020056 (G3DSA:2.40.240.GENE3D); IPR020059 (PFAM); IPR014729 (G3DSA:3.40.50.GENE3D); IPR020058 (PFAM); PTHR43097 (PANTHER); PTHR43097:SF4 (PANTHER); IPR011035 (SUPERFAMILY); SSF52374 (SUPERFAMILY)	F:nucleotide binding; F:aminoacyl-tRNA ligase activity; F:glutamine-tRNA ligase activity; F:ATP binding; C:cytoplasm; P:translation; P:tRNA aminoacylation for protein translation; P:glutaminyl-tRNA aminoacylation; P:tRNA aminoacylation	F:GO:0000166; F:GO:0004812; F:GO:0004819; F:GO:0005524; C:GO:0005737; P:GO:0006412; P:GO:0006418; P:GO:0006425; P:GO:0043039	F:nucleotide binding; F:aminoacyl-tRNA ligase activity; F:glutamine-tRNA ligase activity; F:ATP binding; C:cytoplasm; P:translation; P:tRNA aminoacylation for protein translation; P:glutaminyl-tRNA aminoacylation; P:tRNA aminoacylation	protein.aa activation.glutamine-tRNA ligase	protein.aa activation.glutamine-tRNA ligase	Protein aa activation		3	1	7201101	O	35.09308574	36.71053615	37.48819014	3.651986804	5.126823469	3.930353462	34.80572006	37.82974649	37.2693437	46.10507247	44.72317101	44.51800285	34.10713765	39.27841965	37.97079349	42.46435259	44.34192736	40.6341518	26.6330246	32.69107716	24.86883644	29.31615111	26.57290248	28.95298119
Phatr3_J16210.t1	AT1G25380	3027	Predicted protein {ECO:0000313|EMBL:EEC43883.1} [Source:UniProtKB/TrEMBL,Acc:B7GBP6]	NAD+ transporter 2 (NDT2)	IPR014710 (G3DSA:2.60.120.GENE3D); IPR023395 (G3DSA:1.50.40.GENE3D); IPR014710 (G3DSA:2.60.120.GENE3D); IPR018108 (PFAM); mobidb-lite (MOBIDB_LITE); mobidb-lite (MOBIDB_LITE); mobidb-lite (MOBIDB_LITE); mobidb-lite (MOBIDB_LITE); mobidb-lite (MOBIDB_LITE); mobidb-lite (MOBIDB_LITE); PTHR45678:SF9 (PANTHER); PTHR45678 (PANTHER); IPR018108 (PROSITE_PROFILES); IPR002048 (PROSITE_PROFILES); IPR002048…	F:calcium ion binding	F:GO:0005509	F:calcium ion binding	transport.metabolite transporters at the mitochondrial membrane	transport.metabolite transporters at the mitochondrial membrane	Transport metabolite transporters at the mitochondrial membrane		3	1	7198420	O	47.46519103	39.5292273	41.07940045	12.50050927	12.1941856	14.53787989	27.11342559	24.55274804	24.01152892	59.38272722	59.53922328	54.63779165	54.62826978	61.35378776	58.81383279	74.78165562	81.50529778	68.8064557	42.05322008	44.02086567	50.91885689	44.23235381	58.46399987	48.59001672
Phatr3_J41003.t1	AT1G25682	1128	Predicted protein {ECO:0000313|EMBL:EEC43415.1} [Source:UniProtKB/TrEMBL,Acc:B7GD11]	Family of unknown function (DUF572)	IPR007590 (PFAM); mobidb-lite (MOBIDB_LITE); IPR007590 (PANTHER); PTHR12111:SF2 (PANTHER)	no GO terms	no GO terms	no GO terms	cell.cycle	cell.cycle	Cell cycle		3	1	7198924	O	19.27512243	22.36013733	24.03995538	4.314218454	3.965561593	4.020377841	19.64450932	18.60921832	17.44501201	32.12591304	32.92103085	36.34964338	27.06379257	35.33073178	33.5475116	37.18715294	38.46956494	37.24899261	16.99019316	23.23262442	20.75324551	23.09267017	19.51435316	23.01966098
Phatr3_Jdraft453.t1	AT1G26120	1413	Predicted protein {ECO:0000313|EMBL:EEC42756.1} [Source:UniProtKB/TrEMBL,Acc:B7S3X1]	Isoprenylcysteine methylesterase-like 1 (ICME-LIKE1)	IPR013094 (PFAM); IPR029058 (G3DSA:3.40.50.GENE3D); mobidb-lite (MOBIDB_LITE); mobidb-lite (MOBIDB_LITE); PTHR23024 (PANTHER); PTHR23024:SF424 (PANTHER); IPR029058 (SUPERFAMILY)	F:hydrolase activity	F:GO:0016787	F:hydrolase activity	not assigned.no ontology	not assigned.unknown	not assigned		3	1	7204935	S	9.765054674	9.138292249	8.28174772	1.968026859	1.477333066	1.337280669	6.986401196	6.619668038	4.296436078	17.7211692	17.47913635	15.68011617	15.3702706	16.63108093	14.92965375	18.31723881	18.3151854	17.23049485	11.91569428	12.19258659	12.61424329	12.07253864	12.93046113	11.65965463
Phatr3_EG02593.t1	AT1G26440	1428	Predicted protein {ECO:0000313|EMBL:EEC50362.1} [Source:UniProtKB/TrEMBL,Acc:B7FRT0]	ureide permease 5 (UPS5)	IPR009834 (PFAM); IPR030189 (PANTHER)	C:integral component of membrane; F:transmembrane transporter activity; P:nitrogen compound transport	C:GO:0016021; F:GO:0022857; P:GO:0071705	C:integral component of membrane; F:transmembrane transporter activity; P:nitrogen compound transport	nucleotide metabolism.salvage	nucleotide metabolism.degradation.purine	nucleotide metabolism		3	1	7197599	P	11.34609461	15.58290007	16.11093392	1.182322258	1.183373936	1.529069941	13.23768759	12.66866946	10.90679742	21.67372342	22.00410207	20.37604552	18.50791106	21.67576045	21.71758256	21.74321813	22.4795931	20.03755935	10.0146719	11.02058286	13.5818724	13.15742065	12.24151272	9.823322922
Phatr3_J12294.t1	AT1G26550	477	Predicted protein {ECO:0000313|EMBL:EEC48368.1} [Source:UniProtKB/TrEMBL,Acc:B7FZN4]	FKBP-like peptidyl-prolyl cis-trans isomerase family protein	G3DSA:3.10.50.40 (GENE3D); IPR000297 (PFAM); PTHR43629 (PANTHER); IPR000297 (PROSITE_PROFILES); SSF54534 (SUPERFAMILY)	F:peptidyl-prolyl cis-trans isomerase activity	F:GO:0003755	F:peptidyl-prolyl cis-trans isomerase activity	cell.cycle.peptidylprolyl isomerase	not assigned.unknown	Cell cycle peptidylprolyl isomerase		3	1	7200774	P	62.45531323	89.96275141	95.55947881	47.26314638	67.17197627	63.38205736	67.15050608	95.6138771	75.30978768	89.25743594	104.4769515	109.3759611	87.40728722	103.6784676	104.9559595	87.15161959	91.84889201	103.0297121	47.45543904	50.07463486	61.64085805	55.47651834	53.11933462	42.71486999
Phatr3_J8365.t1	AT1G26550	567	Predicted protein {ECO:0000313|EMBL:EEC46314.1} [Source:UniProtKB/TrEMBL,Acc:B7G5H3]	FKBP-like peptidyl-prolyl cis-trans isomerase family protein	G3DSA:3.10.50.40 (GENE3D); IPR000297 (PFAM); PTHR43629 (PANTHER); IPR000297 (PROSITE_PROFILES); PS51257 (PROSITE_PROFILES); SSF54534 (SUPERFAMILY)	F:peptidyl-prolyl cis-trans isomerase activity	F:GO:0003755	F:peptidyl-prolyl cis-trans isomerase activity	cell.cycle.peptidylprolyl isomerase	not assigned.unknown	Cell cycle peptidylprolyl isomerase		3	1	7203200	P	47.84066558	63.76497258	78.81271463	17.69104416	26.94001898	31.1782153	40.84071763	45.71741329	45.26472957	85.37583403	104.7899056	108.4719517	82.09120596	93.17552257	111.6936478	85.08205194	94.14363551	106.5076352	43.18557699	52.55328137	49.0858929	49.22484088	45.53085825	42.14610646
Phatr3_EG01825.t1	AT1G26640	1086	NA	Amino acid kinase family protein	IPR001048 (PFAM); IPR036393 (G3DSA:3.40.1160.GENE3D); IPR024192 (PTHR43654:PANTHER); PTHR43654 (PANTHER); IPR036393 (SUPERFAMILY)	F:kinase activity	F:GO:0016301	F:kinase activity	nucleotide metabolism.phosphotransfer and pyrophosphatases.misc	nucleotide metabolism.phosphotransfer and pyrophosphatases.misc	nucleotide metabolism		3	1	NA	S	32.00403482	30.47771928	27.93062938	5.807096617	6.315686308	4.949169857	33.70084474	32.48191922	23.97966291	34.15601662	32.77789125	32.08365074	32.96905637	34.19412022	30.71960998	31.7480317	32.39914288	30.27677743	39.73507333	42.36595474	46.50493138	44.33468416	48.09832617	42.57981888
Phatr3_J43831.t1	AT1G26761	1353	Predicted protein {ECO:0000313|EMBL:ACI65759.1} [Source:UniProtKB/TrEMBL,Acc:B5Y4G8]	Arabinanase levansucrase invertase	IPR023296 (G3DSA:2.115.10.GENE3D); PTHR35279:SF1 (PANTHER); PTHR35279 (PANTHER); IPR023296 (SUPERFAMILY); IPR023296 (SUPERFAMILY)	no GO terms	no GO terms	no GO terms	RNA.regulation of transcription.SET-domain transcriptional regulator family	RNA.regulation of transcription.SET-domain transcriptional regulator family	Transcription factor		3	1	7203963	P	125.7765024	146.8750502	139.2907015	44.11556311	61.78733799	64.05663358	96.75252682	99.11632742	101.4363625	79.11468104	77.23957404	81.84335104	107.3839371	90.76390266	91.26783629	88.3569184	78.59617918	89.34224464	64.64790112	75.54827748	74.31133262	84.47436165	73.91028214	86.45759984
Phatr3_J15688.t1	AT1G27310	366	Predicted protein {ECO:0000313|EMBL:EEC44840.1} [Source:UniProtKB/TrEMBL,Acc:B7G8V7]	nuclear transport factor 2A (NTF2A)	G3DSA:3.10.450.50 (GENE3D); IPR002075 (PFAM); PTHR12612 (PANTHER); IPR018222 (PROSITE_PROFILES); IPR018222 (CDD); IPR032710 (SUPERFAMILY)	no GO terms	no GO terms	no GO terms	protein.targeting.nucleus	protein.targeting.nucleus	Protein targeting		3	1	7195348	O	108.9573085	150.4095491	158.3251092	59.01920126	79.84864129	86.04633812	101.8626798	109.5551275	104.670072	142.3548866	131.8399626	150.4596795	135.9269534	122.6638864	142.6101115	111.2726889	120.7046235	126.5956518	107.2821251	101.9648464	106.1421101	93.47276562	100.8055798	87.47268751
Phatr3_J54602.t1	AT1G27500	2223	Predicted protein {ECO:0000313|EMBL:EEC47720.1} [Source:UniProtKB/TrEMBL,Acc:B7G1P5]	Tetratricopeptide repeat (TPR)-like superfamily protein	IPR019734 (PFAM); PF13424 (PFAM); IPR011990 (G3DSA:1.25.40.GENE3D); IPR011990 (G3DSA:1.25.40.GENE3D); IPR011990 (G3DSA:1.25.40.GENE3D); IPR011990 (G3DSA:1.25.40.GENE3D); PTHR45641 (PANTHER); IPR019734 (PROSITE_PROFILES); IPR019734 (PROSITE_PROFILES); IPR019734 (PROSITE_PROFILES); IPR013026 (PROSITE_PROFILES); IPR019734 (PROSITE_PROFILES); IPR019734 (PROSITE_PROFILES); IPR019734 (PROSITE_PROFILES)…	F:protein binding	F:GO:0005515	F:protein binding	cell.organisation	protein.glycosylation	Cell organisation		3	1	7201709	O	363.9757605	575.3562526	391.9746418	11.12436003	10.86595986	10.08681392	362.0627645	370.9575709	400.1287774	492.9077016	488.5729248	448.1299075	836.5760477	773.5297991	626.6723251	821.3239278	870.8178958	651.1915977	553.4495451	527.2552653	798.5679075	702.6074253	1070.044629	874.9598873
Phatr3_J46417.t1	AT1G27760	1596	Predicted protein {ECO:0000313|EMBL:EEC47442.1} [Source:UniProtKB/TrEMBL,Acc:B7G151]	SALT-TOLERANCE 32 (SAT32)	IPR007701 (PFAM); mobidb-lite (MOBIDB_LITE); mobidb-lite (MOBIDB_LITE); mobidb-lite (MOBIDB_LITE); IPR039777 (PANTHER); PTHR12354:SF1 (PANTHER); IPR016024 (SUPERFAMILY)	no GO terms	no GO terms	no GO terms	not assigned.no ontology	not assigned.no ontology	not assigned		3	1	7201781	O	58.02882071	44.76732567	42.18581946	10.14308043	10.69188731	9.497876751	36.19075408	38.93467891	22.40306805	40.90406557	40.06414903	36.26078842	38.58028669	39.17278849	37.90918099	42.26414849	40.22664028	36.54865627	96.36440301	95.5377331	99.9761627	96.35951149	93.19760344	92.53064176
Phatr3_J15239.t1	AT1G28120	528	NA	CONTAINS InterPro DOMAIN s: Ovarian tumour, otubain (InterPro:IPR003323), Ubiquitin thioesterase Otubain (InterPro:IPR016615), Peptidase C65, otubain (InterPro:IPR019400)	IPR019400 (PFAM); G3DSA:1.20.1300.20 (GENE3D); mobidb-lite (MOBIDB_LITE); IPR019400 (PANTHER); IPR030298 (PTHR12931:PANTHER); IPR038765 (SUPERFAMILY)	F:thiol-dependent ubiquitin-specific protease activity; P:protein deubiquitination	F:GO:0004843; P:GO:0016579	F:thiol-dependent ubiquitin-specific protease activity; P:protein deubiquitination	not assigned.unknown	not assigned.unknown	not assigned		3	1	NA	O	17.22377089	19.72728839	21.22131203	1.692870506	2.008149709	2.783468665	17.9009639	18.12711422	15.22473775	28.35146296	31.46180925	37.08686097	31.67504062	35.87134604	36.08197878	32.2941065	30.10148652	34.70220855	13.38509597	15.01512625	14.98697883	16.20731052	13.62101515	14.05634541
Phatr3_J46734.t1	AT1G29630	2770	NA	5-3 exonuclease family protein	IPR006084 (PRINTS); IPR036397 (G3DSA:3.30.420.GENE3D); IPR006086 (PFAM); IPR002562 (PFAM); G3DSA:3.40.50.1010 (GENE3D); mobidb-lite (MOBIDB_LITE); mobidb-lite (MOBIDB_LITE); mobidb-lite (MOBIDB_LITE); IPR006084 (PANTHER); IPR032641 (PTHR11081:PANTHER); cd06141 (CDD); IPR029060 (SUPERFAMILY); IPR012337 (SUPERFAMILY)	F:nucleic acid binding; F:nuclease activity; P:nucleobase-containing compound metabolic process; P:DNA repair; F:3-5 exonuclease activity; F:5-3 exodeoxyribonuclease activity	F:GO:0003676; F:GO:0004518; P:GO:0006139; P:GO:0006281; F:GO:0008408; F:GO:0035312	F:nucleic acid binding; F:nuclease activity; P:nucleobase-containing compound metabolic process; P:DNA repair; F:3-5 exonuclease activity; F:5-3 exodeoxyribonuclease activity	DNA.synthesis/chromatin structure	DNA.synthesis chromatin structure	DNA synthesis chromatin structure		3	1	NA	O	22.96274079	21.16329514	20.96736165	3.459893223	3.421104143	3.638175856	17.74328032	13.83419475	10.23272762	34.74114285	33.2693624	30.11904934	30.54564593	32.20938953	29.1596491	28.04828468	26.49937438	24.2116765	36.92001159	39.37818669	41.01639167	38.08370127	33.08473265	32.66199413
Phatr3_J44183.t1	AT1G29800	4030	Predicted protein {ECO:0000313|EMBL:ACI65678.1} [Source:UniProtKB/TrEMBL,Acc:B5Y5L8]	RING FYVE PHD-type zinc finger family protein	IPR007461 (PFAM); mobidb-lite (MOBIDB_LITE); mobidb-lite (MOBIDB_LITE); mobidb-lite (MOBIDB_LITE); mobidb-lite (MOBIDB_LITE); mobidb-lite (MOBIDB_LITE); mobidb-lite (MOBIDB_LITE); mobidb-lite (MOBIDB_LITE); mobidb-lite (MOBIDB_LITE); mobidb-lite (MOBIDB_LITE); mobidb-lite (MOBIDB_LITE); PTHR15629 (PANTHER); PTHR15629:SF2 (PANTHER); cd11524 (CDD); IPR036034 (SUPERFAMILY)	F:protein binding	F:GO:0005515	F:protein binding	RNA.regulation of transcription.unclassified	RNA.regulation of transcription.unclassified	Transcription factor		3	1	7203914	O	48.65984237	40.18973312	41.1049152	6.567609448	6.470676934	8.26266901	41.04340109	37.49568837	37.21371693	48.3950729	47.51254897	51.16802129	41.38290422	41.44935518	44.78045969	49.29276837	51.85341744	47.69561947	34.5268658	41.50545071	36.44126232	37.68521208	35.28432747	37.97796944
Phatr3_J14356.t1	AT1G29810	360	Predicted protein {ECO:0000313|EMBL:EEC46464.1} [Source:UniProtKB/TrEMBL,Acc:B7G4I9]	Transcriptional coactivator pterin dehydratase	IPR036428 (G3DSA:3.30.1360.GENE3D); IPR001533 (PFAM); PTHR12599:SF13 (PANTHER); IPR001533 (PANTHER); cd00914 (CDD); IPR036428 (SUPERFAMILY)	P:tetrahydrobiopterin biosynthetic process; F:4-alpha-hydroxytetrahydrobiopterin dehydratase activity	P:GO:0006729; F:GO:0008124	P:tetrahydrobiopterin biosynthetic process; F:4-alpha-hydroxytetrahydrobiopterin dehydratase activity	not assigned.no ontology	not assigned.unknown	not assigned		3	1	7202695	M	80.43039066	75.92017048	66.39298844	30.2083337	33.04243	32.54272508	53.53051204	59.51735836	38.37902642	134.7909553	120.1208548	99.4670772	127.0689611	109.8504615	100.4034606	97.33900382	95.70424377	99.84094778	152.2594035	144.9793856	183.3896847	170.3133056	169.5199635	130.4941364
Phatr3_J48408.t1	AT1G30100	1800	Predicted protein {ECO:0000313|EMBL:EEC45689.1} [Source:UniProtKB/TrEMBL,Acc:B7G712]	nine-cis-epoxycarotenoid dioxygenase 5 (NCED5)	IPR004294 (PFAM); PTHR10543:SF91 (PANTHER); IPR004294 (PANTHER)	F:oxidoreductase activity, acting on single donors with incorporation of molecular oxygen, incorporation of two atoms of oxygen; P:oxidation-reduction process	F:GO:0016702; P:GO:0055114	F:oxidoreductase activity, acting on single donors with incorporation of molecular oxygen, incorporation of two atoms of oxygen; P:oxidation-reduction process	hormone metabolism.abscisic acid.synthesis-degradation.synthesis.9-cis-epoxycarotenoid dioxygenase	not assigned.unknown	hormone aba		3	1	7203661	M and P	15.88282444	16.35571547	17.60657335	2.344939146	2.632349577	3.475889632	9.947631937	10.63457368	13.25820913	21.29869903	26.07501482	27.60562528	19.55108423	23.55330295	25.95266346	21.92084805	27.09925931	26.35466359	14.37716779	15.02967081	14.40611096	13.68775646	14.79257992	12.93334516
Phatr3_J48601.t1	AT1G30130	1083	Predicted protein {ECO:0000313|EMBL:EEC45425.1} [Source:UniProtKB/TrEMBL,Acc:B7G7U3]	unknown protein	IPR010775 (PFAM); IPR010775 (PANTHER)	no GO terms	no GO terms	no GO terms	not assigned.unknown	not assigned.unknown	not assigned		3	1	7194870	S	14.71920307	16.09579813	19.89639312	0.366814662	0.826067124	0.620359934	5.963682155	10.21010127	3.672634107	22.76195016	22.23708818	18.33579268	22.57676182	20.92955216	19.71983125	25.37335993	25.10285798	21.97091068	14.29895538	16.84629123	19.80680946	18.56447737	18.06044582	16.90273108
Phatr3_J50624.t1	AT1G30460	1812	Putative uncharacterized protein {ECO:0000313|EMBL:EEC42902.1} [Source:UniProtKB/TrEMBL,Acc:B7GER0]	cleavage and polyadenylation specificity factor 30 (CPSF30)	IPR007275 (PFAM); G3DSA:4.10.1000.10 (GENE3D); G3DSA:4.10.1000.10 (GENE3D); IPR013989 (PFAM); IPR000571 (PFAM); G3DSA:3.10.590.10 (GENE3D); mobidb-lite (MOBIDB_LITE); PTHR23102 (PANTHER); IPR000571 (PROSITE_PROFILES); IPR007275 (PROSITE_PROFILES); IPR000571 (PROSITE_PROFILES); IPR013989 (PROSITE_PROFILES); IPR000571 (PROSITE_PROFILES); IPR036855 (SUPERFAMILY); IPR036855 (SUPERFAMILY)	F:RNA binding; F:metal ion binding	F:GO:0003723; F:GO:0046872	F:RNA binding; F:metal ion binding	RNA.regulation of transcription.unclassified	RNA.processing.3 end processing.CPSF30	Transcription factor	transcription factor	3	1	7199459	O	24.14238542	24.01479659	23.39924283	5.124701445	4.90068323	4.681072752	20.5459334	21.52844912	17.58364786	42.50841863	40.55121734	39.09208596	35.3852837	39.07618729	35.95868314	43.57727716	44.80861748	39.0070076	30.11255521	33.45958596	34.64753637	29.42580474	34.76922759	33.08555694
Phatr3_EG02379.t1	AT1G30960	1896	Predicted protein {ECO:0000313|EMBL:EEC50824.1} [Source:UniProtKB/TrEMBL,Acc:B7FSN0]	GTP-binding family protein	IPR006073 (PRINTS); G3DSA:3.40.50.300 (GENE3D); IPR041698 (PFAM); IPR006073 (PFAM); IPR015946 (G3DSA:3.30.300.GENE3D); IPR005225 (TIGRFAM); G3DSA:3.40.50.150 (GENE3D); PTHR42698:SF1 (PANTHER); PTHR42698 (PANTHER); IPR005662 (HAMAP); cd02440 (CDD); IPR029063 (SUPERFAMILY); IPR027417 (SUPERFAMILY); IPR009019 (SUPERFAMILY)	F:RNA binding; F:GTP binding	F:GO:0003723; F:GO:0005525	F:RNA binding; F:GTP binding	signalling.G-proteins	signalling.G-proteins	Signalling G-proteins		3	1	NA	M	14.11381895	16.79884167	16.90742986	6.67862415	7.462246189	7.950754255	11.82571412	11.89352853	10.8424062	17.06214624	15.73827964	15.6132004	16.79697644	15.26171895	14.77398634	19.497861	18.39228902	16.07120836	16.20364038	16.12708707	17.25697234	16.86335828	17.08033641	16.67566168
Phatr3_EG00815.t1	AT1G31500	942	NA	DNAse I-like superfamily protein	IPR005135 (PFAM); IPR036691 (G3DSA:3.60.10.GENE3D); PTHR12121 (PANTHER); IPR036691 (SUPERFAMILY)	no GO terms	no GO terms	no GO terms	DNA.synthesis/chromatin structure	RNA.processing.ribonucleases	RNA processing		3	1	NA	S	34.51059095	33.03492648	28.96265598	7.221955706	8.195681057	6.151491077	24.47098504	22.78397371	19.20062468	44.33044035	36.06238184	30.69333944	40.75955707	39.04890924	35.23090456	35.05540532	32.91183315	29.5227654	43.028896	39.634898	49.74321836	45.84103977	45.05802325	44.01942072
Phatr3_J16891.t1	AT1G31730	3222	Predicted protein {ECO:0000313|EMBL:EEC43206.1} [Source:UniProtKB/TrEMBL,Acc:B7GDY1]	Adaptin family protein	IPR011989 (G3DSA:1.25.10.GENE3D); IPR002553 (PFAM); IPR028269 (PFAM); mobidb-lite (MOBIDB_LITE); mobidb-lite (MOBIDB_LITE); mobidb-lite (MOBIDB_LITE); mobidb-lite (MOBIDB_LITE); mobidb-lite (MOBIDB_LITE); mobidb-lite (MOBIDB_LITE); PTHR22780 (PANTHER); PTHR22780:SF13 (PANTHER); IPR016024 (SUPERFAMILY)	P:intracellular protein transport; P:vesicle-mediated transport; C:membrane coat	P:GO:0006886; P:GO:0016192; C:GO:0030117	P:intracellular protein transport; P:vesicle-mediated transport; C:membrane coat	cell.vesicle transport	cell.vesicle transport	Cell vesicle transport		3	1	7199152	O	39.74234256	34.77239322	31.83348797	6.334341038	7.620311116	6.490169235	31.06241333	29.07539612	26.56059929	47.71553478	48.20219613	46.30921072	44.44990095	46.33289419	42.82109822	46.36093162	49.29586771	43.45313869	41.92090656	46.81409938	49.45642819	47.3225475	45.99073798	45.69250863
Phatr3_EG02585.t1	AT1G31770	1923	Predicted protein {ECO:0000313|EMBL:EEC43474.1} [Source:UniProtKB/TrEMBL,Acc:B7GCX2]	ATP-binding cassette 14 (ABCG14)	IPR003439 (PFAM); IPR013525 (PFAM); G3DSA:3.40.50.300 (GENE3D); PTHR19241:SF525 (PANTHER); PTHR19241 (PANTHER); IPR003439 (PROSITE_PROFILES); IPR027417 (SUPERFAMILY)	F:ATP binding; C:membrane; F:ATPase activity	F:GO:0005524; C:GO:0016020; F:GO:0016887	F:ATP binding; C:membrane; F:ATPase activity	transport.ABC transporters and multidrug resistance systems	transport.ABC transporters and multidrug resistance systems	Transport ABC transporters and multidrug resistance systems		3	1	7198886	O	36.14808301	31.62633215	29.90953411	7.953468921	7.116243469	6.703649606	30.69197679	28.73190023	25.73479462	43.24940799	37.13640825	33.32175671	40.3493985	40.24049132	37.07232537	49.31824404	49.26371864	40.74945384	52.44668016	44.23112592	58.64868624	48.82348448	63.52485849	50.01783311
Phatr3_J44715.t1	AT1G31780	2394	Predicted protein {ECO:0000313|EMBL:EEC49386.1} [Source:UniProtKB/TrEMBL,Acc:B7FVD5]	CONTAINS InterPro DOMAIN s: Conserved oligomeric complex COG6 (InterPro:IPR010490)	IPR010490 (PFAM); IPR010490 (PANTHER)	P:intra-Golgi vesicle-mediated transport; C:Golgi transport complex	P:GO:0006891; C:GO:0017119	P:intra-Golgi vesicle-mediated transport; C:Golgi transport complex	not assigned.no ontology	not assigned.no ontology	not assigned		3	1	7199699	O	38.14008645	38.09717394	41.20958435	8.732590716	8.88568499	10.55904304	33.99737504	33.05888918	32.84384215	43.4620923	46.38813499	47.19566743	39.47567207	41.38873399	41.96990562	40.63558566	45.62076631	45.29265493	31.41383161	34.37561067	35.84899477	32.69726361	31.21346976	31.62481738
Phatr3_J3140.t1	AT1G31860	1431	Predicted protein {ECO:0000313|EMBL:ACI65480.1} [Source:UniProtKB/TrEMBL,Acc:B5Y4H0]	AT-IE	IPR021130 (PFAM); IPR008179 (TIGRFAM); G3DSA:1.10.287.1080 (GENE3D); IPR002496 (PFAM); IPR038019 (G3DSA:3.10.20.GENE3D); PTHR42945 (PANTHER); PTHR42945:SF1 (PANTHER); IPR002496 (PRODOM); cd11546 (CDD); IPR038019 (SUPERFAMILY); SSF101386 (SUPERFAMILY)	P:histidine biosynthetic process; F:phosphoribosyl-AMP cyclohydrolase activity; F:phosphoribosyl-ATP diphosphatase activity	P:GO:0000105; F:GO:0004635; F:GO:0004636	P:histidine biosynthetic process; F:phosphoribosyl-AMP cyclohydrolase activity; F:phosphoribosyl-ATP diphosphatase activity	amino acid metabolism.synthesis.histidine.bifunctional phosphoribosyl-ATP diphosphatase and phosphoribosyl-AMP cyclohydrolase	not assigned.unknown	amino acid metabolism synthesis		3	1	7204266	M	30.42413797	27.1903468	27.96128265	0.763428209	1.204047834	1.085711168	16.07208834	19.9385589	14.33636207	33.39342124	41.36697638	41.02000067	28.14810944	33.1195105	36.38351681	34.86064784	29.95866804	33.46623948	20.52480421	24.13763132	21.6041178	23.22364556	19.07183111	20.74563347
Phatr3_EG00091.t1	AT1G31870	1356	NA	unknown protein	IPR018609 (PFAM); mobidb-lite (MOBIDB_LITE); mobidb-lite (MOBIDB_LITE); mobidb-lite (MOBIDB_LITE); mobidb-lite (MOBIDB_LITE); mobidb-lite (MOBIDB_LITE); mobidb-lite (MOBIDB_LITE); mobidb-lite (MOBIDB_LITE); mobidb-lite (MOBIDB_LITE); mobidb-lite (MOBIDB_LITE); PTHR31809 (PANTHER)	no GO terms	no GO terms	no GO terms	not assigned.unknown	not assigned.unknown	not assigned		3	1	NA	O	40.04688791	40.31159494	37.2820348	4.943781125	5.986685249	5.109477246	39.76935873	39.24867799	31.67890676	53.33372551	54.1879099	46.91598084	48.70920867	52.15218721	45.99807114	47.97783588	47.77051232	46.12713981	38.29210485	51.96975849	42.55152544	43.87054011	39.28766486	43.28723419
Phatr3_EG01590.t1	AT1G31910	1395	NA	GHMP kinase family protein	IPR006204 (PFAM); IPR013750 (PFAM); IPR016005 (PIRSF); PTHR31814:SF2 (PANTHER); IPR035102 (PANTHER); IPR020568 (SUPERFAMILY)	F:phosphomevalonate kinase activity; F:ATP binding	F:GO:0004631; F:GO:0005524	F:phosphomevalonate kinase activity; F:ATP binding	secondary metabolism.isoprenoids.mevalonate pathway.phosphomevalonate kinase	secondary metabolism.isoprenoids.mevalonate pathway.phosphomevalonate kinase	secondary metabolism isoprenoids		3	1	NA	O	33.86937145	28.84850776	30.72654791	6.870182241	7.576986374	8.428223399	20.55210307	18.99773548	14.22612592	41.89222619	40.35531471	36.37803743	40.3230031	38.75133941	36.82356646	47.98342314	47.67175998	41.67086593	37.75799267	44.8579829	40.49991673	41.10708638	43.7172869	42.19116071
Phatr3_J44586.t1	AT1G32330	1227	NA	heat shock transcription factor A1D (HSFA1D)	IPR000232 (PRINTS); IPR000232 (PFAM); IPR036388 (G3DSA:1.10.10.GENE3D); mobidb-lite (MOBIDB_LITE); mobidb-lite (MOBIDB_LITE); mobidb-lite (MOBIDB_LITE); mobidb-lite (MOBIDB_LITE); mobidb-lite (MOBIDB_LITE); PTHR10015:SF206 (PANTHER); IPR027725 (PANTHER); IPR036390 (SUPERFAMILY)	F:DNA-binding transcription factor activity; C:nucleus; P:regulation of transcription, DNA-templated; F:sequence-specific DNA binding	F:GO:0003700; C:GO:0005634; P:GO:0006355; F:GO:0043565	F:DNA-binding transcription factor activity; C:nucleus; P:regulation of transcription, DNA-templated; F:sequence-specific DNA binding	RNA.regulation of transcription.HSF,Heat-shock transcription factor family	not assigned.unknown	Transcription factor	transcription factor	3	1	NA	O	133.7512962	161.712024	158.9438538	63.09380345	76.58464342	79.90878677	131.1239527	134.2617881	128.6068465	157.5877893	144.268234	130.5202759	145.6334138	144.1058158	129.9210659	140.5751904	126.2937674	133.7831334	136.3050544	157.9975469	164.3746605	158.5387541	164.8975029	150.2606435
Phatr3_J33380.t1	AT1G32330	1305	NA	heat shock transcription factor A1D (HSFA1D)	IPR000232 (PRINTS); IPR000232 (PFAM); IPR036388 (G3DSA:1.10.10.GENE3D); mobidb-lite (MOBIDB_LITE); mobidb-lite (MOBIDB_LITE); mobidb-lite (MOBIDB_LITE); IPR027725 (PANTHER); PTHR10015:SF306 (PANTHER); IPR036390 (SUPERFAMILY)	F:DNA-binding transcription factor activity; C:nucleus; P:regulation of transcription, DNA-templated; F:sequence-specific DNA binding	F:GO:0003700; C:GO:0005634; P:GO:0006355; F:GO:0043565	F:DNA-binding transcription factor activity; C:nucleus; P:regulation of transcription, DNA-templated; F:sequence-specific DNA binding	RNA.regulation of transcription.HSF,Heat-shock transcription factor family	stress.abiotic.heat	Transcription factor	transcription factor	3	1	NA	O	161.4415062	146.5055215	158.0044528	58.90411031	49.46049651	46.04487909	136.7258705	121.2919244	120.695421	200.6669063	188.8864241	181.4016016	198.1190975	200.1648596	176.9507356	227.4872901	236.3685995	194.3349906	197.5889948	178.1895289	208.5882107	173.9811487	218.7051225	196.0928406
Phatr3_J19937.t1	AT1G32490	3327	NA	ENHANCED SILENCING PHENOTYPE 3 (ESP3)	G3DSA:3.40.50.300 (GENE3D); G3DSA:1.20.120.1080 (GENE3D); IPR007502 (PFAM); IPR001650 (PFAM); IPR011709 (PFAM); G3DSA:3.40.50.300 (GENE3D); mobidb-lite (MOBIDB_LITE); mobidb-lite (MOBIDB_LITE); mobidb-lite (MOBIDB_LITE); mobidb-lite (MOBIDB_LITE); PTHR18934 (PANTHER); PTHR18934:SF208 (PANTHER); IPR001650 (PROSITE_PROFILES); IPR014001 (PROSITE_PROFILES); IPR001650 (CDD); cd00046 (CDD); IPR027417 (…	F:helicase activity	F:GO:0004386	F:helicase activity	RNA.processing.RNA helicase	RNA.processing.RNA helicase	RNA processing		3	1	NA	O	60.08852629	43.10604143	43.02484262	10.89570197	9.580811641	9.743538695	28.51958396	24.15858865	22.73986416	73.12435037	68.50235908	61.45488034	66.29814215	66.27148219	60.70102737	72.52827284	73.7158562	60.14266482	75.84144614	72.07834574	81.10653304	70.13704434	77.85157354	66.98869349
Phatr3_EG00157.t1	AT1G33680	1890	NA	KH domain-containing protein	G3DSA:2.20.70.10 (GENE3D); IPR004088 (PFAM); IPR036612 (G3DSA:3.30.1370.GENE3D); IPR036612 (G3DSA:3.30.1370.GENE3D); IPR001202 (PFAM); mobidb-lite (MOBIDB_LITE); mobidb-lite (MOBIDB_LITE); mobidb-lite (MOBIDB_LITE); mobidb-lite (MOBIDB_LITE); mobidb-lite (MOBIDB_LITE); mobidb-lite (MOBIDB_LITE); mobidb-lite (MOBIDB_LITE); mobidb-lite (MOBIDB_LITE); mobidb-lite (MOBIDB_LITE); mobidb-lite (MOBIDB_L…	F:RNA binding; F:protein binding	F:GO:0003723; F:GO:0005515	F:RNA binding; F:protein binding	not assigned.no ontology	not assigned.unknown	not assigned		3	1	NA	O	224.9340889	144.5187557	126.8136335	12.21733	9.747494936	12.53053213	98.01772231	88.48717238	76.58083366	288.4263116	254.8673421	208.8693096	265.7162719	257.9763452	214.4425983	273.7620649	241.7951571	213.9183276	368.8627505	388.009929	362.4591268	352.9162362	318.7709967	381.7889802
Phatr3_J31918.t1	AT1G34350	714	Predicted protein {ECO:0000313|EMBL:EEC51714.1} [Source:UniProtKB/TrEMBL,Acc:B7FPP9]	unknown protein	IPR026721 (PFAM); mobidb-lite (MOBIDB_LITE); PTHR22593 (PANTHER); PTHR22593:SF2 (PANTHER)	no GO terms	no GO terms	no GO terms	not assigned.unknown	not assigned.unknown	not assigned		3	1	7196488	O	32.13506796	39.00246169	36.53978384	3.616515143	5.661632162	5.116503265	30.74085229	32.03980133	23.45547833	47.21386484	46.77795125	38.62757445	47.63890119	45.4392712	40.02370755	44.73642458	40.05321636	36.41914296	61.04874123	61.18855369	70.05529781	67.72318018	63.55106365	58.96780511
Phatr3_J37127.t1	AT1G34500	1209	Predicted protein {ECO:0000313|EMBL:EEC47253.1} [Source:UniProtKB/TrEMBL,Acc:B7G275]	MBOAT (membrane bound O-acyl transferase) family protein	IPR032805 (PFAM); PTHR31595 (PANTHER)	no GO terms	no GO terms	no GO terms	secondary metabolism.wax	not assigned.unknown	secondary metabolism wax		3	1	7202115	O	1.988586309	3.275272785	3.591984452	0.205366149	0.438504155	0.277853519	1.606990307	1.649282518	1.142799794	3.730614339	4.07115407	4.030175551	5.221571719	4.859329479	3.957460084	2.913973065	3.156783816	3.031061392	4.76244489	4.483743241	5.358065511	5.1024766	3.507285877	3.061146783
Phatr3_J12424.t1	AT1G35350	2940	Predicted protein {ECO:0000313|EMBL:EEC48367.1} [Source:UniProtKB/TrEMBL,Acc:B7FZN2]	EXS (ERD1 XPR1 SYG1) family protein	IPR004342 (PFAM); IPR004331 (PFAM); mobidb-lite (MOBIDB_LITE); mobidb-lite (MOBIDB_LITE); mobidb-lite (MOBIDB_LITE); mobidb-lite (MOBIDB_LITE); mobidb-lite (MOBIDB_LITE); mobidb-lite (MOBIDB_LITE); mobidb-lite (MOBIDB_LITE); mobidb-lite (MOBIDB_LITE); mobidb-lite (MOBIDB_LITE); mobidb-lite (MOBIDB_LITE); IPR033507 (PTHR10783:PANTHER); PTHR10783 (PANTHER); IPR004331 (PROSITE_PROFILES); IPR004342 (…	C:integral component of membrane	C:GO:0016021	C:integral component of membrane	transport.phosphate	transport.phosphate	Transport phosphate		3	1	7200773	O	79.74892784	65.30867051	62.87310201	22.46412291	25.4369045	24.75160964	56.90314564	55.75012476	52.0502195	73.00295068	70.31464672	64.32226909	71.43572944	74.77128569	67.03427097	85.67025308	93.30652511	72.5500263	81.51186007	80.31010381	94.84376715	80.32254407	103.6534026	81.78259701
Phatr3_J9171.t1	AT1G35620	1368	Predicted protein {ECO:0000313|EMBL:EEC51682.1} [Source:UniProtKB/TrEMBL,Acc:B7FPJ0]	PDI-like 5-2 (PDIL5-2)	IPR013766 (PFAM); PF13848 (PFAM); G3DSA:3.40.30.10 (GENE3D); G3DSA:3.40.30.10 (GENE3D); mobidb-lite (MOBIDB_LITE); mobidb-lite (MOBIDB_LITE); PTHR46426 (PANTHER); IPR013766 (PROSITE_PROFILES); cd02961 (CDD); IPR036249 (SUPERFAMILY); IPR036249 (SUPERFAMILY)	P:cell redox homeostasis	P:GO:0045454	P:cell redox homeostasis	redox.thioredoxin	redox.thioredoxin.PDIL	Redox thioredoxin		3	1	7196152	S	35.98965799	39.13994699	45.14568124	8.530351382	9.51889385	12.52351616	31.97398288	33.44505577	34.00247077	60.88103624	65.53448433	61.92751276	63.88230332	63.87325529	59.0758217	71.7646811	72.2692776	66.45543826	44.17081671	48.03421966	48.40221904	46.71654927	50.85538129	47.46008238
Phatr3_J39088.t1	AT1G35710	2058	Predicted protein {ECO:0000313|EMBL:EEC45287.1} [Source:UniProtKB/TrEMBL,Acc:B7G7S9]	Protein kinase family protein with leucine-rich repeat domain	IPR032675 (G3DSA:3.80.10.GENE3D); IPR032675 (G3DSA:3.80.10.GENE3D); IPR032675 (G3DSA:3.80.10.GENE3D); mobidb-lite (MOBIDB_LITE); mobidb-lite (MOBIDB_LITE); mobidb-lite (MOBIDB_LITE); mobidb-lite (MOBIDB_LITE); PTHR27008:SF170 (PANTHER); PTHR27008:SF170 (PANTHER); PTHR27008 (PANTHER); PTHR27008 (PANTHER); PTHR27008 (PANTHER); PTHR27008:SF170 (PANTHER); SSF52058 (SUPERFAMILY)	no GO terms	no GO terms	no GO terms	signalling.receptor kinases.leucine rich repeat XII	signalling.receptor kinases.leucine rich repeat XI	Signalling receptor kinases		3	1	7194747	P	19.75818924	19.72205985	17.0584687	15.05651203	11.51173284	10.32422263	18.26860922	18.90222892	18.22825744	26.54480996	23.27592472	16.28270511	22.57118158	20.25969932	14.32961368	16.93593216	16.15697404	11.78148227	18.87732383	20.43847117	19.26297559	18.82588185	16.03882052	15.67238731
Phatr3_J9509.t1	AT1G36050	1197	Predicted protein {ECO:0000313|EMBL:EEC51727.1} [Source:UniProtKB/TrEMBL,Acc:B7FPS4]	Endoplasmic reticulum vesicle transporter protein	IPR012936 (PFAM); IPR039542 (PFAM); PTHR10984:SF25 (PANTHER); PTHR10984 (PANTHER)	no GO terms	no GO terms	no GO terms	not assigned.unknown	not assigned.unknown	not assigned		3	1	7196442	O	58.94575467	57.71209454	61.42665193	28.50018918	27.68126165	25.74862986	53.8693891	48.18753337	46.93976163	83.87079396	78.42109721	74.84487861	75.68466341	78.1258138	73.43825044	77.18995365	76.21659857	68.14867062	85.74986206	83.58269106	94.9654049	86.19759163	84.51513619	77.56183858
Phatr3_J42893.t1	AT1G36310	5637	NA	S-adenosyl-L-methionine-dependent methyltransferases superfamily protein	IPR013216 (PFAM); IPR027450 (PFAM); IPR037151 (G3DSA:2.60.120.GENE3D); mobidb-lite (MOBIDB_LITE); PTHR13069 (PANTHER); IPR005123 (PROSITE_PROFILES); cd02440 (CDD); IPR029063 (SUPERFAMILY); SSF51197 (SUPERFAMILY)	F:methyltransferase activity; F:oxidoreductase activity; P:oxidation-reduction process	F:GO:0008168; F:GO:0016491; P:GO:0055114	F:methyltransferase activity; F:oxidoreductase activity; P:oxidation-reduction process	not assigned.unknown	not assigned.no ontology	not assigned		3	1	NA	O	22.97556401	18.64590962	17.2544662	5.285527925	5.078620232	4.745080802	17.80124946	16.00794298	14.43136065	28.51485084	28.533751	26.99133458	27.33727737	28.38073756	26.83686006	27.61563538	30.04077934	26.29744683	13.13845453	12.42938249	13.65247789	12.37491651	11.78859103	11.63420413
Phatr3_J46706.t1	AT1G37150	1074	Predicted protein {ECO:0000313|EMBL:ACI65135.1} [Source:UniProtKB/TrEMBL,Acc:B5Y3J0]	holocarboxylase synthetase 2 (HCS2)	G3DSA:3.30.930.10 (GENE3D); IPR004143 (PFAM); PTHR12835 (PANTHER); PTHR12835:SF5 (PANTHER); IPR004408 (CDD); SSF55681 (SUPERFAMILY)	F:biotin-[acetyl-CoA-carboxylase] ligase activity; P:cellular protein modification process	F:GO:0004077; P:GO:0006464	F:biotin-[acetyl-CoA-carboxylase] ligase activity; P:cellular protein modification process	Co-factor and vitamine metabolism	not assigned.unknown	Co-factor and vitamine metabolism		3	1	7204617	M	83.9942244	89.28877306	80.4068224	20.20516083	24.24924914	24.39678074	84.82678981	83.2429491	70.36479703	136.1956311	129.0984115	115.0882326	123.0414199	126.6296368	111.4131537	123.7312034	125.9332552	105.5869204	95.37683634	100.110879	117.2904702	105.8584432	106.2709253	99.24642603
Phatr3_J18622.t1	AT1G44900	2976	Predicted protein {ECO:0000313|EMBL:ACI65871.1} [Source:UniProtKB/TrEMBL,Acc:B5Y535]	MINICHROMOSOME MAINTENANCE 2 (MCM2)	IPR001208 (PRINTS); IPR008045 (PRINTS); G3DSA:2.40.50.140 (GENE3D); G3DSA:3.30.1640.10 (GENE3D); IPR041562 (PFAM); IPR027925 (PFAM); G3DSA:2.20.28.10 (GENE3D); G3DSA:3.40.50.300 (GENE3D); IPR033762 (PFAM); IPR008045 (PFAM); IPR001208 (PFAM); mobidb-lite (MOBIDB_LITE); mobidb-lite (MOBIDB_LITE); mobidb-lite (MOBIDB_LITE); mobidb-lite (MOBIDB_LITE); mobidb-lite (MOBIDB_LITE); IPR031327 (PANTHER); I…	F:DNA binding; F:ATP binding; C:nucleus; P:DNA replication initiation; C:MCM complex; P:negative regulation of DNA helicase activity	F:GO:0003677; F:GO:0005524; C:GO:0005634; P:GO:0006270; C:GO:0042555; P:GO:1905775	F:DNA binding; F:ATP binding; C:nucleus; P:DNA replication initiation; C:MCM complex; P:negative regulation of DNA helicase activity	DNA.synthesis/chromatin structure	DNA.synthesis chromatin structure	DNA synthesis chromatin structure		3	1	7203986	O	14.40103944	16.35745101	16.61978302	4.221557903	5.455608332	3.696754236	11.89227118	13.38823826	13.91380393	17.50735501	16.05175172	16.38803401	14.24729224	15.55710706	16.3841096	9.659820712	9.521703239	10.238915	6.879863133	7.861000235	7.800978426	6.901177383	5.343130827	5.181628669
Phatr3_J18194.t1	AT1G44910	2580	Predicted protein {ECO:0000313|EMBL:EEC50490.1} [Source:UniProtKB/TrEMBL,Acc:B7FSJ8]	pre-mRNA-processing protein 40A (PRP40A)	IPR001202 (PFAM); G3DSA:2.20.70.10 (GENE3D); IPR006942 (PFAM); G3DSA:2.20.70.10 (GENE3D); mobidb-lite (MOBIDB_LITE); mobidb-lite (MOBIDB_LITE); mobidb-lite (MOBIDB_LITE); IPR006942 (PANTHER); IPR001202 (PROSITE_PROFILES); IPR001202 (PROSITE_PROFILES); IPR001202 (CDD); IPR001202 (CDD); IPR036020 (SUPERFAMILY); IPR036020 (SUPERFAMILY)	F:protein binding; C:nucleus; P:negative regulation of transcription, DNA-templated	F:GO:0005515; C:GO:0005634; P:GO:0045892	F:protein binding; C:nucleus; P:negative regulation of transcription, DNA-templated	not assigned.no ontology	not assigned.unknown	not assigned		3	1	7197214	O	26.9226738	20.40293759	21.57349177	3.77243288	3.660203103	2.91330222	19.47735886	19.04049594	17.78579829	31.88927342	29.92801218	27.98986983	30.6952205	32.44024097	29.36828618	32.11659132	35.60412668	27.99878989	30.08368985	29.33664976	37.88022114	30.38375764	33.74877038	28.68935241
Phatr3_J43211.t1	AT1G44910	2629	Predicted protein {ECO:0000313|EMBL:EEC51421.1} [Source:UniProtKB/TrEMBL,Acc:B7FR02]	pre-mRNA-processing protein 40A (PRP40A)	G3DSA:2.20.70.10 (GENE3D); IPR036517 (G3DSA:1.10.10.GENE3D); IPR036517 (G3DSA:1.10.10.GENE3D); IPR002713 (PFAM); IPR001202 (PFAM); IPR036517 (G3DSA:1.10.10.GENE3D); mobidb-lite (MOBIDB_LITE); mobidb-lite (MOBIDB_LITE); mobidb-lite (MOBIDB_LITE); mobidb-lite (MOBIDB_LITE); mobidb-lite (MOBIDB_LITE); mobidb-lite (MOBIDB_LITE); mobidb-lite (MOBIDB_LITE); mobidb-lite (MOBIDB_LITE); mobidb-lite (MOBID…	F:protein binding; P:mRNA cis splicing, via spliceosome	F:GO:0005515; P:GO:0045292	F:protein binding; P:mRNA cis splicing, via spliceosome	not assigned.no ontology	not assigned.unknown	not assigned		3	1	7196575	M	13.31978242	13.09740783	13.51741516	0.925530319	1.172120855	0.94235305	10.32613482	9.501393456	10.38339855	17.15600128	17.01700037	18.14893591	14.12077007	15.74270137	17.04106753	18.88578198	17.5398664	19.13265802	7.28191389	9.800668178	8.019121826	7.254055062	7.337104251	8.325294598
Phatr3_J49419.t1	AT1G45231	1032	Predicted protein {ECO:0000313|EMBL:EEC44382.1} [Source:UniProtKB/TrEMBL,Acc:B7GAI9]	S-adenosyl-L-methionine-dependent methyltransferases superfamily protein	IPR019012 (PFAM); PTHR14741:SF32 (PANTHER); PTHR14741 (PANTHER); cd02440 (CDD); IPR029063 (SUPERFAMILY)	P:RNA methylation; F:methyltransferase activity; P:7-methylguanosine RNA capping	P:GO:0001510; F:GO:0008168; P:GO:0009452	P:RNA methylation; F:methyltransferase activity; P:7-methylguanosine RNA capping	not assigned.no ontology	not assigned.no ontology	not assigned		3	1	7195910	O	7.495402035	8.174521194	8.737328414	2.165299485	2.568563581	2.319248974	7.530431324	8.431215917	8.31680805	12.32017061	13.15844588	14.34235851	8.993097023	13.29727007	13.06568415	10.46884354	11.60123081	12.16069749	5.115999746	8.108944149	7.611376048	6.342099124	5.478434916	4.935802565
Phatr3_J46007.t1	AT1G48310	3879	Predicted protein {ECO:0000313|EMBL:EEC48339.1} [Source:UniProtKB/TrEMBL,Acc:B7FZH5]	chromatin remodeling factor18 (CHR18)	IPR001650 (PFAM); G3DSA:3.40.50.300 (GENE3D); G3DSA:3.40.50.300 (GENE3D); IPR000330 (PFAM); mobidb-lite (MOBIDB_LITE); mobidb-lite (MOBIDB_LITE); mobidb-lite (MOBIDB_LITE); mobidb-lite (MOBIDB_LITE); mobidb-lite (MOBIDB_LITE); mobidb-lite (MOBIDB_LITE); IPR030101 (PTHR45766:PANTHER); PTHR45766 (PANTHER); IPR001650 (PROSITE_PROFILES); IPR014001 (PROSITE_PROFILES); IPR001650 (CDD); cd00046 (CDD); I…	F:ATP binding; P:DNA repair; P:replication fork processing; F:annealing helicase activity	F:GO:0005524; P:GO:0006281; P:GO:0031297; F:GO:0036310	F:ATP binding; P:DNA repair; P:replication fork processing; F:annealing helicase activity	RNA.regulation of transcription.Chromatin Remodeling Factors	RNA.regulation of transcription.Chromatin Remodeling Factors	Transcription factor		3	1	7201067	O	9.350882612	9.087618192	11.16125038	1.369774743	1.887784974	1.721192954	5.144008187	6.71063058	7.1237172	10.05379024	9.244771803	9.361635149	9.570380126	9.788045096	8.858444539	14.15615477	15.35154983	10.76717372	6.414323594	8.729916144	7.114968371	7.621952554	9.393543185	9.458856751
Phatr3_J10089.t1	AT1G48605	738	Predicted protein {ECO:0000313|EMBL:EEC50576.1} [Source:UniProtKB/TrEMBL,Acc:B7FT21]	ATHAL3B	IPR036551 (G3DSA:3.40.50.GENE3D); IPR003382 (PFAM); PTHR14359 (PANTHER); IPR036551 (SUPERFAMILY)	F:catalytic activity	F:GO:0003824	F:catalytic activity	Co-factor and vitamine metabolism.pantothenate.phosphopantothenoylcysteine decarboxylase (PPCDC)	Co-factor and vitamine metabolism.pantothenate.phosphopantothenoylcysteine decarboxylase (PPCDC)	Co-factor and vitamine metabolism		3	1	7197223	M	12.46433808	14.75537018	12.66724586	2.153172243	1.885701556	2.617301082	10.88611463	9.186369537	9.304006404	16.17449315	15.36346448	18.18741134	13.02256565	15.32714243	17.09195713	15.08490414	16.43538588	13.19603752	12.39289613	13.5429323	10.09166245	10.85642199	9.238145152	12.13259396
Phatr3_J43375.t1	AT1G48950	1299	Predicted protein {ECO:0000313|EMBL:EEC50403.1} [Source:UniProtKB/TrEMBL,Acc:B7FS17]	C3HC zinc finger-like	IPR012935 (PFAM); PTHR15835 (PANTHER); PTHR15835:SF2 (PANTHER)	C:nucleus; F:zinc ion binding	C:GO:0005634; F:GO:0008270	C:nucleus; F:zinc ion binding	not assigned.unknown	not assigned.unknown	not assigned		3	1	7197409	O	23.8191067	21.6035138	20.59462256	3.172883289	2.754828931	2.230448266	18.02866387	17.97361287	13.11800441	36.0384416	33.89880485	33.4400607	29.88414332	34.62868971	31.94400627	33.05122916	34.69336273	32.0363886	31.10739218	36.47542601	35.52001531	37.20980989	37.26727493	35.55195607
Phatr3_J44023.t1	AT1G49040	3927	Predicted protein {ECO:0000313|EMBL:ACI65874.1} [Source:UniProtKB/TrEMBL,Acc:B5Y541]	STOMATAL CYTOKINESIS-DEFECTIVE 1 (SCD1)	IPR011990 (G3DSA:1.25.40.GENE3D); IPR001194 (PFAM); G3DSA:3.40.50.11500 (GENE3D); G3DSA:3.30.450.200 (GENE3D); IPR005112 (PFAM); IPR005113 (PFAM); IPR002885 (TIGRFAM); mobidb-lite (MOBIDB_LITE); mobidb-lite (MOBIDB_LITE); mobidb-lite (MOBIDB_LITE); mobidb-lite (MOBIDB_LITE); mobidb-lite (MOBIDB_LITE); mobidb-lite (MOBIDB_LITE); mobidb-lite (MOBIDB_LITE); PTHR12296:SF21 (PANTHER); PTHR12296 (PANTH…	F:protein binding	F:GO:0005515	F:protein binding	cell.division	cell.division	Cell division		3	1	7203989	O	68.86181056	56.79661557	55.68127856	15.2374152	13.54235413	13.69747269	53.94023407	47.57271178	48.01976109	75.734267	69.607382	64.58998661	73.57576959	69.42048853	63.84299165	75.33422514	74.64795883	62.33055145	86.84499045	82.349712	91.96162327	83.78411754	92.15208581	81.57601498
Phatr3_J44845.t1	AT1G49040	3795	Predicted protein {ECO:0000313|EMBL:EEC49695.1} [Source:UniProtKB/TrEMBL,Acc:B7FVV2]	STOMATAL CYTOKINESIS-DEFECTIVE 1 (SCD1)	G3DSA:3.40.50.11500 (GENE3D); IPR011990 (G3DSA:1.25.40.GENE3D); IPR002885 (TIGRFAM); IPR005113 (PFAM); IPR001194 (PFAM); IPR005112 (PFAM); mobidb-lite (MOBIDB_LITE); mobidb-lite (MOBIDB_LITE); mobidb-lite (MOBIDB_LITE); mobidb-lite (MOBIDB_LITE); PTHR12296 (PANTHER); IPR037516 (PROSITE_PROFILES); IPR002885 (PROSITE_PROFILES)	F:protein binding	F:GO:0005515	F:protein binding	cell.division	cell.division	Cell division		3	1	7199786	O	45.50311966	39.37802101	43.15236693	22.33607694	20.55297572	23.85553666	41.88306683	36.77965204	41.92319091	38.02137695	39.47671783	39.95902979	37.98677254	40.3884785	40.03473556	39.75706602	40.50268667	36.33666397	49.35574416	43.29445097	57.72989356	46.29792868	50.0722073	44.1519001
Phatr3_EG02243.t1	AT1G49040	8019	Predicted protein {ECO:0000313|EMBL:EEC44818.1} [Source:UniProtKB/TrEMBL,Acc:B7G9H2]	STOMATAL CYTOKINESIS-DEFECTIVE 1 (SCD1)	IPR020472 (PRINTS); G3DSA:3.40.50.11500 (GENE3D); IPR015943 (G3DSA:2.130.10.GENE3D); IPR001680 (PFAM); IPR001194 (PFAM); mobidb-lite (MOBIDB_LITE); mobidb-lite (MOBIDB_LITE); mobidb-lite (MOBIDB_LITE); mobidb-lite (MOBIDB_LITE); mobidb-lite (MOBIDB_LITE); mobidb-lite (MOBIDB_LITE); mobidb-lite (MOBIDB_LITE); mobidb-lite (MOBIDB_LITE); mobidb-lite (MOBIDB_LITE); mobidb-lite (MOBIDB_LITE); mobidb-l…	F:protein binding	F:GO:0005515	F:protein binding	cell.division	not assigned.unknown	Cell division		3	1	7195450	O	61.09016776	46.0524802	48.628104	31.14200558	25.95306239	27.79999556	50.0932323	44.91202211	53.97576779	31.74951709	28.54148585	27.11921625	30.96674463	29.14102642	27.47320932	35.81424428	35.24553522	28.83380079	30.37454458	27.88500812	32.30792596	24.60303892	31.84879054	27.80780247
Phatr3_J44515.t1	AT1G49520	1833	Predicted protein {ECO:0000313|EMBL:EEC50240.1} [Source:UniProtKB/TrEMBL,Acc:B7FUD5]	SWIB complex BAF60b domain-containing protein	IPR003121 (PFAM); mobidb-lite (MOBIDB_LITE); PTHR13844:SF7 (PANTHER); PTHR13844 (PANTHER); PTHR13844:SF7 (PANTHER); PTHR13844 (PANTHER); IPR036885 (SUPERFAMILY)	F:protein binding	F:GO:0005515	F:protein binding	RNA.regulation of transcription.Chromatin Remodeling Factors	not assigned.unknown	Transcription factor		3	1	7197732	O	23.52363314	28.34201707	28.41208946	8.804527456	10.01445526	12.00386318	21.08400854	21.65759964	22.40727565	30.01529677	29.92112626	31.29655394	41.7908136	43.48397757	41.2180567	41.66857485	39.95985949	37.90284406	22.03366949	24.71246092	26.08208536	29.79666278	24.8114504	28.63583409
Phatr3_EG00556.t1	AT1G49540	2757	NA	elongator protein 2 (ELP2)	IPR020472 (PRINTS); IPR015943 (G3DSA:2.130.10.GENE3D); IPR001680 (PFAM); IPR037289 (PANTHER); IPR001680 (PROSITE_PROFILES); IPR017986 (PROSITE_PROFILES); IPR001680 (PROSITE_PROFILES); IPR001680 (PROSITE_PROFILES); IPR001680 (PROSITE_PROFILES); IPR017986 (PROSITE_PROFILES); IPR017986 (PROSITE_PROFILES); IPR017986 (PROSITE_PROFILES); IPR001680 (PROSITE_PROFILES); IPR036322 (SUPERFAMILY); IPR036322 …	P:tRNA wobble uridine modification; F:protein binding; C:Elongator holoenzyme complex	P:GO:0002098; F:GO:0005515; C:GO:0033588	P:tRNA wobble uridine modification; F:protein binding; C:Elongator holoenzyme complex	not assigned.no ontology	not assigned.no ontology	not assigned		3	1	NA	O	39.5638546	30.98915221	28.07628046	13.38249851	12.09041604	11.71228923	27.90221576	25.91842012	20.54676931	47.51305018	43.64379369	42.69895162	44.95798437	45.83054899	42.31283907	47.94440106	49.53186591	41.87831926	48.40327607	46.27356281	57.76968878	48.12072569	52.94844402	45.91498111
Phatr3_J23811.t1	AT1G49820	2454	Predicted protein {ECO:0000313|EMBL:EEC43514.1} [Source:UniProtKB/TrEMBL,Acc:B7GD47]	S-methyl-5-thioribose kinase (MTK)	G3DSA:3.30.200.20 (GENE3D); IPR000649 (PFAM); IPR002575 (PFAM); IPR009212 (TIGRFAM); IPR011559 (TIGRFAM); G3DSA:3.40.50.10470 (GENE3D); IPR027363 (G3DSA:1.20.120.GENE3D); IPR005251 (TIGRFAM); G3DSA:3.90.1200.10 (GENE3D); PTHR34273 (PANTHER); IPR005251 (HAMAP); IPR009212 (HAMAP); IPR037171 (SUPERFAMILY); IPR011009 (SUPERFAMILY)	P:methionine biosynthetic process; P:cellular metabolic process; P:cellular biosynthetic process; F:S-methyl-5-thioribose kinase activity	P:GO:0009086; P:GO:0044237; P:GO:0044249; F:GO:0046522	P:methionine biosynthetic process; P:cellular metabolic process; P:cellular biosynthetic process; F:S-methyl-5-thioribose kinase activity	amino acid metabolism.misc	amino acid metabolism.misc	misc		3	1	7198852	O	77.84410631	63.00104015	58.7224998	12.64709017	13.62374916	14.61287021	67.50914991	59.67026433	52.13883295	81.89938499	75.84110861	66.85230551	66.88463139	65.01376938	56.96675387	82.11704341	81.93755558	70.26682922	90.9293288	94.54449501	89.14231154	85.03275048	101.8200576	91.93045414
Phatr3_J49508.t1	AT1G50170	954	Predicted protein {ECO:0000313|EMBL:EEC44432.1} [Source:UniProtKB/TrEMBL,Acc:B7GAU6]	sirohydrochlorin ferrochelatase B (SIRB)	IPR002762 (PFAM); G3DSA:3.40.50.1400 (GENE3D); mobidb-lite (MOBIDB_LITE); PTHR33542 (PANTHER); cd03416 (CDD); SSF53800 (SUPERFAMILY)	P:cobalamin biosynthetic process; F:sirohydrochlorin cobaltochelatase activity	P:GO:0009236; F:GO:0016852	P:cobalamin biosynthetic process; F:sirohydrochlorin cobaltochelatase activity	tetrapyrrole synthesis.sirohydrochlorin ferrochelatase	not assigned.unknown	tetrapyrrole synthesis		3	1	7195731	P	25.91347646	28.60400421	30.0577997	15.77173277	16.39357435	15.58142244	22.73209755	26.82964914	22.20673227	40.55303596	39.1097583	39.65480879	40.93821531	44.48615101	48.05542196	39.14437151	41.64985556	44.41117314	24.40316424	28.03824413	32.16221551	33.31745415	28.49880627	27.48935481
Phatr3_J49228.t1	AT1G50480	5973	Predicted protein {ECO:0000313|EMBL:EEC44518.1} [Source:UniProtKB/TrEMBL,Acc:B7G9W9]	10-formyltetrahydrofolate synthetase (THFS)	IPR006869 (PFAM); mobidb-lite (MOBIDB_LITE); mobidb-lite (MOBIDB_LITE); mobidb-lite (MOBIDB_LITE); mobidb-lite (MOBIDB_LITE); mobidb-lite (MOBIDB_LITE); mobidb-lite (MOBIDB_LITE); mobidb-lite (MOBIDB_LITE); mobidb-lite (MOBIDB_LITE); mobidb-lite (MOBIDB_LITE); PTHR46361:SF1 (PANTHER); PTHR46361 (PANTHER)	no GO terms	no GO terms	no GO terms	C1-metabolism.formate-tetrahydrofolate ligase	C1-metabolism.formate-tetrahydrofolate ligase	C1-metabolism		3	1	7195529	O	120.2634189	80.83675492	71.68445288	40.93649784	31.38704711	28.97092185	72.41264069	57.72877393	45.95459517	145.2948906	127.2782808	104.7855573	144.472298	138.4720571	110.0036573	145.8191736	138.6296434	114.1903053	163.1615794	140.5552518	173.8106387	146.5563594	170.3164114	154.8323738
Phatr3_J32759.t1	AT1G50500	2715	NA	HEAT-INTOLERANT 1 (HIT1)	IPR007234 (PFAM); mobidb-lite (MOBIDB_LITE); mobidb-lite (MOBIDB_LITE); IPR039766 (PANTHER)	C:GARP complex; P:retrograde transport, endosome to Golgi	C:GO:0000938; P:GO:0042147	C:GARP complex; P:retrograde transport, endosome to Golgi	cell.vesicle transport	cell.vesicle transport	Cell vesicle transport		3	1	NA	O	38.32783959	37.39762798	33.43128448	5.560180698	5.955661678	5.413154531	30.63537335	26.92026686	24.95118623	43.45046307	41.04925048	36.72265882	41.6798281	40.66153233	35.18136298	44.10121679	42.30663709	38.10713788	48.38644768	46.72110001	52.19124865	47.20258405	52.68805105	49.10237289
Phatr3_J9211.t1	AT1G50510	2211	Predicted protein {ECO:0000313|EMBL:EEC51949.1} [Source:UniProtKB/TrEMBL,Acc:B7FQY2]	indigoidine synthase A family protein	IPR029056 (G3DSA:3.40.1190.GENE3D); IPR007342 (PFAM); IPR011611 (PFAM); IPR022830 (G3DSA:3.40.1790.GENE3D); IPR007342 (PANTHER); IPR007342 (HAMAP); cd01941 (CDD); IPR022830 (SUPERFAMILY); IPR029056 (SUPERFAMILY)	F:hydrolase activity, acting on glycosyl bonds	F:GO:0016798	F:hydrolase activity, acting on glycosyl bonds	not assigned.no ontology	not assigned.no ontology	not assigned		3	1	NA	M	36.99461513	26.00780293	26.55334706	3.144303428	3.117127906	2.544885637	21.87301857	20.75886622	17.80006653	44.91390511	44.32430523	38.44081336	40.61223623	38.94489973	35.50901476	52.45452009	53.62935698	40.98138552	5.932218127	5.97616965	4.763201349	5.631222996	5.32102119	5.660560209
Phatr3_EG00966.t1	AT1G50940	819	NA	electron transfer flavoprotein alpha (ETFALPHA)	IPR021137 (PFAM); G3DSA:2.40.50.530 (GENE3D); mobidb-lite (MOBIDB_LITE); mobidb-lite (MOBIDB_LITE); IPR021137 (PANTHER); PTHR33343:SF1 (PANTHER); IPR037229 (SUPERFAMILY)	F:structural constituent of ribosome; C:ribosome; P:translation	F:GO:0003735; C:GO:0005840; P:GO:0006412	F:structural constituent of ribosome; C:ribosome; P:translation	mitochondrial electron transport / ATP synthesis.electron transfer flavoprotein	mitochondrial electron transport ATP synthesis.electron transfer flavoprotein	mitochondrial electron transport		3	1	NA	O	31.78032654	37.89110871	39.70768417	15.15797767	17.5584372	17.94470641	32.37764898	34.97050118	28.67883293	52.88712462	54.19550762	47.8750818	53.43853729	52.72907805	51.94037871	44.0481719	47.17466434	47.25727223	47.76526728	53.1577119	56.78754975	53.55229942	56.11411794	51.82084197
Phatr3_J29340.t1	AT1G51710	1701	NA	ubiquitin-specific protease 6 (UBP6)	IPR001394 (PFAM); G3DSA:3.10.20.90 (GENE3D); mobidb-lite (MOBIDB_LITE); mobidb-lite (MOBIDB_LITE); PTHR43982 (PANTHER); IPR028889 (PROSITE_PROFILES); IPR000626 (PROSITE_PROFILES); cd01769 (CDD); IPR038765 (SUPERFAMILY); IPR029071 (SUPERFAMILY)	F:protein binding; P:protein deubiquitination; F:thiol-dependent ubiquitinyl hydrolase activity	F:GO:0005515; P:GO:0016579; F:GO:0036459	F:protein binding; P:protein deubiquitination; F:thiol-dependent ubiquitinyl hydrolase activity	protein.degradation.ubiquitin.ubiquitin protease	protein.degradation.ubiquitin.ubiquitin protease	Protein degradation ubiquitin		3	1	NA	O	51.18981944	53.87128041	56.53701413	13.0785277	14.37580188	14.31778691	44.66857023	39.68569862	41.08038806	70.6322161	70.2474737	63.42393387	67.13531823	69.38547905	65.43590769	85.52389317	85.32247214	72.03799874	56.95754792	63.00020048	61.13787636	64.77069134	68.95615488	73.55390435
Phatr3_J49685.t1	AT1G52590	582	Predicted protein {ECO:0000313|EMBL:EEC44208.1} [Source:UniProtKB/TrEMBL,Acc:B7GBG5]	Putative thiol-disulphide oxidoreductase DCC	IPR007263 (PFAM); PTHR33639 (PANTHER); PTHR33639:SF2 (PANTHER)	no GO terms	no GO terms	no GO terms	not assigned.unknown	not assigned.unknown	not assigned		3	1	7198168	M	36.63954675	42.15390584	43.68796671	4.692722366	6.433324969	6.421244944	21.74362213	25.78909033	20.21463247	60.92850478	58.36900978	58.36679596	63.62419659	62.67555535	57.92004314	52.62294892	61.35444065	51.66566353	26.82214138	37.51863161	37.69011595	36.9365837	33.07160726	32.5470383
Phatr3_J28445.t1	AT1G52740	564	Histone H2A {ECO:0000256|RuleBase:RU000527} [Source:UniProtKB/TrEMBL,Acc:B7G2A5]	histone H2A protein 9 (HTA9)	IPR002119 (PRINTS); IPR009072 (G3DSA:1.10.20.GENE3D); IPR032454 (PFAM); IPR007125 (PFAM); mobidb-lite (MOBIDB_LITE); PTHR23430 (PANTHER); PTHR23430:SF7 (PANTHER); IPR002119 (CDD); IPR009072 (SUPERFAMILY)	C:nucleosome; F:DNA binding; C:nucleus; F:protein heterodimerization activity	C:GO:0000786; F:GO:0003677; C:GO:0005634; F:GO:0046982	C:nucleosome; F:DNA binding; C:nucleus; F:protein heterodimerization activity	DNA.synthesis/chromatin structure.histone	DNA.synthesis chromatin structure.histone.core.H2A	DNA synthesis chromatin structure		3	1	7202130	O	230.9307937	422.324232	441.0068099	133.1244551	235.9362275	240.6270589	287.5918923	384.8476342	370.7250637	276.3793678	291.4193027	272.0518152	263.0366754	281.0911466	276.1692852	211.8793215	203.2861588	211.1221278	153.3908545	183.1277454	204.2999694	180.0394603	159.0263151	140.1994371
Phatr3_J48883.t1	AT1G53023	1245	Predicted protein {ECO:0000313|EMBL:EEC45211.1} [Source:UniProtKB/TrEMBL,Acc:B7G8Q3]	Ubiquitin-conjugating enzyme family protein	IPR000608 (PFAM); IPR016135 (G3DSA:3.10.110.GENE3D); PTHR46116:SF6 (PANTHER); PTHR46116 (PANTHER); IPR000608 (PROSITE_PROFILES); IPR000608 (CDD); IPR016135 (SUPERFAMILY)	no GO terms	no GO terms	no GO terms	NA	protein.degradation.ubiquitin	Protein degradation ubiquitin		3	1	7194961	O	37.65615785	34.29479971	30.48776502	2.273477499	2.342034841	1.7200974	25.89624849	23.23765004	15.3347961	62.42982383	63.71382396	49.80661168	57.51710074	64.02098867	50.16897722	75.68540651	85.70811337	61.48917495	45.36247918	50.64354227	56.4711345	47.91784806	65.26248686	57.83846293
Phatr3_J32791.t1	AT1G53280	639	Predicted protein {ECO:0000313|EMBL:EEC50507.1} [Source:UniProtKB/TrEMBL,Acc:B7FSM8]	Class I glutamine amidotransferase-like superfamily protein	IPR002818 (PFAM); IPR006287 (TIGRFAM); IPR029062 (G3DSA:3.40.50.GENE3D); PTHR43444:SF2 (PANTHER); PTHR43444 (PANTHER); cd03135 (CDD); IPR029062 (SUPERFAMILY)	no GO terms	no GO terms	no GO terms	not assigned.no ontology	Co-factor and vitamine metabolism.thiamine	Co-factor and vitamine metabolism		3	1	7197297	O	146.2445096	146.5696271	143.8594729	53.15454435	59.94279741	60.06169059	105.840733	102.5784742	89.6329631	172.2612832	167.8775945	144.0868977	163.0086439	163.569845	138.1800478	195.2440389	201.8443389	165.9956902	143.844869	149.65118	164.6291273	154.7874664	174.191082	172.3511868
Phatr3_J13757.t1	AT1G53670	657	Predicted protein {ECO:0000313|EMBL:EEC47280.1} [Source:UniProtKB/TrEMBL,Acc:B7G2C7]	methionine sulfoxide reductase B 1 (MSRB1)	IPR002579 (PFAM); G3DSA:2.170.150.20 (GENE3D); mobidb-lite (MOBIDB_LITE); mobidb-lite (MOBIDB_LITE); PTHR10173:SF52 (PANTHER); IPR028427 (PANTHER); IPR002579 (PROSITE_PROFILES); IPR011057 (SUPERFAMILY)	P:response to oxidative stress; F:oxidoreductase activity, acting on a sulfur group of donors, disulfide as acceptor; P:protein repair; F:peptide-methionine (R)-S-oxide reductase activity; P:oxidation-reduction process	P:GO:0006979; F:GO:0016671; P:GO:0030091; F:GO:0033743; P:GO:0055114	P:response to oxidative stress; F:oxidoreductase activity, acting on a sulfur group of donors, disulfide as acceptor; P:protein repair; F:peptide-methionine (R)-S-oxide reductase activity; P:oxidation-reduction process	RNA.regulation of transcription.putative transcription regulator	not assigned.unknown	Transcription factor		3	1	7201997	P	19.56963167	25.61517563	30.87987302	3.401201017	5.194597306	5.624313462	16.22439468	20.25160097	12.93639247	43.97158403	42.14062731	40.3696369	40.15553417	39.57192461	37.73632859	36.32025704	38.51485562	38.12706279	27.7466604	33.13254646	30.9078763	29.62841773	27.74607294	27.43849833
Phatr3_EG01473.t1	AT1G54210	318	NA	AUTOPHAGY 12 A (ATG12A)	G3DSA:3.10.20.90 (GENE3D); IPR007242 (PFAM); IPR007242 (PANTHER); PTHR13385:SF0 (PANTHER); IPR029071 (SUPERFAMILY)	P:autophagosome assembly; C:cytoplasm	P:GO:0000045; C:GO:0005737	P:autophagosome assembly; C:cytoplasm	protein.degradation.autophagy	not assigned.unknown	Protein degradation		3	1	NA	O	59.82561583	53.32796999	49.10019766	7.963944269	8.023126431	9.111170746	53.50023927	44.46273299	30.67688904	77.64174222	67.16375453	63.45733072	71.999901	61.76589562	61.14072186	75.03902161	79.07992313	67.87963668	61.83587511	63.07273157	73.67627625	67.83749097	72.16211496	61.38176874
Phatr3_J5588.t1	AT1G54490	1563	Predicted protein {ECO:0000313|EMBL:EEC51826.1} [Source:UniProtKB/TrEMBL,Acc:B7FQA4]	exoribonuclease 4 (XRN4)	G3DSA:3.40.50.12390 (GENE3D); IPR041412 (PFAM); IPR004859 (PFAM); IPR027073 (PANTHER)	F:nucleic acid binding; F:exonuclease activity	F:GO:0003676; F:GO:0004527	F:nucleic acid binding; F:exonuclease activity	DNA.unspecified	DNA.unspecified	DNA unspecified		3	1	7196812	O	7.958494001	7.765619022	9.417018972	2.28748721	1.589945787	1.961173864	5.677610046	5.845211495	7.339628852	12.73678007	13.66479459	15.52813665	11.39345842	13.71663968	15.86229551	13.55402039	14.65086999	12.71845569	6.277106766	7.857711621	5.931393978	5.33062617	5.053495908	6.339687867
Phatr3_J51848.t1	AT1G54560	3735	Myosin G {ECO:0000313|EMBL:ACS35543.1} [Source:UniProtKB/TrEMBL,Acc:C6JVY9]	XIE	IPR001609 (PRINTS); IPR036961 (G3DSA:3.40.850.GENE3D); G3DSA:1.20.120.720 (GENE3D); IPR001609 (PFAM); G3DSA:1.20.5.190 (GENE3D); G3DSA:1.20.58.530 (GENE3D); G3DSA:1.10.10.820 (GENE3D); mobidb-lite (MOBIDB_LITE); PTHR13140:SF756 (PANTHER); PTHR13140 (PANTHER); IPR000048 (PROSITE_PROFILES); IPR001609 (PROSITE_PROFILES); cd00124 (CDD); IPR027417 (SUPERFAMILY)	F:motor activity; F:protein binding; F:ATP binding; C:myosin complex	F:GO:0003774; F:GO:0005515; F:GO:0005524; C:GO:0016459	F:motor activity; F:protein binding; F:ATP binding; C:myosin complex	cell.organisation	cell.organisation.cytoskeleton.Myosin.Class VII	Cell organisation		3	1	7200538	O	32.39465084	29.86966426	33.41672061	7.432011241	8.436648235	8.656699334	23.04231883	21.40309872	23.32727389	44.59719281	43.05242509	43.51771161	40.16106333	41.23684144	41.4348238	39.5028019	39.44560893	37.3504737	23.66350895	26.51461115	26.71668846	22.91657487	21.58164271	21.99640908
Phatr3_J30620.t1	AT1G54730	1548	Glucose transport protein {ECO:0000313|EMBL:EEC43921.1} [Source:UniProtKB/TrEMBL,Acc:B7GBW9]	Major facilitator superfamily protein	IPR003663 (PRINTS); IPR005828 (PFAM); G3DSA:1.20.1250.20 (GENE3D); IPR003663 (TIGRFAM); mobidb-lite (MOBIDB_LITE); mobidb-lite (MOBIDB_LITE); PTHR23503 (PANTHER); IPR020846 (PROSITE_PROFILES); IPR020846 (CDD); IPR036259 (SUPERFAMILY)	C:membrane; C:integral component of membrane; F:transmembrane transporter activity; P:transmembrane transport	C:GO:0016020; C:GO:0016021; F:GO:0022857; P:GO:0055085	C:membrane; C:integral component of membrane; F:transmembrane transporter activity; P:transmembrane transport	transporter.sugars	major CHO metabolism.degradation.starch.transporter	Transport sugars		3	1	7198458	O	149.3340685	112.9696585	100.736257	8.019627722	7.020740455	6.645801154	90.87398881	61.82891672	52.55140826	172.633094	150.0659006	120.6777329	137.255051	131.7831685	105.0874381	163.9815377	162.8562881	133.8001009	267.1599238	217.2124594	259.8517518	200.0555635	332.5597979	245.0934461
Phatr3_Jdraft310.t1	AT1G54830	1380	Predicted protein {ECO:0000313|EMBL:EEC42817.1} [Source:UniProtKB/TrEMBL,Acc:B7S3P9]	nuclear factor Y, subunit C3 (NF-YC3)	IPR003958 (PFAM); IPR009072 (G3DSA:1.10.20.GENE3D); mobidb-lite (MOBIDB_LITE); mobidb-lite (MOBIDB_LITE); mobidb-lite (MOBIDB_LITE); mobidb-lite (MOBIDB_LITE); mobidb-lite (MOBIDB_LITE); PTHR10252 (PANTHER); PTHR10252:SF39 (PANTHER); IPR009072 (SUPERFAMILY)	F:protein heterodimerization activity	F:GO:0046982	F:protein heterodimerization activity	RNA.regulation of transcription.CCAAT box binding factor family, HAP5	RNA.regulation of transcription.CCAAT box binding factor family, HAP5	Transcription factor		3	1	7204828	O	124.5654787	109.4435652	114.4411253	24.46893022	19.5685458	17.00924106	96.99036265	92.15929954	80.82349911	107.2636218	100.3767058	92.53319433	91.0472178	86.85948959	87.62254605	99.83516665	100.6608863	83.48371696	96.11388965	101.8249866	94.73993753	93.95624929	93.97302326	90.30272098
Phatr3_J47564.t1	AT1G55130	2049	Predicted protein {ECO:0000313|EMBL:EEC46544.1} [Source:UniProtKB/TrEMBL,Acc:B7G439]	transmembrane nine 6 (TMN6)	IPR004240 (PFAM); PTHR10766:SF55 (PANTHER); IPR004240 (PANTHER)	C:integral component of membrane	C:GO:0016021	C:integral component of membrane	DNA.unspecified	not assigned.unknown	DNA unspecified		3	1	7202793	P	68.74319693	53.62839586	42.16206819	15.02570601	13.58367739	11.57867074	62.47835364	52.67390828	40.64202504	69.26272481	62.45615277	55.43386842	61.55015668	57.9434768	51.37165608	62.95194388	61.36509408	54.95225121	102.7647055	87.37938768	103.3070224	82.74795156	99.95253753	80.83280031
Phatr3_J43785.t1	AT1G55620	1767	Predicted protein {ECO:0000313|EMBL:EEC50655.1} [Source:UniProtKB/TrEMBL,Acc:B7FTG7]	chloride channel F (CLC-F)	IPR001807 (PRINTS); IPR014743 (G3DSA:1.10.3080.GENE3D); IPR001807 (PFAM); PTHR43427:SF1 (PANTHER); PTHR43427 (PANTHER); cd00400 (CDD); IPR014743 (SUPERFAMILY)	F:voltage-gated chloride channel activity; P:chloride transport; C:membrane; P:transmembrane transport	F:GO:0005247; P:GO:0006821; C:GO:0016020; P:GO:0055085	F:voltage-gated chloride channel activity; P:chloride transport; C:membrane; P:transmembrane transport	transport.unspecified anions	transport.unspecified anions	Transport misc		3	1	7197057	P	9.346810705	10.57156124	11.31280278	2.501143521	2.212715044	1.901103022	10.46029537	9.253342969	7.890239726	13.59880018	12.90793069	12.04450181	10.984579	11.61200336	11.74172726	11.98920988	13.01860377	12.698989	10.99895832	12.14666693	12.98482343	10.90990063	11.92802952	10.25839314
Phatr3_J43960.t1	AT1G55750	1926	Predicted protein {ECO:0000313|EMBL:ACI65551.1} [Source:UniProtKB/TrEMBL,Acc:B5Y4W9]	BSD domain (BTF2-like transcription factors, Synapse-associated proteins and DOS2-like proteins)	IPR011993 (G3DSA:2.30.29.GENE3D); IPR005607 (PFAM); IPR013876 (PFAM); mobidb-lite (MOBIDB_LITE); PTHR12856:SF0 (PANTHER); IPR027079 (PANTHER); IPR005607 (PROSITE_PROFILES); cd13229 (CDD); SSF50729 (SUPERFAMILY)	C:transcription factor TFIIH core complex; P:nucleotide-excision repair; P:transcription, DNA-templated	C:GO:0000439; P:GO:0006289; P:GO:0006351	C:transcription factor TFIIH core complex; P:nucleotide-excision repair; P:transcription, DNA-templated	RNA.regulation of transcription.unclassified	RNA.regulation of transcription.General Transcription	Transcription factor		3	1	7204182	O	45.69816049	36.11361998	29.75967361	10.31309135	9.238427048	7.696098853	38.7959554	33.67539703	36.06389398	71.54612174	65.64617037	54.79740603	78.73855563	71.18187894	60.86290052	88.97113226	86.81014042	66.95854301	52.39736488	65.97508223	66.21057015	67.02772373	89.40279724	77.85421288
Phatr3_EG02245.t1	AT1G55860	4278	Predicted protein {ECO:0000313|EMBL:EEC44735.1} [Source:UniProtKB/TrEMBL,Acc:B7G8Z6]	ubiquitin-protein ligase 1 (UPL1)	IPR000408 (PRINTS); IPR009091 (G3DSA:2.130.10.GENE3D); PF13540 (PFAM); G3DSA:3.90.1750.10 (GENE3D); G3DSA:3.30.2410.10 (GENE3D); IPR000569 (PFAM); G3DSA:3.30.2160.10 (GENE3D); IPR009091 (G3DSA:2.130.10.GENE3D); mobidb-lite (MOBIDB_LITE); mobidb-lite (MOBIDB_LITE); mobidb-lite (MOBIDB_LITE); mobidb-lite (MOBIDB_LITE); mobidb-lite (MOBIDB_LITE); mobidb-lite (MOBIDB_LITE); mobidb-lite (MOBIDB_LITE);…	F:ubiquitin-protein transferase activity	F:GO:0004842	F:ubiquitin-protein transferase activity	protein.degradation.ubiquitin.E3.HECT	protein.degradation.ubiquitin.E3.HECT	Protein degradation ubiquitin		3	1	7195366	O	28.39280225	22.19477149	21.50362414	5.861864213	6.335670084	5.398512658	19.74936325	19.12711398	15.76657186	36.0826473	34.71148774	29.36589564	33.30149699	32.36452181	28.1331614	38.09027343	39.85275054	30.11022809	39.50751155	41.12280953	44.28913341	40.82015098	43.95245146	39.28328594
Phatr3_J14345.t1	AT1G55860	2295	Predicted protein {ECO:0000313|EMBL:EEC46427.1} [Source:UniProtKB/TrEMBL,Acc:B7G4C4]	ubiquitin-protein ligase 1 (UPL1)	G3DSA:3.90.1750.10 (GENE3D); G3DSA:3.30.2160.10 (GENE3D); G3DSA:3.30.2410.10 (GENE3D); IPR000569 (PFAM); mobidb-lite (MOBIDB_LITE); mobidb-lite (MOBIDB_LITE); mobidb-lite (MOBIDB_LITE); mobidb-lite (MOBIDB_LITE); mobidb-lite (MOBIDB_LITE); mobidb-lite (MOBIDB_LITE); PTHR11254 (PANTHER); IPR000569 (PROSITE_PROFILES); IPR000569 (CDD); IPR035983 (SUPERFAMILY)	F:ubiquitin-protein transferase activity	F:GO:0004842	F:ubiquitin-protein transferase activity	protein.degradation.ubiquitin.E3.HECT	protein.degradation.ubiquitin.E3.HECT	Protein degradation ubiquitin		3	1	7202676	O	70.66624258	60.93305762	60.01748485	27.76061752	32.42702399	32.82403474	48.66566185	48.68650634	46.13692587	93.79119263	90.13372606	83.58148721	98.69712888	95.74723068	88.77370697	97.11897664	95.42802872	84.32179947	74.09692712	77.80655398	86.39398849	83.67130278	84.41128707	80.17937055
Phatr3_J3171.t1	AT1G55900	1275	Predicted protein {ECO:0000313|EMBL:EEC51596.1} [Source:UniProtKB/TrEMBL,Acc:B7FP04]	TIM50	IPR023214 (G3DSA:3.40.50.GENE3D); IPR004274 (PFAM); mobidb-lite (MOBIDB_LITE); mobidb-lite (MOBIDB_LITE); mobidb-lite (MOBIDB_LITE); mobidb-lite (MOBIDB_LITE); PTHR12210 (PANTHER); IPR027111 (PTHR12210:PANTHER); IPR004274 (PROSITE_PROFILES); cd07521 (CDD); IPR036412 (SUPERFAMILY)	C:mitochondrial inner membrane; C:TIM23 mitochondrial import inner membrane translocase complex; P:protein transport	C:GO:0005743; C:GO:0005744; P:GO:0015031	C:mitochondrial inner membrane; C:TIM23 mitochondrial import inner membrane translocase complex; P:protein transport	transport.metabolite transporters at the mitochondrial membrane	transport.metabolite transporters at the mitochondrial membrane	Transport metabolite transporters at the mitochondrial membrane		3	1	7195994	M	28.94059332	28.4916901	29.38040053	5.919957096	7.016711336	8.002916831	22.73352215	21.1554086	16.48451017	35.86293291	40.60326168	37.0979225	36.4325425	38.78794437	36.74139802	39.78910234	37.84772664	34.80488906	39.02927251	45.90446439	45.40691579	41.47998689	38.81651225	41.90169743
Phatr3_J31986.t1	AT1G55915	1185	Predicted protein {ECO:0000313|EMBL:EEC51243.1} [Source:UniProtKB/TrEMBL,Acc:B7FPW5]	zinc ion binding	IPR013536 (PFAM); G3DSA:2.20.28.140 (GENE3D); mobidb-lite (MOBIDB_LITE); mobidb-lite (MOBIDB_LITE); PTHR46622 (PANTHER); IPR013536 (PROSITE_PROFILES); IPR001876 (PROSITE_PROFILES); IPR036443 (SUPERFAMILY)	no GO terms	no GO terms	no GO terms	not assigned.unknown	not assigned.unknown	not assigned		3	1	7196524	O	21.65589096	20.92136822	21.51282492	10.18293753	11.57609338	8.894214231	17.9905946	18.72370279	17.87782496	27.23381035	25.25541899	23.50707936	22.66100963	25.30670488	21.252517	28.18394749	28.7217515	24.01944023	23.17186354	24.57392814	23.19206146	23.45792333	24.60971705	25.42172615
Phatr3_J48060.t1	AT1G56000	1572	Predicted protein {ECO:0000313|EMBL:EEC45757.1} [Source:UniProtKB/TrEMBL,Acc:B7G5V2]	FADNAD(P)-binding oxidoreductase family protein	PF13450 (PFAM); PTHR16128 (PANTHER); PTHR16128:SF5 (PANTHER); IPR036188 (SUPERFAMILY)	no GO terms	no GO terms	no GO terms	misc.oxidases - copper, flavone etc.	misc.oxidases - copper, flavone etc	Oxidases		3	1	7203418	O	15.759365	15.85301871	17.73507002	4.043361617	5.775346586	5.983395237	12.96035859	12.38455514	8.975525262	24.93197353	25.60759239	24.85482923	23.165928	21.94926793	22.02473465	30.03060563	29.10072396	26.05768265	19.76810986	18.05008815	20.83842836	20.4466894	23.78734226	21.63151974
Phatr3_J7801.t1	AT1G56170	750	NA	nuclear factor Y, subunit C2 (NF-YC2)	IPR009072 (G3DSA:1.10.20.GENE3D); IPR007125 (PFAM); mobidb-lite (MOBIDB_LITE); mobidb-lite (MOBIDB_LITE); PTHR10252:SF39 (PANTHER); PTHR10252 (PANTHER); PTHR10252 (PANTHER); IPR009072 (SUPERFAMILY)	C:nucleosome; F:DNA binding; F:protein heterodimerization activity	C:GO:0000786; F:GO:0003677; F:GO:0046982	C:nucleosome; F:DNA binding; F:protein heterodimerization activity	RNA.regulation of transcription.CCAAT box binding factor family, HAP5	RNA.regulation of transcription.CCAAT box binding factor family, HAP5	Transcription factor	transcription factor	3	1	NA	O	172.1268433	146.9144968	133.5300203	47.93607365	39.275392	30.62515375	129.7334567	117.0286494	97.85953935	192.3881674	169.2239164	130.852196	183.2305629	164.5564785	131.0681998	189.2708651	162.4212841	134.2665528	346.6594983	344.3140416	354.5390239	328.8572303	370.0154278	351.3359793
Phatr3_J44735.t1	AT1G56290	1416	Predicted protein {ECO:0000313|EMBL:EEC49398.1} [Source:UniProtKB/TrEMBL,Acc:B7FVG2]	CwfJ-like family protein	IPR006767 (PFAM); IPR006768 (PFAM); mobidb-lite (MOBIDB_LITE); mobidb-lite (MOBIDB_LITE); mobidb-lite (MOBIDB_LITE); mobidb-lite (MOBIDB_LITE); mobidb-lite (MOBIDB_LITE); mobidb-lite (MOBIDB_LITE); IPR040194 (PANTHER); PTHR12072:SF5 (PANTHER)	no GO terms	no GO terms	no GO terms	not assigned.no ontology	not assigned.no ontology	not assigned		3	1	7199714	O	16.42516238	16.8700232	16.83275066	5.225263201	4.656609865	4.715047647	15.38943506	16.00204292	16.97192694	19.93526596	22.56300678	22.2367707	19.5297911	22.72640049	22.7924395	21.09815278	21.1193748	18.86021123	15.51630218	20.58897255	18.69636816	20.4678801	17.86465463	17.49458357
Phatr3_Jdraft866.t1	AT1G56450	747	Predicted protein {ECO:0000313|EMBL:EEC42786.1} [Source:UniProtKB/TrEMBL,Acc:B7S3T6]	20S proteasome beta subunit G1 (PBG1)	IPR001353 (PFAM); IPR029055 (G3DSA:3.60.20.GENE3D); IPR016295 (PIRSF); PTHR11599 (PANTHER); IPR016295 (PTHR11599:PANTHER); IPR023333 (PROSITE_PROFILES); IPR016295 (CDD); IPR029055 (SUPERFAMILY)	F:threonine-type endopeptidase activity; C:proteasome core complex; P:proteolysis involved in cellular protein catabolic process	F:GO:0004298; C:GO:0005839; P:GO:0051603	F:threonine-type endopeptidase activity; C:proteasome core complex; P:proteolysis involved in cellular protein catabolic process	protein.degradation.ubiquitin.proteasom	protein.degradation.ubiquitin.proteasom	Protein degradation ubiquitin		3	1	7204839	O	107.7489467	140.0716702	141.1667839	78.64104917	106.2787023	111.8625433	128.2159535	120.9930274	124.3149771	98.79256765	105.601398	106.33287	95.92490157	101.419388	109.3516008	111.9937762	110.2321399	121.6343242	52.64741174	72.6362466	58.65208866	69.64100868	62.35747977	77.16589624
Phatr3_J18241.t1	AT1G56590	1398	NA	ZIG SUPPRESSOR 4 (ZIP4)	IPR001392 (PRINTS); G3DSA:2.60.40.1170 (GENE3D); IPR028565 (PFAM); IPR001392 (PIRSF); G3DSA:3.30.450.60 (GENE3D); G3DSA:2.60.40.1170 (GENE3D); PTHR10529:SF340 (PANTHER); PTHR10529 (PANTHER); IPR028565 (PROSITE_PROFILES); cd09252 (CDD); IPR011012 (SUPERFAMILY); IPR036168 (SUPERFAMILY)	P:intracellular protein transport; P:vesicle-mediated transport; C:clathrin adaptor complex	P:GO:0006886; P:GO:0016192; C:GO:0030131	P:intracellular protein transport; P:vesicle-mediated transport; C:clathrin adaptor complex	protein.targeting.secretory pathway.unspecified	protein.targeting.secretory pathway.unspecified	Protein targeting		3	1	NA	O	11.55218731	11.7301551	12.92345944	2.877153307	2.275328425	2.523041125	13.70956033	12.37000498	10.36218739	16.71536896	16.8179256	17.36085664	14.92860767	16.05686066	13.65864154	14.98574223	16.67922892	15.54815632	10.48234479	12.06894268	12.62472928	10.89710979	11.31474538	10.53227184
Phatr3_J54826.t1	AT1G57770	2058	NA	FADNAD(P)-binding oxidoreductase family protein	IPR002937 (PFAM); IPR036188 (G3DSA:3.50.50.GENE3D); IPR036188 (G3DSA:3.50.50.GENE3D); mobidb-lite (MOBIDB_LITE); mobidb-lite (MOBIDB_LITE); PTHR46313 (PANTHER); IPR036188 (SUPERFAMILY)	F:oxidoreductase activity; P:oxidation-reduction process	F:GO:0016491; P:GO:0055114	F:oxidoreductase activity; P:oxidation-reduction process	secondary metabolism.isoprenoids.carotenoids	secondary metabolism.isoprenoids.carotenoids	secondary metabolism isoprenoids		3	1	NA	O	29.12936126	24.8878592	20.85997825	7.093933551	7.309547847	6.100677011	27.37739901	22.83065115	16.41763812	29.05759269	27.69621501	23.94384071	28.43144779	26.71468239	24.41106756	21.91171816	22.30475348	20.6846728	40.40090707	39.82332803	43.12493948	41.89215651	36.16814627	35.85989175
Phatr3_J9210.t1	AT1G57770	1986	CRTISO5 carotenoid isomerase 5,phytoene dehydrogenase-related protein {ECO:0000313|EMBL:EEC51326.1} [Source:UniProtKB/TrEMBL,Acc:B7FQF7]	FADNAD(P)-binding oxidoreductase family protein	PR00411 (PRINTS); PF13450 (PFAM); IPR036188 (G3DSA:3.50.50.GENE3D); IPR036188 (G3DSA:3.50.50.GENE3D); PTHR46313:SF5 (PANTHER); PTHR46313 (PANTHER); IPR036188 (SUPERFAMILY)	no GO terms	no GO terms	no GO terms	secondary metabolism.isoprenoids.carotenoids	secondary metabolism.isoprenoids.carotenoids	secondary metabolism isoprenoids		3	1	7196241	P	147.2163792	171.2551858	159.1255076	16.92756853	28.24605138	31.58810465	78.31476411	68.80271248	67.79837899	126.1022169	108.4283009	115.0327611	124.063833	106.8915538	105.6740208	117.0546795	109.1172903	118.4714988	127.344666	136.118224	124.973168	117.2965694	136.656867	135.5150876
Phatr3_J15324.t1	AT1G58030	1938	Predicted protein {ECO:0000313|EMBL:EEC45177.1} [Source:UniProtKB/TrEMBL,Acc:B7G8I9]	cationic amino acid transporter 2 (CAT2)	IPR002293 (PIRSF); IPR029485 (PFAM); G3DSA:1.20.1740.10 (GENE3D); IPR002293 (PFAM); mobidb-lite (MOBIDB_LITE); mobidb-lite (MOBIDB_LITE); mobidb-lite (MOBIDB_LITE); PTHR43243:SF4 (PANTHER); PTHR43243 (PANTHER)	C:membrane; F:transmembrane transporter activity; P:transmembrane transport	C:GO:0016020; F:GO:0022857; P:GO:0055085	C:membrane; F:transmembrane transporter activity; P:transmembrane transport	transport.amino acids	transport.amino acids	Transport amino acids		3	1	7195084	M	92.50245554	82.41820121	74.51154209	15.65570371	17.81533434	19.73862149	60.74627748	58.74008117	46.88009419	118.9331959	111.0231264	100.7332597	113.0373403	113.3396331	102.4783899	128.243263	130.8926624	109.4128449	100.5742119	109.0532595	117.4903446	109.4587043	120.8538153	112.1772876
Phatr3_J9886.t1	AT1G58230	3567	Predicted protein {ECO:0000313|EMBL:EEC50634.1} [Source:UniProtKB/TrEMBL,Acc:B7FTC8]	binding	IPR036372 (G3DSA:1.10.1540.GENE3D); IPR023362 (PFAM); IPR015943 (G3DSA:2.130.10.GENE3D); IPR000409 (PFAM); mobidb-lite (MOBIDB_LITE); mobidb-lite (MOBIDB_LITE); mobidb-lite (MOBIDB_LITE); mobidb-lite (MOBIDB_LITE); PTHR13743:SF123 (PANTHER); PTHR13743 (PANTHER); IPR023362 (PROSITE_PROFILES); IPR000409 (PROSITE_PROFILES); IPR000409 (CDD); IPR036372 (SUPERFAMILY); SSF50729 (SUPERFAMILY); IPR036322 …	F:protein binding	F:GO:0005515	F:protein binding	not assigned.no ontology	cell.vesicle transport	Cell vesicle transport		3	1	7197036	O	37.68606294	28.23570905	27.01664248	7.26695632	6.939010159	6.733566201	24.62808624	18.42694594	16.5617574	41.2692111	37.45383481	32.70641237	40.65259339	37.69714984	32.60682048	48.17161009	49.87778075	37.66007437	43.1575809	40.07789795	49.6264026	41.68570776	50.53980208	44.41923939
Phatr3_J44391.t1	AT1G58370	1461	Predicted protein {ECO:0000313|EMBL:EEC50167.1} [Source:UniProtKB/TrEMBL,Acc:B7FTY0]	RXF12	IPR001000 (PRINTS); IPR001000 (PFAM); G3DSA:3.20.20.80 (GENE3D); mobidb-lite (MOBIDB_LITE); mobidb-lite (MOBIDB_LITE); mobidb-lite (MOBIDB_LITE); mobidb-lite (MOBIDB_LITE); PTHR31490:SF1 (PANTHER); PTHR31490 (PANTHER); IPR001000 (PROSITE_PROFILES); IPR017853 (SUPERFAMILY)	F:hydrolase activity, hydrolyzing O-glycosyl compounds; P:carbohydrate metabolic process	F:GO:0004553; P:GO:0005975	F:hydrolase activity, hydrolyzing O-glycosyl compounds; P:carbohydrate metabolic process	cell wall.degradation.mannan-xylose-arabinose-fucose	cell wall.degradation.mannan-xylose-arabinose-fucose	cell wall		3	1	7198055	O	24.14718287	21.15242571	24.77775051	3.194940641	4.422465221	4.799748372	13.36997386	11.2658588	8.969673525	35.84809209	36.84781067	33.72787418	33.40660096	34.99018057	35.63642201	43.01861937	44.58780658	39.68532505	23.33297561	27.47990251	26.53691488	25.96504988	28.46847297	26.38012907
Phatr3_J43933.t1	AT1G59725	1656	Predicted protein {ECO:0000313|EMBL:ACI65536.1} [Source:UniProtKB/TrEMBL,Acc:B5Y4T5]	DNAJ heat shock family protein	IPR001623 (PRINTS); IPR036869 (G3DSA:1.10.287.GENE3D); IPR036426 (G3DSA:2.90.10.GENE3D); IPR001623 (PFAM); mobidb-lite (MOBIDB_LITE); PTHR43948 (PANTHER); IPR001623 (PROSITE_PROFILES); IPR001623 (CDD); IPR036869 (SUPERFAMILY)	no GO terms	no GO terms	no GO terms	stress.abiotic.heat	not assigned.unknown	Stress heat		3	1	7204366	M	34.65412374	30.20172478	29.40701321	9.085889529	8.58374862	10.06659019	29.01339801	26.94985218	19.89742674	47.05286274	47.07811869	45.55044753	40.96612725	43.78980608	39.47742407	43.08717415	47.10388985	41.43872225	35.34669504	38.08463181	38.43847043	35.21882906	35.76015698	33.29459256
Phatr3_J52368.t1	AT1G59820	5439	NA	aminophospholipid ATPase 3 (ALA3)	IPR023299 (G3DSA:3.40.1110.GENE3D); IPR032631 (PFAM); IPR032630 (PFAM); IPR001757 (TIGRFAM); G3DSA:1.20.1110.10 (GENE3D); PF13246 (PFAM); IPR023214 (G3DSA:3.40.50.GENE3D); mobidb-lite (MOBIDB_LITE); mobidb-lite (MOBIDB_LITE); mobidb-lite (MOBIDB_LITE); IPR006539 (PANTHER); IPR008250 (SUPERFAMILY); IPR036412 (SUPERFAMILY); IPR023298 (SUPERFAMILY); IPR023299 (SUPERFAMILY)	F:nucleotide binding; F:magnesium ion binding; F:ATP binding; P:phospholipid transport; C:integral component of membrane; F:ATPase-coupled intramembrane lipid transporter activity	F:GO:0000166; F:GO:0000287; F:GO:0005524; P:GO:0015914; C:GO:0016021; F:GO:0140326	F:nucleotide binding; F:magnesium ion binding; F:ATP binding; P:phospholipid transport; C:integral component of membrane; F:ATPase-coupled intramembrane lipid transporter activity	transport.p- and v-ATPases	RNA.regulation of transcription.bZIP transcription factor family	Transport p- and v-ATPases		3	1	NA	O	75.60633855	61.54304641	53.92205335	16.03210723	18.05673279	17.94965531	67.0584567	58.82396874	58.19494353	129.0919784	118.8717	109.8758124	135.3652201	128.5054643	118.7885332	123.6038048	129.0264693	110.5142723	99.41025354	87.03663914	120.0887133	94.96128502	113.2003989	90.68907646
Phatr3_J13537.t1	AT1G60230	1338	Predicted protein {ECO:0000313|EMBL:ACI65319.1} [Source:UniProtKB/TrEMBL,Acc:B5Y3J7]	Radical SAM superfamily protein	IPR013785 (G3DSA:3.20.20.GENE3D); IPR007197 (PFAM); IPR040072 (PANTHER); SSF102114 (SUPERFAMILY)	F:catalytic activity; P:rRNA processing; F:RNA methyltransferase activity; F:iron-sulfur cluster binding	F:GO:0003824; P:GO:0006364; F:GO:0008173; F:GO:0051536	F:catalytic activity; P:rRNA processing; F:RNA methyltransferase activity; F:iron-sulfur cluster binding	not assigned.no ontology	protein.synthesis.ribosome biogenesis.Pre-rRNA processing and modifications.methylotransferases	Protein synthesis		3	1	7204623	P	20.15609991	14.37928726	18.4829874	2.820607361	4.086089374	4.644701588	9.771946211	14.7943264	10.20102944	31.12304095	32.05675224	29.44212201	31.40736422	34.96279592	32.08567632	25.73347472	24.53871476	25.17471602	36.78765285	33.06999404	43.99369456	39.65340189	31.7224648	29.17698425
Phatr3_J48643.t1	AT1G60420	1168	Predicted protein {ECO:0000313|EMBL:EEC45320.1} [Source:UniProtKB/TrEMBL,Acc:B7G7Z1]	DC1 domain-containing protein	G3DSA:3.40.30.10 (GENE3D); G3DSA:3.40.30.10 (GENE3D); IPR012336 (PFAM); PTHR46472 (PANTHER); IPR013766 (PROSITE_PROFILES); IPR036249 (SUPERFAMILY); IPR036249 (SUPERFAMILY)	P:cell redox homeostasis	P:GO:0045454	P:cell redox homeostasis	not assigned.no ontology.DC1 domain containing protein	not assigned.no ontology.DC1 domain containing protein	not assigned		3	1	7194841	O	60.49880036	50.3746013	48.22141936	21.89523155	17.81545144	17.50807237	52.01496975	45.96961671	39.50219842	68.57614132	62.00692305	52.06686163	118.9069902	95.83095612	67.77643227	90.32697782	80.83941933	64.08154503	95.56699666	86.49915194	110.9893867	103.7638717	119.5185029	120.0661442
Phatr3_J40447.t1	AT1G60420	1326	Predicted protein {ECO:0000313|EMBL:EEC44115.1} [Source:UniProtKB/TrEMBL,Acc:B7GBG4]	DC1 domain-containing protein	G3DSA:3.40.30.10 (GENE3D); IPR012336 (PFAM); mobidb-lite (MOBIDB_LITE); mobidb-lite (MOBIDB_LITE); mobidb-lite (MOBIDB_LITE); mobidb-lite (MOBIDB_LITE); PTHR13871 (PANTHER); IPR036249 (SUPERFAMILY)	no GO terms	no GO terms	no GO terms	not assigned.no ontology.DC1 domain containing protein	not assigned.unknown	not assigned		3	1	7198167	O	6.109435559	7.043721236	2.625035786	2.621438492	3.073559453	1.488355061	6.890386103	4.265203346	2.210227766	10.99604252	5.601044162	1.490628194	9.805919146	5.653930107	1.476111448	10.62743118	5.322780124	2.309321955	26.85284678	47.75433817	25.14318008	43.8560426	26.64849563	51.16916926
Phatr3_J50197.t1	AT1G60420	612	Predicted protein {ECO:0000313|EMBL:EEC43464.1} [Source:UniProtKB/TrEMBL,Acc:B7GDA0]	DC1 domain-containing protein	G3DSA:3.40.30.10 (GENE3D); IPR012336 (PFAM); PTHR13871 (PANTHER); IPR013766 (PROSITE_PROFILES); IPR036249 (SUPERFAMILY)	P:cell redox homeostasis	P:GO:0045454	P:cell redox homeostasis	not assigned.no ontology.DC1 domain containing protein	not assigned.unknown	not assigned		3	1	7198890	S	19.30056094	21.3096912	24.05032787	6.166621975	7.85048722	8.439289868	14.67177041	19.84504335	17.78707107	38.5008102	48.03972493	50.39825478	32.33111023	36.39235324	46.90754158	33.6181073	42.96994967	48.55885728	16.91431505	18.5179008	20.47240899	18.89979844	18.06872508	17.9467233
Phatr3_J30282.t1	AT1G60490	3024	Predicted protein {ECO:0000313|EMBL:EEC44349.1} [Source:UniProtKB/TrEMBL,Acc:B7GAC4]	vacuolar protein sorting 34 (VPS34)	G3DSA:3.30.1010.10 (GENE3D); G3DSA:1.25.40.70 (GENE3D); IPR008290 (PIRSF); IPR036940 (G3DSA:1.10.1070.GENE3D); IPR001263 (PFAM); IPR000403 (PFAM); IPR015433 (PANTHER); PTHR10048:SF7 (PANTHER); IPR001263 (PROSITE_PROFILES); IPR000403 (PROSITE_PROFILES); IPR002420 (PROSITE_PROFILES); cd00870 (CDD); cd00896 (CDD); IPR011009 (SUPERFAMILY); SSF49562 (SUPERFAMILY); IPR016024 (SUPERFAMILY)	F:kinase activity; F:1-phosphatidylinositol-3-kinase activity; P:phosphatidylinositol phosphorylation; P:phosphatidylinositol-mediated signaling	F:GO:0016301; F:GO:0016303; P:GO:0046854; P:GO:0048015	F:kinase activity; F:1-phosphatidylinositol-3-kinase activity; P:phosphatidylinositol phosphorylation; P:phosphatidylinositol-mediated signaling	signalling.lipids	signalling.lipids	Signalling unspecified		3	1	7195761	O	37.26317738	30.37376149	28.73258416	15.73145449	12.69935548	12.31669105	34.72850139	29.70832608	27.01207812	48.17820032	45.55977543	39.5521326	46.1607243	45.66953778	40.27415186	52.72063369	51.24419729	43.67543456	58.50261764	48.42281454	64.82288147	49.10252511	65.64994371	52.56638912
Phatr3_J30154.t1	AT1G60890	1494	Predicted protein {ECO:0000313|EMBL:EEC44493.1} [Source:UniProtKB/TrEMBL,Acc:B7G9R7]	Phosphatidylinositol-4-phosphate 5-kinase family protein	G3DSA:2.20.110.10 (GENE3D); IPR003409 (PFAM); mobidb-lite (MOBIDB_LITE); mobidb-lite (MOBIDB_LITE); mobidb-lite (MOBIDB_LITE); mobidb-lite (MOBIDB_LITE); PTHR43215 (PANTHER); SSF82185 (SUPERFAMILY)	no GO terms	no GO terms	no GO terms	signalling.phosphinositides.phosphatidylinositol-4-phosphate 5-kinase	signalling.phosphinositides.phosphatidylinositol-4-phosphate 5-kinase	Signalling phosphinositides		3	1	7195669	O	76.47376538	53.8737193	50.12508092	25.32733705	17.36565607	15.96430267	68.50134136	56.61386543	52.68533747	81.04321803	70.12638796	57.4739008	76.65793416	67.02600757	57.73275408	76.11929593	67.78401747	57.12109148	145.7960432	135.2603474	151.4984229	139.1183635	143.8590676	142.7182851
Phatr3_J46838.t1	AT1G61000	1362	Predicted protein {ECO:0000313|EMBL:ACI65382.1} [Source:UniProtKB/TrEMBL,Acc:B5Y3X8]	FUNCTIONS IN: molecular_function unknown	IPR005549 (PFAM); IPR038275 (G3DSA:1.10.418.GENE3D); PTHR21650:SF2 (PANTHER); PTHR21650 (PANTHER)	C:kinetochore; C:Ndc80 complex	C:GO:0000776; C:GO:0031262	C:kinetochore; C:Ndc80 complex	not assigned.no ontology	not assigned.unknown	not assigned		3	1	7204691	O	62.31919453	85.6718924	88.64460052	37.00616584	43.79004872	40.01748581	65.57903778	77.14005435	76.08177043	50.75786143	43.36586141	34.25573847	50.08575264	45.00159564	35.00125409	52.93974473	44.18211464	37.9628047	78.49028602	73.03415298	90.01119677	81.48580981	97.2904879	89.14410047
Phatr3_J28482.t1	AT1G61010	2402	Predicted protein {ECO:0000313|EMBL:EEC47117.1} [Source:UniProtKB/TrEMBL,Acc:B7G2E4]	cleavage and polyadenylation specificity factor 73-I (CPSF73-I)	IPR011108 (PFAM); IPR022712 (PFAM); IPR021718 (PFAM); G3DSA:3.40.50.10890 (GENE3D); IPR036866 (G3DSA:3.60.15.GENE3D); IPR001279 (PFAM); PTHR11203:SF11 (PANTHER); PTHR11203 (PANTHER); cd16292 (CDD); IPR036866 (SUPERFAMILY)	no GO terms	no GO terms	no GO terms	RNA.processing	RNA.processing.3 end processing.CPSF73a	RNA processing		3	1	7202166	O	35.79363568	29.92467333	29.3689266	6.284717151	5.628169792	5.069641037	33.2501834	29.34147381	28.55113705	49.01528526	44.29427553	38.59911033	43.52182007	44.48159743	39.89253667	49.73062619	49.9090535	37.22109024	55.003127	51.66672917	63.35241196	53.43176175	60.93829761	51.25955283
Phatr3_J47218.t1	AT1G62200	1860	Predicted protein {ECO:0000313|EMBL:EEC47196.1} [Source:UniProtKB/TrEMBL,Acc:B7G2W1]	Major facilitator superfamily protein	IPR000109 (PFAM); mobidb-lite (MOBIDB_LITE); PTHR11654:SF96 (PANTHER); IPR000109 (PANTHER); IPR000109 (PANTHER); PTHR11654:SF96 (PANTHER); IPR000109 (PANTHER); PTHR11654:SF96 (PANTHER); IPR036259 (SUPERFAMILY); IPR036259 (SUPERFAMILY)	C:membrane; F:transmembrane transporter activity; P:transmembrane transport	C:GO:0016020; F:GO:0022857; P:GO:0055085	C:membrane; F:transmembrane transporter activity; P:transmembrane transport	transport.peptides and oligopeptides	transport.peptides and oligopeptides	Transport peptides and oligopeptides		3	1	7202198	S	11.35223401	11.80166226	12.29774829	1.895529556	2.636506231	1.82862347	9.909049692	12.70847148	11.97515663	15.49008962	15.94838257	13.8641841	13.34812979	13.24711238	13.56329501	13.73841168	11.55253146	10.90351673	11.48832374	12.632246	12.02276107	11.63846911	10.19176014	11.03987775
Phatr3_EG02639.t1	AT1G63010	1515	Predicted protein {ECO:0000313|EMBL:EEC49948.1} [Source:UniProtKB/TrEMBL,Acc:B7FU95]	Major Facilitator Superfamily with SPX (SYG1 Pho81 XPR1) domain-containing protein	G3DSA:1.20.1250.20 (GENE3D); IPR011701 (PFAM); PTHR23510 (PANTHER); PTHR23510:SF3 (PANTHER); IPR020846 (PROSITE_PROFILES); IPR020846 (CDD); IPR036259 (SUPERFAMILY)	C:integral component of membrane; P:transmembrane transport	C:GO:0016021; P:GO:0055085	C:integral component of membrane; P:transmembrane transport	not assigned.no ontology	not assigned.unknown	not assigned		3	1	7197711	O	30.46218034	32.78529729	34.74780043	14.78254008	15.83455869	15.07781747	29.53009173	31.42033132	28.49236813	31.87554579	29.12372331	24.51563392	33.95726904	30.03879934	28.07866017	28.18394749	26.7101674	24.35414457	39.69285117	31.78932339	45.10117574	37.20553801	40.58381192	31.59952115
Phatr3_J15482.t1	AT1G63120	1554	Predicted protein {ECO:0000313|EMBL:EEC45142.1} [Source:UniProtKB/TrEMBL,Acc:B7G8B9]	RHOMBOID-like 2 (RBL2)	IPR035952 (G3DSA:1.20.1540.GENE3D); IPR022764 (PFAM); mobidb-lite (MOBIDB_LITE); IPR002610 (PANTHER); SSF144091 (SUPERFAMILY)	F:serine-type endopeptidase activity; P:proteolysis; C:integral component of membrane	F:GO:0004252; P:GO:0006508; C:GO:0016021	F:serine-type endopeptidase activity; P:proteolysis; C:integral component of membrane	protein.degradation.serine protease	protein.degradation.serine protease	Protein degradation		3	1	7195094	O	42.00725838	43.17984219	36.77694924	16.96792214	17.46276132	17.4015153	37.5067815	37.74732408	30.47151904	47.91444153	45.95451292	43.42296162	49.83948531	50.24707137	43.16020691	41.98573902	45.41831689	42.96341555	35.12531294	37.09607767	45.95371463	39.05543055	38.34811122	33.76421263
Phatr3_J42743.t1	AT1G63120	1581	Predicted protein {ECO:0000313|EMBL:EEC51155.1} [Source:UniProtKB/TrEMBL,Acc:B7FPD5]	RHOMBOID-like 2 (RBL2)	IPR035952 (G3DSA:1.20.1540.GENE3D); IPR022764 (PFAM); mobidb-lite (MOBIDB_LITE); mobidb-lite (MOBIDB_LITE); mobidb-lite (MOBIDB_LITE); mobidb-lite (MOBIDB_LITE); mobidb-lite (MOBIDB_LITE); mobidb-lite (MOBIDB_LITE); mobidb-lite (MOBIDB_LITE); IPR002610 (PANTHER); SSF144091 (SUPERFAMILY)	F:serine-type endopeptidase activity; P:proteolysis; C:integral component of membrane	F:GO:0004252; P:GO:0006508; C:GO:0016021	F:serine-type endopeptidase activity; P:proteolysis; C:integral component of membrane	protein.degradation.serine protease	protein.degradation.serine protease	Protein degradation		3	1	7196128	O	30.84343138	41.29901189	46.7167659	15.83010599	20.64355037	21.22106249	31.95074846	41.50547342	37.55146418	23.70794061	24.01638787	20.46846096	19.36886788	23.29406405	18.76301663	27.80958765	26.45491675	22.54367176	28.21462891	24.21551037	27.90855715	23.13775481	30.98810454	27.41091398
Phatr3_J12303.t1	AT1G63380	1218	Predicted protein {ECO:0000313|EMBL:EEC48263.1} [Source:UniProtKB/TrEMBL,Acc:B7FZ07]	NAD(P)-binding Rossmann-fold superfamily protein	IPR002347 (PRINTS); PF13561 (PFAM); G3DSA:3.40.50.720 (GENE3D); PTHR44147 (PANTHER); PS51257 (PROSITE_PROFILES); IPR036291 (SUPERFAMILY)	no GO terms	no GO terms	no GO terms	misc.short chain dehydrogenase/reductase (SDR)	not assigned.unknown	Short chain dehydrogenase reductase (SDR)		3	1	7201114	P	11.71462182	16.04332992	18.04495043	1.263861725	1.033751944	1.034251552	9.31202851	11.07272002	10.14045033	13.12028293	13.96334579	15.81288579	9.901829114	10.29476871	12.60600793	12.91957089	12.61967947	12.32315961	8.635345602	8.664785497	8.121023011	7.813339716	7.474706114	6.893863403
Phatr3_J10677.t1	AT1G63440	3261	P1B, P type ATPase {ECO:0000313|EMBL:EEC49898.1} [Source:UniProtKB/TrEMBL,Acc:B7FU10]	heavy metal atpase 5 (HMA5)	PR00119 (PRINTS); PR00942 (PRINTS); IPR023214 (G3DSA:3.40.50.GENE3D); PF00122 (PFAM); PF00702 (PFAM); G3DSA:2.70.150.20 (GENE3D); G3DSA:3.30.70.100 (GENE3D); IPR006122 (TIGRFAM); IPR023299 (G3DSA:3.40.1110.GENE3D); IPR001757 (TIGRFAM); G3DSA:3.30.70.100 (GENE3D); IPR006121 (PFAM); IPR027256 (TIGRFAM); mobidb-lite (MOBIDB_LITE); mobidb-lite (MOBIDB_LITE); PTHR43520:SF8 (PANTHER); PTHR43520 (PANTHE…	F:nucleotide binding; F:copper ion binding; P:cation transport; C:integral component of membrane; F:ATPase-coupled cation transmembrane transporter activity; P:metal ion transport; F:metal ion binding	F:GO:0000166; F:GO:0005507; P:GO:0006812; C:GO:0016021; F:GO:0019829; P:GO:0030001; F:GO:0046872	F:nucleotide binding; F:copper ion binding; P:cation transport; C:integral component of membrane; F:ATPase-coupled cation transmembrane transporter activity; P:metal ion transport; F:metal ion binding	transport.metal	transport.metal	Transport metal		3	1	7197661	O	27.18241028	20.61655898	18.16616301	10.20256006	9.063461335	8.305411036	23.63812859	19.34448252	18.06449449	34.00536096	32.59949601	30.05251352	30.87283226	31.6619721	29.8243618	38.14325511	34.58180268	29.86407755	28.26320346	29.06992856	33.63926168	28.77373132	34.65579245	30.82549465
Phatr3_J52468.t1	AT1G63440	3327	P1B, P type ATPase {ECO:0000313|EMBL:EEC45187.1} [Source:UniProtKB/TrEMBL,Acc:B7G8K2]	heavy metal atpase 5 (HMA5)	PR00119 (PRINTS); G3DSA:3.30.70.100 (GENE3D); G3DSA:3.30.70.100 (GENE3D); IPR023299 (G3DSA:3.40.1110.GENE3D); PF00702 (PFAM); IPR001757 (TIGRFAM); G3DSA:2.70.150.20 (GENE3D); IPR023214 (G3DSA:3.40.50.GENE3D); IPR006121 (PFAM); PF00122 (PFAM); IPR027256 (TIGRFAM); PTHR43520 (PANTHER); PTHR43520:SF8 (PANTHER); PTHR43520 (PANTHER); IPR006121 (PROSITE_PROFILES); IPR006121 (PROSITE_PROFILES); IPR00612…	F:nucleotide binding; P:cation transport; C:integral component of membrane; F:ATPase-coupled cation transmembrane transporter activity; P:metal ion transport; F:metal ion binding	F:GO:0000166; P:GO:0006812; C:GO:0016021; F:GO:0019829; P:GO:0030001; F:GO:0046872	F:nucleotide binding; P:cation transport; C:integral component of membrane; F:ATPase-coupled cation transmembrane transporter activity; P:metal ion transport; F:metal ion binding	transport.metal	transport.metal	Transport metal		3	1	7195087	O	29.65938239	23.54531675	24.99984487	4.626941931	4.182890737	3.887318547	27.52526532	25.43353447	23.73402535	36.17066715	38.20069851	38.21587208	40.45574373	41.81336508	41.56118156	38.50196614	40.0557914	38.50579042	29.93922151	29.85273672	34.3302216	27.00448624	26.52738795	25.57304289
Phatr3_EG00951.t1	AT1G63490	6471	NA	transcription factor jumonji (jmjC) domain-containing protein	IPR019787 (PFAM); IPR013083 (G3DSA:3.30.40.GENE3D); IPR013637 (PFAM); IPR013083 (G3DSA:3.30.40.GENE3D); mobidb-lite (MOBIDB_LITE); mobidb-lite (MOBIDB_LITE); mobidb-lite (MOBIDB_LITE); mobidb-lite (MOBIDB_LITE); mobidb-lite (MOBIDB_LITE); IPR037869 (PANTHER); IPR019787 (PROSITE_PROFILES); IPR019787 (PROSITE_PROFILES); cd15560 (CDD); IPR011011 (SUPERFAMILY); IPR011011 (SUPERFAMILY)	C:Set1CCOMPASS complex	C:GO:0048188	C:Set1CCOMPASS complex	RNA.regulation of transcription.JUMONJI family	not assigned.unknown	Transcription factor		3	1	NA	M	79.27419093	51.8810973	44.79998487	13.26042655	10.43548915	9.467517288	62.84747825	48.80958711	52.13608039	95.3633631	81.08161095	65.55829434	85.56577462	76.98736508	60.15916425	106.9764679	101.7272036	66.94799414	89.48277408	78.0330344	81.76375335	65.6420558	90.1586433	82.39409361
Phatr3_J37989.t1	AT1G63830	996	Predicted protein {ECO:0000313|EMBL:EEC46479.1} [Source:UniProtKB/TrEMBL,Acc:B7G4M1]	PLAC8 family protein	mobidb-lite (MOBIDB_LITE); mobidb-lite (MOBIDB_LITE); PTHR31152 (PANTHER)	no GO terms	no GO terms	no GO terms	not assigned.no ontology.proline rich family	not assigned.unknown	not assigned		3	1	7202892	O	25.92271736	20.48353713	17.77343507	7.37883048	7.318858879	6.914117001	17.5031647	13.83193455	14.04008195	30.6449548	25.90028716	27.36779163	24.97453059	26.67541194	28.2549863	28.43862171	30.39257572	24.89807576	27.98632894	35.25794705	31.95487301	31.38377344	26.71270887	36.61850737
Phatr3_EG02286.t1	AT1G63940	3432	Predicted protein {ECO:0000313|EMBL:EEC47444.1} [Source:UniProtKB/TrEMBL,Acc:B7G155]	monodehydroascorbate reductase 6 (MDAR6)	PR00411 (PRINTS); IPR006066 (PRINTS); PR00368 (PRINTS); IPR041854 (G3DSA:1.10.10.GENE3D); IPR036922 (G3DSA:2.102.10.GENE3D); IPR012744 (TIGRFAM); IPR041575 (PFAM); IPR023753 (PFAM); IPR006067 (PFAM); IPR036188 (G3DSA:3.50.50.GENE3D); IPR005117 (PFAM); IPR012748 (PFAM); IPR012748 (TIGRFAM); G3DSA:3.30.413.10 (GENE3D); IPR036188 (G3DSA:3.50.50.GENE3D); IPR007419 (PFAM); PTHR43809 (PANTHER); IPR0179…	F:nitrite reductase [NAD(P)H] activity; F:oxidoreductase activity; F:heme binding; P:nitrate assimilation; F:flavin adenine dinucleotide binding; F:NADP binding; F:iron-sulfur cluster binding; F:2 iron, 2 sulfur cluster binding; P:oxidation-reduction process	F:GO:0008942; F:GO:0016491; F:GO:0020037; P:GO:0042128; F:GO:0050660; F:GO:0050661; F:GO:0051536; F:GO:0051537; P:GO:0055114	F:nitrite reductase [NAD(P)H] activity; F:oxidoreductase activity; F:heme binding; P:nitrate assimilation; F:flavin adenine dinucleotide binding; F:NADP binding; F:iron-sulfur cluster binding; F:2 iron, 2 sulfur cluster binding; P:oxidation-reduction process	redox.ascorbate and glutathione.ascorbate	not assigned.unknown	Redox ascorbate and glutathione		3	1	NA	P	31.20380774	25.52131715	11.18537976	2.937202674	2.819133245	1.566083469	15.45296883	9.67624512	3.78178582	79.52004735	71.97673171	67.07511728	53.93336277	54.98229107	53.31818923	27.25050478	25.37908732	21.38445897	66.16840429	74.65607642	67.47531193	60.24790258	38.64637514	34.18280574
Phatr3_J38271.t1	AT1G64185	489	Predicted protein {ECO:0000313|EMBL:EEC46136.1} [Source:UniProtKB/TrEMBL,Acc:B7G5E8]	Lactoylglutathione lyase	IPR029068 (G3DSA:3.10.180.GENE3D); IPR041581 (PFAM); PTHR31071 (PANTHER); PTHR31071:SF6 (PANTHER); cd06587 (CDD); IPR029068 (SUPERFAMILY)	no GO terms	no GO terms	no GO terms	Biodegradation of Xenobiotics.lactoylglutathione lyase	not assigned.unknown	not assigned		3	1	7203126	O	6.840439861	10.1222004	11.72807399	0.812393208	1.626231666	2.060888982	5.476450305	7.191534067	6.250237431	14.7894748	14.73875519	16.45029116	11.36830975	13.98664617	17.34506418	12.87201419	15.07504217	16.83577692	4.675847312	7.482762301	5.275099249	5.499974263	5.185829947	6.022133344
Phatr3_J14998.t1	AT1G64550	2553	NA	general control non-repressible 3 (GCN3)	IPR003439 (PFAM); IPR032781 (PFAM); IPR003439 (PFAM); G3DSA:3.40.50.300 (GENE3D); mobidb-lite (MOBIDB_LITE); mobidb-lite (MOBIDB_LITE); mobidb-lite (MOBIDB_LITE); PTHR19211 (PANTHER); PTHR19211:SF109 (PANTHER); PTHR19211 (PANTHER); IPR003439 (PROSITE_PROFILES); IPR003439 (PROSITE_PROFILES); cd03221 (CDD); cd03221 (CDD); IPR027417 (SUPERFAMILY); IPR027417 (SUPERFAMILY)	F:ATP binding; F:ATPase activity	F:GO:0005524; F:GO:0016887	F:ATP binding; F:ATPase activity	transport.ABC transporters and multidrug resistance systems	transport.ABC transporters and multidrug resistance systems	Transport ABC transporters and multidrug resistance systems		3	1	NA	O	25.1806659	21.41109391	19.10078918	4.590355748	4.153165085	4.144784362	24.06428049	22.60741546	19.43345638	30.06387799	28.85021247	25.54912201	26.00057355	27.49402772	25.692164	28.72120514	28.56746309	26.58422784	26.33089951	26.26949623	30.56237295	27.13216084	27.698152	23.92682493
Phatr3_J14391.t1	AT1G64550	1980	Predicted protein {ECO:0000313|EMBL:EEC46150.1} [Source:UniProtKB/TrEMBL,Acc:B7G5H4]	general control non-repressible 3 (GCN3)	IPR032781 (PFAM); G3DSA:3.40.50.300 (GENE3D); G3DSA:3.40.50.300 (GENE3D); IPR003439 (PFAM); IPR032524 (PFAM); IPR003439 (PFAM); PTHR19211 (PANTHER); PTHR19211:SF56 (PANTHER); IPR003439 (PROSITE_PROFILES); IPR003439 (PROSITE_PROFILES); cd03221 (CDD); cd03221 (CDD); IPR027417 (SUPERFAMILY); IPR027417 (SUPERFAMILY)	F:DNA binding; F:ATP binding; F:ATPase activity	F:GO:0003677; F:GO:0005524; F:GO:0016887	F:DNA binding; F:ATP binding; F:ATPase activity	transport.ABC transporters and multidrug resistance systems	protein.synthesis.ribosome biogenesis.export from nucleus	Protein synthesis		3	1	7203138	O	56.48868921	41.62838267	39.02712295	4.765116981	5.120781758	5.004941752	29.38410074	25.48782121	19.53841345	59.22632885	54.00111599	46.01324472	55.58151729	55.46772952	48.94407837	63.22409096	61.20635593	47.9936298	77.87501327	73.03939189	80.40073349	74.47051399	79.19609889	79.71040698
Phatr3_J1813.t1	AT1G64780	1665	Predicted protein {ECO:0000313|EMBL:EEC47406.1} [Source:UniProtKB/TrEMBL,Acc:B7G0Y1]	ammonium transporter 1 2 (AMT1 2)	IPR024041 (PFAM); IPR029020 (G3DSA:1.10.3430.GENE3D); IPR001905 (TIGRFAM); mobidb-lite (MOBIDB_LITE); mobidb-lite (MOBIDB_LITE); mobidb-lite (MOBIDB_LITE); PTHR11730:SF6 (PANTHER); PTHR11730 (PANTHER); SSF111352 (SUPERFAMILY)	F:ammonium transmembrane transporter activity; P:ammonium transport; C:membrane; P:ammonium transmembrane transport	F:GO:0008519; P:GO:0015696; C:GO:0016020; P:GO:0072488	F:ammonium transmembrane transporter activity; P:ammonium transport; C:membrane; P:ammonium transmembrane transport	transport.ammonium	transport.ammonium	Transport ammonium		3	1	7201625	O	38.61035438	35.46711178	27.97380478	11.661319	11.86074729	12.15584112	30.27574434	31.28968545	27.0319105	25.40758132	23.72855383	26.47578032	22.97547725	25.64735412	25.81028889	22.090121	25.99946318	27.43628642	49.986914	63.47720639	55.84337337	61.11059414	60.07291145	72.10885163
Phatr3_EG02578.t1	AT1G64790	8490	Predicted protein {ECO:0000313|EMBL:EEC43895.1} [Source:UniProtKB/TrEMBL,Acc:B7GBS0]	ILITYHIA (ILA)	PF13646 (PFAM); IPR011989 (G3DSA:1.25.10.GENE3D); IPR000357 (PFAM); IPR011989 (G3DSA:1.25.10.GENE3D); mobidb-lite (MOBIDB_LITE); mobidb-lite (MOBIDB_LITE); IPR033173 (PTHR23346:PANTHER); PTHR23346 (PANTHER); IPR021133 (PROSITE_PROFILES); IPR021133 (PROSITE_PROFILES); IPR021133 (PROSITE_PROFILES); IPR021133 (PROSITE_PROFILES); IPR021133 (PROSITE_PROFILES); IPR016024 (SUPERFAMILY); IPR016024 (SUPER…	F:protein binding; P:regulation of translation; F:protein kinase regulator activity; F:protein kinase binding; P:positive regulation of kinase activity; F:ribosome binding	F:GO:0005515; P:GO:0006417; F:GO:0019887; F:GO:0019901; P:GO:0033674; F:GO:0043022	F:protein binding; P:regulation of translation; F:protein kinase regulator activity; F:protein kinase binding; P:positive regulation of kinase activity; F:ribosome binding	protein.synthesis	protein.synthesis	Protein synthesis		3	1	7198435	O	94.21285852	62.08804393	56.41043333	37.42739288	29.3683025	30.43701206	63.65461876	54.55642197	52.19942109	101.2672467	85.92114405	78.53882191	97.88443549	89.33284342	80.91603661	98.17353047	89.26655449	73.46608225	99.6810438	86.82770766	107.9101934	90.62872785	93.33546138	85.34578187
Phatr3_EG02503.t1	AT1G65440	5877	Predicted protein {ECO:0000313|EMBL:EEC46271.1} [Source:UniProtKB/TrEMBL,Acc:B7G582]	global transcription factor group B1 (GTB1)	IPR003029 (PFAM); G3DSA:1.10.150.850 (GENE3D); G3DSA:2.40.50.140 (GENE3D); IPR036860 (G3DSA:3.30.505.GENE3D); IPR023319 (G3DSA:1.10.10.GENE3D); IPR028088 (PFAM); IPR032706 (PFAM); IPR035420 (PFAM); IPR036860 (G3DSA:3.30.505.GENE3D); IPR042066 (G3DSA:1.10.10.GENE3D); mobidb-lite (MOBIDB_LITE); mobidb-lite (MOBIDB_LITE); mobidb-lite (MOBIDB_LITE); mobidb-lite (MOBIDB_LITE); mobidb-lite (MOBIDB_LITE…	F:nucleic acid binding; F:DNA binding; P:positive regulation of transcription elongation from RNA polymerase II promoter	F:GO:0003676; F:GO:0003677; P:GO:0032968	F:nucleic acid binding; F:DNA binding; P:positive regulation of transcription elongation from RNA polymerase II promoter	RNA.regulation of transcription.Global transcription factor group	RNA.regulation of transcription.Global transcription factor group	Transcription factor		3	1	7203094	O	80.5366642	56.95637731	54.26362898	19.30703882	19.02257996	20.24866382	52.42014665	44.90293157	50.60923545	106.9536353	98.73602553	91.22969437	103.2162383	101.822321	92.30613574	112.401694	103.3798964	88.32934723	69.22389171	69.65722001	72.80435476	65.55299752	65.21168465	67.83146038
Phatr3_EG00590.t1	AT1G65980	879	Predicted protein {ECO:0000313|EMBL:EEC46278.1} [Source:UniProtKB/TrEMBL,Acc:B7G594]	thioredoxin-dependent peroxidase 1 (TPX1)	G3DSA:3.40.30.10 (GENE3D); mobidb-lite (MOBIDB_LITE)	no GO terms	no GO terms	no GO terms	redox.peroxiredoxin	not assigned.unknown	Redox peroxiredoxin		3	1	7203157	M	188.606744	222.8455215	183.4400434	64.11979756	78.63311129	78.00986466	177.301682	177.4766155	152.7063713	202.3722173	213.7337278	198.1436368	189.3553205	194.9231985	184.2769247	196.5501685	195.8029513	198.0561749	144.912676	171.2322702	155.6667995	165.1816896	160.4930661	168.6190393
Phatr3_J45485.t1	AT1G66340	2571	Ethylene receptor 1 {ECO:0000313|EMBL:EEC48608.1} [Source:UniProtKB/TrEMBL,Acc:B7FXV2]	ETHYLENE RESPONSE 1 (ETR1)	IPR004358 (PRINTS); IPR001789 (PFAM); G3DSA:3.30.450.20 (GENE3D); G3DSA:1.10.287.130 (GENE3D); IPR036890 (G3DSA:3.30.565.GENE3D); IPR000014 (PFAM); G3DSA:3.30.450.20 (GENE3D); IPR003661 (PFAM); G3DSA:3.40.50.2300 (GENE3D); IPR003594 (PFAM); PTHR43719 (PANTHER); PTHR43719:SF28 (PANTHER); IPR000014 (PROSITE_PROFILES); IPR005467 (PROSITE_PROFILES); IPR001789 (PROSITE_PROFILES); IPR001789 (CDD); IPR0…	F:phosphorelay sensor kinase activity; P:phosphorelay signal transduction system; P:signal transduction; P:phosphorylation; F:transferase activity, transferring phosphorus-containing groups	F:GO:0000155; P:GO:0000160; P:GO:0007165; P:GO:0016310; F:GO:0016772	F:phosphorelay sensor kinase activity; P:phosphorelay signal transduction system; P:signal transduction; P:phosphorylation; F:transferase activity, transferring phosphorus-containing groups	hormone metabolism.ethylene.signal transduction	hormone metabolism.ethylene.signal transduction	hormone metabolism ethylene		3	1	7200707	O	32.52601217	27.33820893	25.91692274	22.67520261	21.39370693	18.92925728	29.16513324	28.52676162	25.61587294	32.92342583	30.78487912	26.2105596	30.76602365	30.54157	28.96355341	31.79052809	30.72632853	25.89045131	37.28753868	36.35113411	44.1383277	36.94220214	43.1966828	34.32330178
Phatr3_J39081.t1	AT1G66340	714	NA	ETHYLENE RESPONSE 1 (ETR1)	IPR003594 (PFAM); IPR036890 (G3DSA:3.30.565.GENE3D); PTHR43711:SF1 (PANTHER); PTHR43711 (PANTHER); IPR005467 (PROSITE_PROFILES); IPR003594 (CDD); IPR036890 (SUPERFAMILY)	no GO terms	no GO terms	no GO terms	hormone metabolism.ethylene.signal transduction	not assigned.unknown	hormone metabolism ethylene		3	1	NA	O	14.7865233	11.81527433	10.35371258	2.086451044	2.598781976	1.23501803	8.310326096	9.79981245	8.385333503	15.08447585	12.37153711	11.78141021	13.26235338	14.24582557	9.32058943	16.6445815	13.47311117	12.02253561	12.25632812	10.13086949	14.83140466	12.30133222	14.55590097	12.65188257
Phatr3_J46806.t1	AT1G67320	1392	Predicted protein {ECO:0000313|EMBL:ACI65372.1} [Source:UniProtKB/TrEMBL,Acc:B5Y3U8]	DNA primase, large subunit family	IPR007238 (PFAM); G3DSA:1.20.930.80 (GENE3D); IPR007238 (PANTHER); IPR016558 (CDD)	F:DNA primase activity; P:DNA replication, synthesis of RNA primer; F:nucleotidyltransferase activity	F:GO:0003896; P:GO:0006269; F:GO:0016779	F:DNA primase activity; P:DNA replication, synthesis of RNA primer; F:nucleotidyltransferase activity	DNA.synthesis/chromatin structure	DNA.synthesis chromatin structure	DNA synthesis chromatin structure		3	1	7204553	O	29.32410141	40.22758965	37.41333331	12.27168965	14.42492021	13.66504863	30.44192653	36.56676489	34.98025683	39.10546615	37.44305451	36.29132769	35.40097303	36.85059255	34.09068079	25.30886089	26.55390888	25.82093477	27.31184035	30.70400816	29.1063038	31.18387264	23.72749889	26.70146856
Phatr3_J50124.t1	AT1G67500	6798	Predicted protein {ECO:0000313|EMBL:EEC43417.1} [Source:UniProtKB/TrEMBL,Acc:B7GD15]	recovery protein 3 (REV3)	IPR006172 (PRINTS); IPR042087 (G3DSA:1.10.132.GENE3D); IPR006134 (PFAM); mobidb-lite (MOBIDB_LITE); mobidb-lite (MOBIDB_LITE); mobidb-lite (MOBIDB_LITE); mobidb-lite (MOBIDB_LITE); mobidb-lite (MOBIDB_LITE); mobidb-lite (MOBIDB_LITE); mobidb-lite (MOBIDB_LITE); mobidb-lite (MOBIDB_LITE); mobidb-lite (MOBIDB_LITE); mobidb-lite (MOBIDB_LITE); mobidb-lite (MOBIDB_LITE); mobidb-lite (MOBIDB_LITE); mo…	F:nucleotide binding; F:nucleic acid binding; F:DNA binding; F:DNA-directed DNA polymerase activity; P:DNA repair; C:zeta DNA polymerase complex; P:translesion synthesis	F:GO:0000166; F:GO:0003676; F:GO:0003677; F:GO:0003887; P:GO:0006281; C:GO:0016035; P:GO:0019985	F:nucleotide binding; F:nucleic acid binding; F:DNA binding; F:DNA-directed DNA polymerase activity; P:DNA repair; C:zeta DNA polymerase complex; P:translesion synthesis	DNA.synthesis/chromatin structure	DNA.synthesis chromatin structure	DNA synthesis chromatin structure		3	1	7198926	O	20.81998508	16.4048477	13.99555708	4.002990453	4.250258607	4.428842237	13.39386037	12.19140427	10.4084979	23.88515129	20.55756992	17.72947709	23.3961301	21.34093564	17.69147871	27.43215444	26.21767183	20.0044225	25.2199364	23.10517809	26.41052028	21.61574174	27.47899729	25.5406273
Phatr3_J25360.t1	AT1G67730	1222	Short-chain dehydrogenase/reductase acting with NAD or NADP as acceptor {ECO:0000313|EMBL:EEC50520.1} [Source:UniProtKB/TrEMBL,Acc:B7FSQ7]	beta-ketoacyl reductase 1 (KCR1)	IPR002347 (PRINTS); IPR002347 (PRINTS); G3DSA:3.40.50.720 (GENE3D); PIRSF000126 (PIRSF); IPR002347 (PFAM); PTHR43899:SF13 (PANTHER); PTHR43899 (PANTHER); cd05356 (CDD); IPR036291 (SUPERFAMILY)	no GO terms	no GO terms	no GO terms	secondary metabolism.wax	secondary metabolism.wax	secondary metabolism wax		3	1	7197460	O	264.9188794	274.5911745	326.9741383	100.3309767	122.4782339	148.9601533	226.2377139	240.933379	244.4243188	225.9101841	235.1973146	263.7261294	205.8698751	223.4473699	244.6031827	214.2241399	224.0148011	242.9041007	220.9093662	243.6497082	235.8815128	226.3684485	218.5233341	227.9251738
Phatr3_J33007.t1	AT1G67730	1833	Predicted protein {ECO:0000313|EMBL:EEC50615.1} [Source:UniProtKB/TrEMBL,Acc:B7FT92]	beta-ketoacyl reductase 1 (KCR1)	IPR002347 (PRINTS); PIRSF000126 (PIRSF); IPR002347 (PFAM); G3DSA:3.40.50.720 (GENE3D); PTHR43899:SF4 (PANTHER); PTHR43899 (PANTHER); IPR036291 (SUPERFAMILY)	no GO terms	no GO terms	no GO terms	secondary metabolism.wax	secondary metabolism.wax	secondary metabolism wax		3	1	7197017	M	34.5013286	49.56917815	46.66021056	12.32633844	16.84742293	16.40222526	40.8216198	41.45600808	36.75158667	53.157833	54.42384344	54.41788625	46.9825383	47.64581041	48.3131626	41.23292554	42.01347111	44.42081869	32.34175264	36.73598809	36.14458564	33.92140742	32.73796038	31.15422435
Phatr3_J42749.t1	AT1G67930	3024	Predicted protein {ECO:0000313|EMBL:EEC51159.1} [Source:UniProtKB/TrEMBL,Acc:B7FPE1]	Golgi transport complex protein-related	mobidb-lite (MOBIDB_LITE); mobidb-lite (MOBIDB_LITE); IPR019465 (PANTHER)	P:intra-Golgi vesicle-mediated transport; C:Golgi transport complex	P:GO:0006891; C:GO:0017119	P:intra-Golgi vesicle-mediated transport; C:Golgi transport complex	cell.vesicle transport	not assigned.unknown	Cell vesicle transport		3	1	7196376	M	45.88763263	42.28699409	38.90573872	9.573526065	9.456034318	8.511986035	35.40570716	32.45376865	27.71818574	52.88415743	50.68979161	45.46519162	48.71568845	48.45320484	43.65430389	43.97528403	47.14673617	43.01142187	60.94280438	59.41934219	74.58447498	63.09627831	68.06945792	56.38927961
Phatr3_J11954.t1	AT1G68310	864	Predicted protein {ECO:0000313|EMBL:EEC48609.1} [Source:UniProtKB/TrEMBL,Acc:B7FXV3]	Protein of unknown function (DUF59)	IPR034904 (G3DSA:3.30.300.GENE3D); IPR002744 (PFAM); mobidb-lite (MOBIDB_LITE); mobidb-lite (MOBIDB_LITE); IPR039796 (PANTHER); PTHR12377:SF0 (PANTHER); IPR034904 (SUPERFAMILY)	P:protein maturation by [4Fe-4S] cluster transfer	P:GO:0106035	P:protein maturation by [4Fe-4S] cluster transfer	not assigned.unknown	not assigned.no ontology	not assigned		3	1	7200579	O	14.03418369	14.04822052	15.57764292	8.965943793	8.283617549	9.234046841	13.91744693	13.42749202	13.22913411	21.91613089	22.22764801	23.78144176	19.0843359	21.00798738	20.13707593	20.87699814	19.60557346	19.87057969	17.61058705	17.66558835	18.02559695	13.86625456	17.39369517	15.17641463
Phatr3_J45597.t1	AT1G68600	1898	Predicted protein {ECO:0000313|EMBL:EEC48673.1} [Source:UniProtKB/TrEMBL,Acc:B7FY77]	Aluminium activated malate transporter family protein	IPR020966 (PFAM); PTHR31086 (PANTHER)	P:malate transport	P:GO:0015743	P:malate transport	not assigned.unknown	not assigned.unknown	not assigned		3	1	7200378	O	53.06380896	33.53960287	30.65281513	11.98269282	9.968273173	10.44234422	26.69739821	26.30246184	19.67665	71.41342155	58.78849052	45.38556832	66.71996446	64.19337179	46.81901983	80.6563794	72.83053913	55.35682763	90.83313798	76.68582918	109.5230168	84.85222107	109.9633745	87.29510021
Phatr3_Jdraft263.t1	AT1G68660	510	Predicted protein {ECO:0000313|EMBL:EEC47206.1} [Source:UniProtKB/TrEMBL,Acc:B7G1Y3]	Ribosomal protein L12	IPR014719 (G3DSA:3.30.1390.GENE3D); IPR003769 (PFAM); PTHR33473 (PANTHER); PTHR33473:SF1 (PANTHER); IPR014719 (SUPERFAMILY)	P:protein catabolic process	P:GO:0030163	P:protein catabolic process	protein.synthesis.ribosomal protein.prokaryotic.unknown organellar.50S subunit.L7/L12	not assigned.unknown	Protein synthesis		3	1	NA	P	42.22211207	56.62892197	60.32082232	8.763094386	13.51366628	13.42052925	42.00759528	58.14893895	49.50278701	63.81223393	63.33488399	65.88576616	58.10362381	58.28507598	61.32094981	47.80218545	44.28553063	53.84127351	28.93774382	42.08462836	32.02062236	36.287613	27.14384414	26.76402648
Phatr3_J7195.t1	AT1G68720	570	Predicted protein {ECO:0000313|EMBL:EEC44468.1} [Source:UniProtKB/TrEMBL,Acc:B7G9M3]	tRNA arginine adenosine deaminase (TADA)	IPR028883 (PFAM); G3DSA:3.40.140.10 (GENE3D); PTHR11079:SF169 (PANTHER); PTHR11079 (PANTHER); IPR002125 (PROSITE_PROFILES); cd01285 (CDD); IPR016193 (SUPERFAMILY)	P:tRNA wobble adenosine to inosine editing; F:catalytic activity; F:tRNA-specific adenosine deaminase activity	P:GO:0002100; F:GO:0003824; F:GO:0008251	P:tRNA wobble adenosine to inosine editing; F:catalytic activity; F:tRNA-specific adenosine deaminase activity	nucleotide metabolism.degradation	not assigned.unknown	nucleotide metabolism		3	1	7195644	O	9.07764622	10.34502779	11.45726145	1.742369644	1.860180783	1.473354842	10.50189882	8.586527789	7.712531624	16.234943	18.65805319	18.06415131	15.62103115	17.46018539	19.68770118	15.6577486	16.5099566	15.50015302	7.621631118	7.221850195	8.540567296	8.545911426	7.512070663	8.657137919
Phatr3_EG02040.t1	AT1G69190	738	NA	Dihydropterin pyrophosphokinase	IPR000550 (TIGRFAM); IPR000550 (PFAM); IPR035907 (G3DSA:3.30.70.GENE3D); PTHR43071:SF1 (PANTHER); PTHR43071 (PANTHER); IPR000550 (CDD); IPR035907 (SUPERFAMILY)	F:2-amino-4-hydroxy-6-hydroxymethyldihydropteridine diphosphokinase activity; P:folic acid-containing compound biosynthetic process	F:GO:0003848; P:GO:0009396	F:2-amino-4-hydroxy-6-hydroxymethyldihydropteridine diphosphokinase activity; P:folic acid-containing compound biosynthetic process	C1-metabolism.dihydropteridine diphosphokinase	C1-metabolism.dihydropteridine diphosphokinase	C1-metabolism		3	1	NA	M	10.19809479	14.05551072	15.63192042	1.009299489	1.257134371	1.763833338	10.24575495	12.42861761	7.715517506	17.86043381	19.94868449	21.61312238	17.29958476	16.6935156	18.56540171	12.98447445	17.0729655	14.69249538	12.08307372	11.33933653	11.87872768	10.52512273	10.0267673	8.33104785
Phatr3_J9200.t1	AT1G69220	1692	Predicted protein {ECO:0000313|EMBL:EEC51638.1} [Source:UniProtKB/TrEMBL,Acc:B7FP88]	SIK1	G3DSA:3.30.200.20 (GENE3D); G3DSA:1.10.510.10 (GENE3D); IPR000719 (PFAM); PIRSF000615 (PIRSF); mobidb-lite (MOBIDB_LITE); mobidb-lite (MOBIDB_LITE); mobidb-lite (MOBIDB_LITE); mobidb-lite (MOBIDB_LITE); mobidb-lite (MOBIDB_LITE); PTHR45832 (PANTHER); IPR000719 (PROSITE_PROFILES); IPR011009 (SUPERFAMILY)	F:protein kinase activity; F:ATP binding; P:protein phosphorylation	F:GO:0004672; F:GO:0005524; P:GO:0006468	F:protein kinase activity; F:ATP binding; P:protein phosphorylation	protein.postranslational modification	protein.postranslational modification	Protein postranslational modification		3	1	7196345	O	109.5345899	92.00980285	85.48192774	19.22321828	15.17684066	13.97205385	77.08840623	66.46608548	59.48625371	133.9958505	123.5285386	101.1432902	120.9796078	120.8266977	101.3109143	139.8370208	141.8893512	106.9258219	173.5628698	171.2636386	180.0563272	164.2886475	192.3917436	179.4416383
Phatr3_J43394.t1	AT1G69450	3384	NA	Early-responsive to dehydration stress protein (ERD4)	IPR003864 (PFAM); IPR027815 (PFAM); IPR032880 (PFAM); mobidb-lite (MOBIDB_LITE); mobidb-lite (MOBIDB_LITE); mobidb-lite (MOBIDB_LITE); mobidb-lite (MOBIDB_LITE); mobidb-lite (MOBIDB_LITE); PTHR13018 (PANTHER); PTHR13018:SF5 (PANTHER)	C:membrane	C:GO:0016020	C:membrane	stress.abiotic.drought/salt	stress.abiotic.drought salt	Stress abiotic		3	1	NA	O	30.70428156	27.21882473	27.06699133	7.161015665	7.901748655	7.44514415	17.75143654	17.75214436	15.63864906	45.97130832	43.9076944	39.93570685	42.23844993	45.5399788	42.71202339	53.1225212	54.2899804	45.40787192	38.68555189	40.86859421	41.57526731	39.0657951	44.83325895	43.32282557
Phatr3_J43931.t1	AT1G69523	840	Predicted protein {ECO:0000313|EMBL:ACI65819.1} [Source:UniProtKB/TrEMBL,Acc:B5Y4T3]	S-adenosyl-L-methionine-dependent methyltransferases superfamily protein	PF13489 (PFAM); G3DSA:3.40.50.150 (GENE3D); PTHR45036 (PANTHER); cd02440 (CDD); IPR029063 (SUPERFAMILY)	no GO terms	no GO terms	no GO terms	amino acid metabolism.synthesis.aspartate family.methionine.homocysteine S-methyltransferase	not assigned.unknown	amino acid metabolism synthesis		3	1	7204324	O	30.4258337	25.10745795	22.61334399	4.374592356	2.76120585	2.09953065	22.69160281	12.60266036	10.21779275	74.52384548	70.31464672	56.58295864	144.8664675	96.9238076	67.47071127	74.93351118	78.73349341	60.11970878	62.70523783	65.98588814	111.7285569	84.61182933	145.9709417	75.23132641
Phatr3_J43406.t1	AT1G70070	3882	Predicted protein {ECO:0000313|EMBL:EEC50419.1} [Source:UniProtKB/TrEMBL,Acc:B7FS52]	EMBRYO DEFECTIVE 25 (EMB25)	IPR012961 (PFAM); IPR011545 (PFAM); G3DSA:3.40.50.300 (GENE3D); G3DSA:1.10.3380.30 (GENE3D); mobidb-lite (MOBIDB_LITE); mobidb-lite (MOBIDB_LITE); mobidb-lite (MOBIDB_LITE); PTHR12131 (PANTHER); PTHR12131:SF8 (PANTHER); PTHR12131:SF8 (PANTHER); PTHR12131 (PANTHER); PTHR12131 (PANTHER); PTHR12131:SF8 (PANTHER); IPR001650 (PROSITE_PROFILES); IPR014001 (PROSITE_PROFILES); cd00046 (CDD); IPR001650 (C…	F:nucleic acid binding; F:ATP binding	F:GO:0003676; F:GO:0005524	F:nucleic acid binding; F:ATP binding	DNA.synthesis/chromatin structure	DNA.synthesis chromatin structure	DNA synthesis chromatin structure		3	1	7197425	P	18.83541084	12.0409359	11.96388025	7.342458786	4.822507898	4.629567843	11.71386447	11.72985856	8.876194672	28.23502727	26.61478208	24.64114866	27.59673348	26.66479844	24.80688562	19.72343912	21.07691737	19.7461158	33.67460875	32.15223324	37.33595844	32.22776501	27.63411928	23.35721233
Phatr3_J42788.t1	AT1G70310	3813	Predicted protein {ECO:0000313|EMBL:EEC51685.1} [Source:UniProtKB/TrEMBL,Acc:B7FPJ4]	spermidine synthase 2 (SPDS2)	PF01564 (PFAM); G3DSA:2.30.30.140 (GENE3D); G3DSA:3.40.50.150 (GENE3D); IPR001214 (PFAM); PTHR43317:SF1 (PANTHER); PTHR43317 (PANTHER); IPR001214 (PROSITE_PROFILES); IPR030374 (PROSITE_PROFILES); IPR029063 (SUPERFAMILY); SSF82199 (SUPERFAMILY)	F:protein binding	F:GO:0005515	F:protein binding	polyamine metabolism.synthesis.spermidine synthase	not assigned.unknown	polyamine metabolism		3	1	7196404	S	107.2033594	121.6626646	116.7003714	45.88080128	53.87718731	50.31605319	116.0497002	111.7006755	106.5751607	106.1428807	97.58623684	88.53403594	99.13953207	97.86144731	87.66519948	95.64654616	99.2567506	85.98269474	116.4750522	108.949151	134.2943912	110.9959401	131.0166683	108.254048
Phatr3_J50412.t1	AT1G70630	2064	Predicted protein {ECO:0000313|EMBL:EEC43226.1} [Source:UniProtKB/TrEMBL,Acc:B7GE17]	Nucleotide-diphospho-sugar transferase family protein	IPR005069 (PFAM); mobidb-lite (MOBIDB_LITE); mobidb-lite (MOBIDB_LITE); PTHR47032:SF1 (PANTHER); PTHR47032 (PANTHER)	no GO terms	no GO terms	no GO terms	not assigned.unknown	not assigned.unknown	not assigned		3	1	7199168	M	29.77902971	26.44207366	22.7909357	6.086897441	6.967228714	6.46948398	25.08447732	24.11679053	22.49595153	45.98400071	42.60525923	37.0139749	42.29494615	43.52413158	36.43639983	41.5567572	44.85978113	35.33898689	32.83102199	41.91536211	37.71859686	37.67899407	37.68438135	39.0429695
Phatr3_J50413.t1	AT1G70630	2132	Predicted protein {ECO:0000313|EMBL:EEC43173.1} [Source:UniProtKB/TrEMBL,Acc:B7GE18]	Nucleotide-diphospho-sugar transferase family protein	IPR005069 (PFAM); PTHR47032 (PANTHER); PTHR47032:SF1 (PANTHER)	no GO terms	no GO terms	no GO terms	not assigned.unknown	not assigned.unknown	not assigned		3	1	7199220	S	19.19497169	19.21921735	18.13012521	3.91297648	4.92665434	5.908622843	16.4030596	17.61697029	14.04110723	22.57782545	21.21065064	19.55530016	20.46192725	22.02419886	18.70821249	20.79866044	23.56592382	18.60107588	19.9185473	21.9538525	23.7796926	20.79245935	20.91256944	20.30809573
Phatr3_J50417.t1	AT1G70630	2134	Predicted protein {ECO:0000313|EMBL:EEC43174.1} [Source:UniProtKB/TrEMBL,Acc:B7GE22]	Nucleotide-diphospho-sugar transferase family protein	IPR005069 (PFAM); PTHR47032 (PANTHER); PTHR47032:SF1 (PANTHER)	no GO terms	no GO terms	no GO terms	not assigned.unknown	not assigned.unknown	not assigned		3	1	7199223	S	5.339185289	4.578438577	5.5613223	0.488663651	1.211100598	1.259324851	3.813951071	4.570003491	5.630798627	6.322425586	6.940029271	7.474453757	6.358004379	5.341666649	8.417939408	5.50295757	6.443318737	6.727749174	4.850778261	4.223128291	4.435200527	3.798536763	3.165601519	4.251752139
Phatr3_J14850.t1	AT1G71270	2340	NA	POKY POLLEN TUBE (POK)	IPR007258 (PFAM); mobidb-lite (MOBIDB_LITE); mobidb-lite (MOBIDB_LITE); mobidb-lite (MOBIDB_LITE); mobidb-lite (MOBIDB_LITE); PTHR14190:SF7 (PANTHER); IPR007258 (PANTHER)	no GO terms	no GO terms	no GO terms	cell.vesicle transport	cell.vesicle transport	Cell vesicle transport		3	1	NA	O	20.57106076	22.36679038	24.57950175	8.93411204	7.773856469	9.169744976	15.93236787	15.05944874	16.28201121	30.34125794	32.3026689	32.47142858	25.87080963	30.85855537	31.91571634	31.49616354	34.83201028	33.44478676	14.14176776	14.78280805	17.04100117	13.43859589	14.8254464	13.65611593
Phatr3_J47504.t1	AT1G71696	2439	Predicted protein {ECO:0000313|EMBL:EEC46848.1} [Source:UniProtKB/TrEMBL,Acc:B7G3L4]	SUPPRESSOR OF LLP1 1 (SOL1)	IPR000834 (PFAM); mobidb-lite (MOBIDB_LITE); mobidb-lite (MOBIDB_LITE); PTHR11705 (PANTHER); PTHR11705:SF132 (PANTHER); SSF53187 (SUPERFAMILY)	F:metallocarboxypeptidase activity; P:proteolysis; F:zinc ion binding	F:GO:0004181; P:GO:0006508; F:GO:0008270	F:metallocarboxypeptidase activity; P:proteolysis; F:zinc ion binding	protein.degradation	not assigned.unknown	Protein degradation		3	1	7202281	M and P	36.47209157	37.27074412	36.71150908	4.764191536	5.923177124	5.423141901	27.16973413	25.37350059	24.9079581	48.06447278	52.61346054	54.95663323	45.62373573	52.48907269	53.17971403	48.91842737	53.63197463	51.41369386	33.0330339	41.89542401	38.71825961	36.34286144	35.24812578	35.14482666
Phatr3_J10674.t1	AT1G72340	1158	NA	NagB RpiA CoA transferase-like superfamily protein	G3DSA:3.40.50.10470 (GENE3D); IPR000649 (PFAM); G3DSA:1.20.120.1070 (GENE3D); mobidb-lite (MOBIDB_LITE); mobidb-lite (MOBIDB_LITE); PTHR45860:SF1 (PANTHER); PTHR45860 (PANTHER); IPR037171 (SUPERFAMILY)	P:cellular metabolic process	P:GO:0044237	P:cellular metabolic process	protein.synthesis.initiation	protein.synthesis.initiation	Protein synthesis		3	1	NA	O	8.8462748	9.663862425	11.22191464	1.072053861	0.715338303	0.834010448	8.026062569	7.670367848	5.206387003	12.79278447	15.21814191	15.3222712	12.93723034	14.61425209	16.33920254	13.62954283	13.63473387	15.51931831	8.687869668	9.318541217	8.257074692	10.10218469	8.436389031	10.36110951
Phatr3_EG02177.t1	AT1G72660	1423	Predicted protein {ECO:0000313|EMBL:EEC51210.1} [Source:UniProtKB/TrEMBL,Acc:B7FPP1]	P-loop containing nucleoside triphosphate hydrolases superfamily protein	IPR006073 (PRINTS); IPR005225 (TIGRFAM); IPR031662 (PFAM); IPR004095 (PFAM); IPR006073 (PFAM); G3DSA:3.40.50.300 (GENE3D); IPR012675 (G3DSA:3.10.20.GENE3D); PTHR43127 (PANTHER); PTHR43127:SF2 (PANTHER); IPR031167 (PROSITE_PROFILES); cd01666 (CDD); cd01896 (CDD); IPR027417 (SUPERFAMILY); IPR012676 (SUPERFAMILY)	F:GTP binding	F:GO:0005525	F:GTP binding	transport.ammonium	transport.ammonium	Transport ammonium		3	1	7196483	O	30.66863802	27.19197434	27.27981673	4.32714991	4.284429034	5.695142874	30.2584576	30.3944445	23.33193735	42.10623455	42.03190187	40.02310755	41.38356143	42.85683343	38.94168027	42.51689431	41.55334473	42.47366725	58.99910832	54.2608357	64.12724479	58.37890947	58.74953939	58.57374222
Phatr3_J47538.t1	AT1G73020	2169	Predicted protein {ECO:0000313|EMBL:EEC46374.1} [Source:UniProtKB/TrEMBL,Acc:B7G411]	unknown protein	IPR007632 (PFAM); IPR007632 (PANTHER)	no GO terms	no GO terms	no GO terms	not assigned.unknown	not assigned.unknown	not assigned		3	1	7202762	O	59.92791215	54.84845982	55.09791571	8.722692844	11.30452187	9.873311495	43.67317997	45.0127419	36.7720585	71.95591215	67.49022828	63.55669616	73.65309272	71.21163224	68.26218071	79.26329169	83.9300529	70.4735126	84.47715114	81.95936131	111.7465364	92.24310489	113.7039338	89.68073359
Phatr3_J43498.t1	AT1G73430	2496	Predicted protein {ECO:0000313|EMBL:EEC50468.1} [Source:UniProtKB/TrEMBL,Acc:B7FSF5]	sec34-like family protein	mobidb-lite (MOBIDB_LITE); IPR007265 (PANTHER)	C:cis-Golgi network; P:intracellular protein transport; C:membrane	C:GO:0005801; P:GO:0006886; C:GO:0016020	C:cis-Golgi network; P:intracellular protein transport; C:membrane	protein.targeting.secretory pathway.golgi	protein.targeting.secretory pathway.golgi	Protein targeting		3	1	7197193	M	35.91141002	33.0742475	31.33089587	26.20151178	27.37310799	28.71713798	32.94465856	29.2677365	29.22039511	53.47833644	54.96853141	50.62611001	45.20470992	48.14623194	47.83523662	46.70977408	48.09230412	42.9389551	34.85197359	41.84812429	38.01278775	41.37522243	35.89219255	36.53446798
Phatr3_EG00731.t1	AT1G73460	3675	NA	Protein kinase superfamily protein	G3DSA:3.30.200.20 (GENE3D); G3DSA:1.10.510.10 (GENE3D); IPR000719 (PFAM); mobidb-lite (MOBIDB_LITE); mobidb-lite (MOBIDB_LITE); mobidb-lite (MOBIDB_LITE); mobidb-lite (MOBIDB_LITE); mobidb-lite (MOBIDB_LITE); mobidb-lite (MOBIDB_LITE); mobidb-lite (MOBIDB_LITE); mobidb-lite (MOBIDB_LITE); PTHR24058:SF23 (PANTHER); PTHR24058 (PANTHER); IPR000719 (PROSITE_PROFILES); cd14133 (CDD); IPR011009 (SUPERF…	F:protein kinase activity; F:ATP binding; P:protein phosphorylation	F:GO:0004672; F:GO:0005524; P:GO:0006468	F:protein kinase activity; F:ATP binding; P:protein phosphorylation	protein.postranslational modification	protein.postranslational modification	Protein postranslational modification		3	1	NA	O	21.78784796	18.3643121	17.89673377	1.878203359	2.281094139	2.102387155	11.50207966	11.28567002	9.991363612	12.97124892	12.31702145	11.89508564	11.92197907	12.13281173	12.21441053	12.23221666	13.1450702	10.53162067	20.978575	20.24519879	24.5299481	20.81886647	23.00863744	19.06365601
Phatr3_J43349.t1	AT1G73720	2019	Predicted protein {ECO:0000313|EMBL:EEC50390.1} [Source:UniProtKB/TrEMBL,Acc:B7FRY5]	SUPPRESSORS OF MEC-8 AND UNC-52 1 (SMU1)	IPR001680 (PFAM); IPR015943 (G3DSA:2.130.10.GENE3D); PF17814 (PFAM); PTHR22848 (PANTHER); IPR001680 (PROSITE_PROFILES); IPR001680 (PROSITE_PROFILES); IPR006594 (PROSITE_PROFILES); IPR017986 (PROSITE_PROFILES); IPR001680 (PROSITE_PROFILES); IPR036322 (SUPERFAMILY)	F:protein binding	F:GO:0005515	F:protein binding	development.unspecified	development.unspecified	development		3	1	7197100	O	25.23952695	23.19415347	23.26606755	3.172769686	3.298676825	3.764388783	21.17024675	21.52987613	18.60110047	29.71517374	27.68704514	25.36257075	28.02395574	27.49129739	24.58099646	33.38613558	31.82466539	26.6536469	26.96346332	30.74228919	28.80898783	27.14480383	28.48656869	28.80646771
Phatr3_J39095.t1	AT1G74150	1074	Predicted protein {ECO:0000313|EMBL:EEC45420.1} [Source:UniProtKB/TrEMBL,Acc:B7G7T6]	Galactose oxidase kelch repeat superfamily protein	IPR015915 (G3DSA:2.120.10.GENE3D); PF13418 (PFAM); PTHR23244 (PANTHER); IPR015915 (SUPERFAMILY)	F:protein binding	F:GO:0005515	F:protein binding	not assigned.no ontology	not assigned.unknown	not assigned		3	1	7194812	O	13.67461011	12.46355854	10.92668527	2.080622969	2.159602341	1.915772847	6.551463882	7.088815617	4.093243041	19.22378526	18.82258932	16.26386328	19.12515475	20.20685694	18.26511535	23.83651673	25.50793418	20.79954828	15.44454452	17.79188144	19.82831967	17.38915369	21.55997283	20.89788474
Phatr3_J33757.t1	AT1G74380	975	Predicted protein {ECO:0000313|EMBL:EEC50134.1} [Source:UniProtKB/TrEMBL,Acc:B7FTS4]	xyloglucan xylosyltransferase 5 (XXT5)	IPR029044 (G3DSA:3.90.550.GENE3D); IPR008630 (PFAM); PTHR31306 (PANTHER); PTHR31306:SF4 (PANTHER); IPR029044 (SUPERFAMILY)	C:integral component of membrane; F:transferase activity, transferring glycosyl groups	C:GO:0016021; F:GO:0016757	C:integral component of membrane; F:transferase activity, transferring glycosyl groups	misc.UDP glucosyl and glucoronyl transferases	not assigned.unknown	misc		3	1	7198032	M	49.63857268	33.50604059	25.73835088	8.556375236	7.714384343	6.373959717	25.90468375	21.93845618	17.60604289	74.57369421	64.41001933	43.04379571	74.31465565	66.50608874	47.42188441	91.29671879	80.75485437	57.35598581	71.24892642	71.33971777	80.44413469	66.47282503	117.2533808	88.46714202
Phatr3_J44794.t1	AT1G74900	3243	NA	organelle transcript processing defect 43 (OTP43)	IPR002885 (PFAM); IPR002885 (PFAM); IPR011990 (G3DSA:1.25.40.GENE3D); IPR002885 (TIGRFAM); mobidb-lite (MOBIDB_LITE); mobidb-lite (MOBIDB_LITE); mobidb-lite (MOBIDB_LITE); mobidb-lite (MOBIDB_LITE); mobidb-lite (MOBIDB_LITE); mobidb-lite (MOBIDB_LITE); mobidb-lite (MOBIDB_LITE); PTHR46128 (PANTHER); IPR002885 (PROSITE_PROFILES); IPR002885 (PROSITE_PROFILES); IPR002885 (PROSITE_PROFILES); IPR00288…	F:protein binding	F:GO:0005515	F:protein binding	not assigned.no ontology.pentatricopeptide (PPR) repeat-containing protein	not assigned.unknown	not assigned		3	1	NA	M	44.28765588	36.6973021	34.02955734	4.731476494	5.016658916	4.428242259	34.68249656	34.10781714	26.02711875	46.71116149	40.62660169	38.3836359	43.24686554	40.55759137	36.03884605	40.46970361	41.1577996	35.91196836	61.16661825	57.44917868	65.69032777	55.37891256	64.33799794	58.10326556
Phatr3_J42998.t1	AT1G75660	3279	NA	5-3 exoribonuclease 3 (XRN3)	IPR041412 (PFAM); G3DSA:3.30.110.100 (GENE3D); G3DSA:2.170.260.40 (GENE3D); IPR040992 (PFAM); G3DSA:2.30.30.750 (GENE3D); IPR041385 (PFAM); mobidb-lite (MOBIDB_LITE); mobidb-lite (MOBIDB_LITE); mobidb-lite (MOBIDB_LITE); mobidb-lite (MOBIDB_LITE); mobidb-lite (MOBIDB_LITE); IPR016494 (PTHR12341:PANTHER); IPR027073 (PANTHER)	P:nuclear-transcribed mRNA catabolic process; F:5-3 exonuclease activity	P:GO:0000956; F:GO:0008409	P:nuclear-transcribed mRNA catabolic process; F:5-3 exonuclease activity	RNA.processing.ribonucleases	RNA.processing.ribonucleases	RNA processing		3	1	NA	O	71.40843441	56.44337692	56.1707566	18.99071324	17.69394856	19.92601215	50.69992629	47.42128264	45.16231105	82.11585663	74.30321771	70.73758506	76.09030234	79.03462406	72.54653353	79.56371066	80.20008905	69.02985993	69.08470093	77.63844479	77.86948457	78.23022721	73.12756803	73.2728753
Phatr3_J9320.t1	AT1G75990	1551	Regulatory proteasome non-atpase subunit 3 {ECO:0000313|EMBL:EEC51713.1} [Source:UniProtKB/TrEMBL,Acc:B7FPP8]	PAM domain (PCI PINT associated module) protein	IPR013586 (PFAM); IPR000717 (PFAM); G3DSA:1.25.40.570 (GENE3D); mobidb-lite (MOBIDB_LITE); mobidb-lite (MOBIDB_LITE); mobidb-lite (MOBIDB_LITE); PTHR10758 (PANTHER); IPR035267 (PTHR10758:PANTHER); IPR000717 (PROSITE_PROFILES); IPR036390 (SUPERFAMILY)	C:proteasome complex; F:enzyme regulator activity; P:regulation of protein catabolic process	C:GO:0000502; F:GO:0030234; P:GO:0042176	C:proteasome complex; F:enzyme regulator activity; P:regulation of protein catabolic process	protein.degradation.ubiquitin.proteasom	protein.degradation.ubiquitin.proteasom	Protein degradation ubiquitin		3	1	7196430	O	59.8135355	60.38555237	63.1803584	10.30930124	11.15163987	11.28954586	61.54884608	52.07893035	48.21166955	83.50481181	75.65284765	68.37230108	72.20048816	73.46700421	68.11862544	95.03677973	93.87753635	82.85645364	64.04743294	74.49949164	62.11124226	72.24739291	72.6632829	81.37301823
Phatr3_J14702.t1	AT1G76040	3300	Predicted protein {ECO:0000313|EMBL:EEC45853.1} [Source:UniProtKB/TrEMBL,Acc:B7G6F9]	calcium-dependent protein kinase 29 (CPK29)	G3DSA:1.10.510.10 (GENE3D); IPR000719 (PFAM); G3DSA:2.60.200.20 (GENE3D); IPR000253 (PFAM); mobidb-lite (MOBIDB_LITE); mobidb-lite (MOBIDB_LITE); mobidb-lite (MOBIDB_LITE); mobidb-lite (MOBIDB_LITE); mobidb-lite (MOBIDB_LITE); mobidb-lite (MOBIDB_LITE); mobidb-lite (MOBIDB_LITE); mobidb-lite (MOBIDB_LITE); mobidb-lite (MOBIDB_LITE); mobidb-lite (MOBIDB_LITE); mobidb-lite (MOBIDB_LITE); PTHR44167 …	F:protein kinase activity; F:protein binding; F:ATP binding; P:protein phosphorylation	F:GO:0004672; F:GO:0005515; F:GO:0005524; P:GO:0006468	F:protein kinase activity; F:protein binding; F:ATP binding; P:protein phosphorylation	signalling.calcium	protein.postranslational modification.kinase	Protein postranslational modification		3	1	7203350	O	13.22468846	14.41233301	14.69670035	4.077936953	4.558499839	4.669865143	7.6854805	10.27203139	10.36550895	11.64103705	11.74574212	10.18234568	11.06395785	9.93769142	10.373157	13.03863429	13.45061161	12.56505173	11.45764215	11.59116412	12.33046337	10.79442501	14.0839722	12.04700402
Phatr3_J47896.t1	AT1G76630	4632	Predicted protein {ECO:0000313|EMBL:EEC46112.1} [Source:UniProtKB/TrEMBL,Acc:B7G5A4]	Tetratricopeptide repeat (TPR)-like superfamily protein	IPR011990 (G3DSA:1.25.40.GENE3D); IPR011990 (G3DSA:1.25.40.GENE3D); IPR011990 (G3DSA:1.25.40.GENE3D); IPR019734 (PFAM); IPR039226 (PANTHER); IPR013026 (PROSITE_PROFILES); IPR019734 (PROSITE_PROFILES); IPR019734 (PROSITE_PROFILES); IPR013026 (PROSITE_PROFILES); IPR019734 (PROSITE_PROFILES); IPR011990 (SUPERFAMILY); IPR011990 (SUPERFAMILY)	F:protein binding; P:RNA catabolic process; C:Ski complex	F:GO:0005515; P:GO:0006401; C:GO:0055087	F:protein binding; P:RNA catabolic process; C:Ski complex	not assigned.no ontology.pentatricopeptide (PPR) repeat-containing protein	not assigned.unknown	not assigned		3	1	7203162	O	28.15236687	26.6778356	23.43862911	4.030922518	4.141808774	3.707720362	26.14138458	22.72933493	22.93160387	28.9684378	25.77786258	24.9582332	28.35613065	27.34493153	24.94075974	29.91603522	28.19500432	25.40312997	24.93723747	25.61501675	26.38327973	24.14698246	25.49763961	25.90277378
Phatr3_EG02211.t1	AT1G77300	5478	Predicted protein {ECO:0000313|EMBL:EEC43201.1} [Source:UniProtKB/TrEMBL,Acc:B7GDX3]	EARLY FLOWERING IN SHORT DAYS (EFS)	IPR006671 (PFAM); IPR000719 (PFAM); G3DSA:2.170.270.10 (GENE3D); IPR001214 (PFAM); G3DSA:1.10.510.10 (GENE3D); G3DSA:1.10.472.10 (GENE3D); mobidb-lite (MOBIDB_LITE); PTHR22884 (PANTHER); IPR003616 (PROSITE_PROFILES); IPR000719 (PROSITE_PROFILES); IPR001214 (PROSITE_PROFILES); IPR011009 (SUPERFAMILY); SSF82199 (SUPERFAMILY); IPR036915 (SUPERFAMILY)	F:protein kinase activity; F:protein binding; F:ATP binding; P:protein phosphorylation	F:GO:0004672; F:GO:0005515; F:GO:0005524; P:GO:0006468	F:protein kinase activity; F:protein binding; F:ATP binding; P:protein phosphorylation	RNA.regulation of transcription.SET-domain transcriptional regulator family	RNA.regulation of transcription.SET-domain transcriptional regulator family	Transcription factor		3	1	NA	O	48.30574825	37.76922246	35.67395292	5.429876484	6.278492162	7.404697364	30.64491651	29.91404026	24.50326769	55.40579436	51.61605935	47.38492084	48.31505263	48.74085171	44.02807335	57.88050552	56.94850034	46.9920252	55.53249597	53.1459087	58.55649489	53.56974258	59.75830285	54.58178945
Phatr3_J51837.t1	AT1G77370	540	Predicted protein {ECO:0000313|EMBL:EEC49360.1} [Source:UniProtKB/TrEMBL,Acc:B7FXD7]	Glutaredoxin family protein	IPR014025 (PRINTS); IPR002109 (PFAM); G3DSA:3.40.30.10 (GENE3D); PTHR45694:SF5 (PANTHER); PTHR45694 (PANTHER); IPR002109 (PROSITE_PROFILES); PS51257 (PROSITE_PROFILES); cd03419 (CDD); IPR036249 (SUPERFAMILY)	F:electron transfer activity; F:protein disulfide oxidoreductase activity; P:cell redox homeostasis	F:GO:0009055; F:GO:0015035; P:GO:0045454	F:electron transfer activity; F:protein disulfide oxidoreductase activity; P:cell redox homeostasis	redox.glutaredoxins	not assigned.unknown	Redox glutaredoxins	Redox glutaredoxins	3	1	7200038	P	254.3574809	290.2103315	268.0275428	141.6159327	166.5927529	146.4228228	245.2387854	246.1259286	187.6307958	307.6718761	330.8206469	310.7016104	309.2752949	322.3254488	311.3997422	332.4661954	320.8536812	304.9146264	169.8699905	205.9482131	221.5330152	208.3812898	222.6777904	197.7217382
Phatr3_J26775.t1	AT1G77680	2757	Predicted protein {ECO:0000313|EMBL:EEC49014.1} [Source:UniProtKB/TrEMBL,Acc:B7FWN1]	Ribonuclease II R family protein	IPR041505 (PFAM); G3DSA:2.40.50.690 (GENE3D); IPR001900 (PFAM); mobidb-lite (MOBIDB_LITE); mobidb-lite (MOBIDB_LITE); mobidb-lite (MOBIDB_LITE); PTHR23355 (PANTHER); IPR012340 (SUPERFAMILY); IPR012340 (SUPERFAMILY)	F:RNA binding; F:ribonuclease activity	F:GO:0003723; F:GO:0004540	F:RNA binding; F:ribonuclease activity	RNA.processing.ribonucleases	RNA.processing.ribonucleases	RNA processing		3	1	7200206	O	22.12315205	18.96817125	17.12232265	1.80114381	1.826782543	1.979970871	14.66532842	12.84743605	10.59988542	25.48414416	23.89410034	21.60790367	24.12796424	24.17155949	23.63334561	28.55537177	29.7532533	24.47150482	23.47031128	23.4040633	30.87568973	23.53508699	30.17978377	24.89888161
Phatr3_J12339.t1	AT1G77720	2769	NA	putative protein kinase 1 (PPK1)	G3DSA:1.25.40.430 (GENE3D); G3DSA:3.30.200.20 (GENE3D); IPR000719 (PFAM); G3DSA:1.10.510.10 (GENE3D); mobidb-lite (MOBIDB_LITE); mobidb-lite (MOBIDB_LITE); mobidb-lite (MOBIDB_LITE); mobidb-lite (MOBIDB_LITE); mobidb-lite (MOBIDB_LITE); mobidb-lite (MOBIDB_LITE); mobidb-lite (MOBIDB_LITE); mobidb-lite (MOBIDB_LITE); mobidb-lite (MOBIDB_LITE); PTHR22974 (PANTHER); IPR027084 (PTHR22974:PANTHER); IP…	F:protein kinase activity; F:protein serinethreoninetyrosine kinase activity; F:ATP binding; P:protein phosphorylation; P:mitotic cell cycle checkpoint; P:chromosome separation	F:GO:0004672; F:GO:0004712; F:GO:0005524; P:GO:0006468; P:GO:0007093; P:GO:0051304	F:protein kinase activity; F:protein serinethreoninetyrosine kinase activity; F:ATP binding; P:protein phosphorylation; P:mitotic cell cycle checkpoint; P:chromosome separation	protein.postranslational modification	protein.postranslational modification	Protein postranslational modification		3	1	NA	O	33.05035316	34.91184062	40.68083627	6.904352083	8.938768233	8.856091728	22.24400021	20.8438901	24.6460408	32.21210637	31.74189541	28.98449135	29.07648183	29.97267519	28.51043426	36.20112191	35.77952253	30.52933222	29.62174371	31.03551555	32.46494235	30.08265779	35.29612013	34.53490948
Phatr3_EG02135.t1	AT1G77740	2232	NA	phosphatidylinositol-4-phosphate 5-kinase 2 (PIP5K2)	G3DSA:2.20.110.10 (GENE3D); IPR003409 (PFAM); mobidb-lite (MOBIDB_LITE); mobidb-lite (MOBIDB_LITE); mobidb-lite (MOBIDB_LITE); mobidb-lite (MOBIDB_LITE); mobidb-lite (MOBIDB_LITE); mobidb-lite (MOBIDB_LITE); mobidb-lite (MOBIDB_LITE); mobidb-lite (MOBIDB_LITE); mobidb-lite (MOBIDB_LITE); mobidb-lite (MOBIDB_LITE); mobidb-lite (MOBIDB_LITE); PTHR43215 (PANTHER); PTHR43215:SF4 (PANTHER); SSF82185 (…	no GO terms	no GO terms	no GO terms	signalling.phosphinositides.phosphatidylinositol-4-phosphate 5-kinase	signalling.phosphinositides.phosphatidylinositol-4-phosphate 5-kinase	Signalling phosphinositides		3	1	NA	O	33.86000492	27.32509057	19.36746833	16.46351962	12.4699619	10.66697024	28.72495174	26.55719691	21.21538557	43.98614068	38.07922456	29.59422542	62.77251424	52.9373782	40.80681	53.89716959	50.47791016	34.43334183	41.29314807	49.71992521	52.31934403	57.83843902	49.8785337	55.40442525
Phatr3_Jdraft1812.t1	AT1G78010	1521	Predicted protein {ECO:0000313|EMBL:EEC42633.1} [Source:UniProtKB/TrEMBL,Acc:B7S473]	tRNA modification GTPase, putative	IPR005225 (TIGRFAM); IPR025867 (PFAM); IPR006073 (PFAM); IPR018948 (PFAM); IPR027266 (G3DSA:3.30.1360.GENE3D); IPR027368 (G3DSA:1.20.120.GENE3D); IPR004520 (TIGRFAM); G3DSA:3.40.50.300 (GENE3D); PTHR42714:SF2 (PANTHER); PTHR42714 (PANTHER); IPR031168 (PROSITE_PROFILES); IPR004520 (HAMAP); IPR031168 (CDD); SSF116878 (SUPERFAMILY); IPR027417 (SUPERFAMILY)	F:GTPase activity; F:protein binding; F:GTP binding; P:tRNA modification	F:GO:0003924; F:GO:0005515; F:GO:0005525; P:GO:0006400	F:GTPase activity; F:protein binding; F:GTP binding; P:tRNA modification	signalling.G-proteins	signalling.G-proteins	Signalling G-proteins		3	1	7204947	O	37.86738321	35.31598481	30.62221233	1.273270125	2.330958784	2.705509582	16.05319839	18.42506153	8.450680373	40.85039193	35.71207402	33.66668662	36.76581985	37.04006693	32.51482414	43.26726981	43.58512758	38.41686662	44.75675437	47.85785143	49.61578535	46.17198846	54.47225825	53.47849593
Phatr3_J11462.t1	AT1G78190	393	Predicted protein {ECO:0000313|EMBL:EEC49776.1} [Source:UniProtKB/TrEMBL,Acc:B7FV49]	Trm112p-like protein	IPR005651 (PFAM); G3DSA:2.20.25.10 (GENE3D); IPR039127 (PANTHER); SSF158997 (SUPERFAMILY)	F:protein heterodimerization activity	F:GO:0046982	F:protein heterodimerization activity	not assigned.unknown	not assigned.unknown	not assigned		3	1	7199499	O	134.9852782	134.381029	104.0063797	37.65380505	41.31269821	31.19913231	147.6411984	130.3491725	85.86674612	244.1750424	205.0843863	187.960991	216.135411	191.770224	177.1939707	207.1364758	218.4383486	197.7318271	277.6791351	283.7150572	266.7911041	263.8328817	281.3755661	274.0076884
Phatr3_J44951.t1	AT1G78560	1557	Predicted protein {ECO:0000313|EMBL:EEC49535.1} [Source:UniProtKB/TrEMBL,Acc:B7FW80]	Sodium Bile acid symporter family	IPR038770 (G3DSA:1.20.1530.GENE3D); IPR002657 (PFAM); mobidb-lite (MOBIDB_LITE); mobidb-lite (MOBIDB_LITE); PTHR10361:SF59 (PANTHER); IPR004710 (PANTHER)	C:membrane	C:GO:0016020	C:membrane	transport.unspecified cations	not assigned.unknown	Transport misc		3	1	7199846	S	66.56516545	60.9545222	60.48839686	47.61637735	45.62639955	55.47507447	59.28817638	56.74473649	57.73324205	99.73971312	89.92552362	82.3682787	102.8152443	104.3553338	89.11529094	115.8492382	106.3427123	91.21001107	93.03756746	87.71446903	102.193881	93.79643376	116.8251564	106.0558584
Phatr3_J22554.t1	AT1G78800	1557	Mannosyltransferase {ECO:0000313|EMBL:EEC45286.1} [Source:UniProtKB/TrEMBL,Acc:B7G7S6]	UDP-Glycosyltransferase superfamily protein	G3DSA:3.40.50.2000 (GENE3D); IPR001296 (PFAM); G3DSA:3.40.50.2000 (GENE3D); IPR028098 (PFAM); PTHR45918 (PANTHER); PTHR45918:SF1 (PANTHER); SSF53756 (SUPERFAMILY)	no GO terms	no GO terms	no GO terms	misc.UDP glucosyl and glucoronyl transferases	misc.UDP glucosyl and glucoronyl transferases	misc		3	1	7194745	O	15.13912739	19.46121707	22.03642758	3.731491058	5.533052184	5.258939972	11.26407902	13.83109293	13.22997442	16.43183055	16.03192009	15.49940728	14.58415179	16.10665163	14.07965725	16.41197542	19.10609514	17.44242347	9.451944003	10.79294881	11.12373668	9.941334834	9.545193329	11.6803295
Phatr3_J45764.t1	AT1G79000	4812	Predicted protein {ECO:0000313|EMBL:EEC48180.1} [Source:UniProtKB/TrEMBL,Acc:B7FZQ7]	histone acetyltransferase of the CBP family 1 (HAC1)	IPR001487 (PRINTS); IPR036427 (G3DSA:1.20.920.GENE3D); G3DSA:1.10.246.20 (GENE3D); IPR036546 (PFAM); IPR001487 (PFAM); G3DSA:3.30.60.90 (GENE3D); IPR035898 (G3DSA:1.20.1020.GENE3D); IPR000197 (PFAM); IPR013083 (G3DSA:3.30.40.GENE3D); IPR013178 (PFAM); IPR019787 (PFAM); IPR035898 (G3DSA:1.20.1020.GENE3D); mobidb-lite (MOBIDB_LITE); mobidb-lite (MOBIDB_LITE); mobidb-lite (MOBIDB_LITE); mobidb-lite …	F:transcription coregulator activity; F:histone acetyltransferase activity; F:protein binding; C:nucleus; P:regulation of transcription, DNA-templated; F:zinc ion binding; P:histone acetylation	F:GO:0003712; F:GO:0004402; F:GO:0005515; C:GO:0005634; P:GO:0006355; F:GO:0008270; P:GO:0016573	F:transcription coregulator activity; F:histone acetyltransferase activity; F:protein binding; C:nucleus; P:regulation of transcription, DNA-templated; F:zinc ion binding; P:histone acetylation	RNA.regulation of transcription.Histone acetyltransferases	RNA.regulation of transcription.Histone acetyltransferases	Transcription factor	transcription factor	3	1	7200785	O	142.6323933	116.1991401	119.9947156	44.14691066	36.50162646	38.28196576	89.6109654	83.58362642	86.07656049	142.5673566	126.6708424	123.8773148	139.0715738	130.8176007	121.6209082	156.5189159	157.7898273	124.3508649	114.4886143	122.6576148	126.1797944	117.9540087	122.2312001	117.3875362
Phatr3_EG01870.t1	AT1G79050	1074	Chloroplast-targeted nuclear-encoded recombinase {ECO:0000313|EMBL:EEC51802.1} [Source:UniProtKB/TrEMBL,Acc:B7FQ63]	recA DNA recombination family protein	IPR013765 (PRINTS); G3DSA:3.40.50.300 (GENE3D); IPR013765 (PFAM); IPR013765 (TIGRFAM); IPR013765 (PTHR45900:PANTHER); PTHR45900 (PANTHER); IPR020588 (PROSITE_PROFILES); IPR020587 (PROSITE_PROFILES); IPR013765 (HAMAP); IPR013765 (CDD); IPR027417 (SUPERFAMILY); IPR023400 (SUPERFAMILY)	F:DNA binding; F:single-stranded DNA binding; F:ATP binding; P:DNA metabolic process; P:DNA repair; F:DNA-dependent ATPase activity	F:GO:0003677; F:GO:0003697; F:GO:0005524; P:GO:0006259; P:GO:0006281; F:GO:0008094	F:DNA binding; F:single-stranded DNA binding; F:ATP binding; P:DNA metabolic process; P:DNA repair; F:DNA-dependent ATPase activity	DNA.repair	DNA.repair	DNA repair		3	1	7196788	O	60.97610845	72.61726067	87.62954656	14.74930505	19.59067837	21.65996239	54.75850409	54.41509893	60.81389661	86.85096202	92.59895573	96.55598834	72.85982119	77.52085116	82.69925842	89.35413519	90.10531712	92.78000749	52.72047528	67.79211562	57.20957808	58.52422119	54.4224808	62.41575682
Phatr3_J35556.t1	AT1G79280	5655	Predicted protein {ECO:0000313|EMBL:EEC48183.1} [Source:UniProtKB/TrEMBL,Acc:B7FZR5]	nuclear pore anchor (NUA)	IPR012929 (PFAM); mobidb-lite (MOBIDB_LITE); mobidb-lite (MOBIDB_LITE); mobidb-lite (MOBIDB_LITE); mobidb-lite (MOBIDB_LITE); mobidb-lite (MOBIDB_LITE); mobidb-lite (MOBIDB_LITE); mobidb-lite (MOBIDB_LITE); mobidb-lite (MOBIDB_LITE); mobidb-lite (MOBIDB_LITE); mobidb-lite (MOBIDB_LITE); mobidb-lite (MOBIDB_LITE); mobidb-lite (MOBIDB_LITE); mobidb-lite (MOBIDB_LITE); mobidb-lite (MOBIDB_LITE); mob…	P:protein import into nucleus	P:GO:0006606	P:protein import into nucleus	development.unspecified	development.unspecified	development		3	1	7200910	O	125.5382313	102.5000792	101.9251826	36.41552556	35.06804671	36.54037252	107.4796453	93.16471224	94.28635667	134.5915604	117.4319879	104.9067544	131.586026	116.5418766	106.0135324	144.0263677	137.3002636	108.7075779	95.16103594	102.3388304	99.71832328	95.46480526	98.40094848	101.4893308
Phatr3_J13150.t1	AT1G79600	2490	Predicted protein {ECO:0000313|EMBL:EEC47683.1} [Source:UniProtKB/TrEMBL,Acc:B7G1H7]	Protein kinase superfamily protein	IPR004147 (PFAM); mobidb-lite (MOBIDB_LITE); PTHR10566 (PANTHER); cd05121 (CDD); IPR011009 (SUPERFAMILY)	no GO terms	no GO terms	no GO terms	transport.ABC transporters and multidrug resistance systems	transport.ABC transporters and multidrug resistance systems	Transport ABC transporters and multidrug resistance systems		3	1	7201596	P	39.41932243	36.33451058	36.14597469	7.25917377	9.541130574	9.359353501	33.46689443	31.66785014	25.84383947	20.7995311	21.21440897	17.81444784	33.5453354	30.68992939	28.50827675	28.90080827	28.11444483	25.5230477	47.7165865	48.1603487	70.30461517	68.32674236	60.93836712	58.58162085
Phatr3_J43552.t1	AT1G79610	2916	Sodium/hydrogen exchanger {ECO:0000256|RuleBase:RU003722} [Source:UniProtKB/TrEMBL,Acc:B7FSM0]	Na+ H+ antiporter 6 (NHX6)	IPR004709 (PRINTS); IPR006153 (PFAM); mobidb-lite (MOBIDB_LITE); mobidb-lite (MOBIDB_LITE); mobidb-lite (MOBIDB_LITE); mobidb-lite (MOBIDB_LITE); IPR018422 (PANTHER); PTHR10110:SF127 (PANTHER)	P:cation transport; P:sodium ion transport; P:regulation of pH; F:solute:proton antiporter activity; F:sodium:proton antiporter activity; C:integral component of membrane; P:transmembrane transport	P:GO:0006812; P:GO:0006814; P:GO:0006885; F:GO:0015299; F:GO:0015385; C:GO:0016021; P:GO:0055085	P:cation transport; P:sodium ion transport; P:regulation of pH; F:solute:proton antiporter activity; F:sodium:proton antiporter activity; C:integral component of membrane; P:transmembrane transport	transport.unspecified cations	transport.unspecified cations	Transport misc		3	1	7197582	O	42.40725238	39.10032694	39.9942695	18.17029825	16.88539873	16.60328422	36.14079378	35.69474961	36.08174088	42.24217973	39.93780303	37.47020436	38.61296322	39.4374313	34.36727625	45.60399825	47.63786802	37.97660715	40.98088037	40.95610567	44.45000302	38.55687877	45.79867485	40.00643804
Phatr3_Jdraft1750.t1	AT1G79610	1659	Sodium/hydrogen exchanger {ECO:0000256|RuleBase:RU003722} [Source:UniProtKB/TrEMBL,Acc:B7S4E3]	Na+ H+ antiporter 6 (NHX6)	IPR004709 (PRINTS); IPR006153 (PFAM); PTHR10110:SF127 (PANTHER); IPR018422 (PANTHER)	P:cation transport; P:sodium ion transport; P:regulation of pH; F:solute:proton antiporter activity; F:sodium:proton antiporter activity; C:integral component of membrane; P:transmembrane transport	P:GO:0006812; P:GO:0006814; P:GO:0006885; F:GO:0015299; F:GO:0015385; C:GO:0016021; P:GO:0055085	P:cation transport; P:sodium ion transport; P:regulation of pH; F:solute:proton antiporter activity; F:sodium:proton antiporter activity; C:integral component of membrane; P:transmembrane transport	transport.unspecified cations	transport.unspecified cations	Transport misc		3	1	7204882	S	14.77540422	13.54284996	14.74685565	1.077559527	1.218325908	2.024863798	11.36281397	11.16691425	10.3471319	19.49959571	19.97334374	21.30710046	17.91866801	18.84260712	19.06067093	22.22664133	24.5493136	21.48375229	19.84656204	16.94014243	19.02081056	16.22283409	19.72085055	17.25885258
Phatr3_J10282.t1	AT1G79890	2796	NA	RAD3-like DNA-binding helicase protein	IPR006555 (PFAM); IPR010614 (PFAM); G3DSA:3.40.50.300 (GENE3D); IPR013020 (TIGRFAM); G3DSA:3.40.50.300 (GENE3D); mobidb-lite (MOBIDB_LITE); mobidb-lite (MOBIDB_LITE); mobidb-lite (MOBIDB_LITE); mobidb-lite (MOBIDB_LITE); mobidb-lite (MOBIDB_LITE); IPR028331 (PTHR11472:PANTHER); PTHR11472 (PANTHER); IPR014013 (PROSITE_PROFILES); IPR027417 (SUPERFAMILY)	F:nucleic acid binding; F:DNA binding; F:DNA helicase activity; F:helicase activity; F:ATP binding; P:nucleobase-containing compound metabolic process; F:hydrolase activity, acting on acid anhydrides, in phosphorus-containing anhydrides	F:GO:0003676; F:GO:0003677; F:GO:0003678; F:GO:0004386; F:GO:0005524; P:GO:0006139; F:GO:0016818	F:nucleic acid binding; F:DNA binding; F:DNA helicase activity; F:helicase activity; F:ATP binding; P:nucleobase-containing compound metabolic process; F:hydrolase activity, acting on acid anhydrides, in phosphorus-containing anhydrides	DNA.unspecified	DNA.unspecified	DNA unspecified		3	1	NA	O	6.710736644	6.527015434	6.627719108	0.692648018	1.196917557	1.096321441	5.389923035	5.718209851	4.177818326	11.19456906	12.11833705	10.78477458	9.553634932	12.23081183	10.70289907	9.324088493	9.498933063	8.599961755	6.616515504	6.01629522	7.533217584	6.94186253	5.865528319	5.522326314
Phatr3_J12523.t1	AT1G79900	822	Predicted protein {ECO:0000313|EMBL:EEC48182.1} [Source:UniProtKB/TrEMBL,Acc:B7FZR2]	BAC2	IPR023395 (G3DSA:1.50.40.GENE3D); IPR018108 (PFAM); PTHR45624 (PANTHER); PTHR45624:SF10 (PANTHER); IPR018108 (PROSITE_PROFILES); IPR018108 (PROSITE_PROFILES); IPR018108 (PROSITE_PROFILES); IPR023395 (SUPERFAMILY)	no GO terms	no GO terms	no GO terms	transport.metabolite transporters at the mitochondrial membrane	transport.metabolite transporters at the mitochondrial membrane	Transport metabolite transporters at the mitochondrial membrane		3	1	7200787	O	11.06344408	11.46722271	10.4855444	1.631086911	2.53950319	1.992255362	8.623822023	7.144993926	6.57053007	11.02129863	12.51036141	10.1216463	10.43091294	11.14736747	9.789264649	12.11475439	14.81946023	12.94679338	7.51036643	8.078510746	7.786279255	7.962343425	9.052707932	8.907862658
Phatr3_J13856.t1	AT1G79900	1302	NA	BAC2	IPR002067 (PRINTS); IPR023395 (G3DSA:1.50.40.GENE3D); IPR018108 (PFAM); IPR023395 (G3DSA:1.50.40.GENE3D); PTHR45624 (PANTHER); PTHR45624:SF10 (PANTHER); IPR018108 (PROSITE_PROFILES); IPR018108 (PROSITE_PROFILES); IPR018108 (PROSITE_PROFILES); IPR023395 (SUPERFAMILY)	F:transmembrane transporter activity; P:transmembrane transport	F:GO:0022857; P:GO:0055085	F:transmembrane transporter activity; P:transmembrane transport	transport.metabolite transporters at the mitochondrial membrane	transport.metabolite transporters at the mitochondrial membrane	Transport metabolite transporters at the mitochondrial membrane		3	1	NA	O	12.08282333	13.98348218	17.13537185	3.203711926	3.562846258	3.257336339	12.98621897	13.19854399	16.07835208	15.97686128	19.20556547	21.3240825	13.96686934	16.97138952	20.84604948	13.13230528	16.30284245	15.57645248	6.513668823	6.804680869	6.226631306	5.619169026	5.443906964	5.119544639
Phatr3_J35504.t1	AT1G80190	732	Predicted protein {ECO:0000313|EMBL:EEC48359.1} [Source:UniProtKB/TrEMBL,Acc:B7FZL5]	partner of SLD five 1 (PSF1)	G3DSA:1.20.58.1030 (GENE3D); mobidb-lite (MOBIDB_LITE); IPR005339 (PANTHER); IPR005339 (CDD); IPR036224 (SUPERFAMILY)	C:GINS complex; P:DNA replication	C:GO:0000811; P:GO:0006260	C:GINS complex; P:DNA replication	not assigned.unknown	not assigned.unknown	not assigned		3	1	7200764	O	35.4146953	39.04297911	32.06355186	14.31385226	14.6208113	10.3829248	36.36928075	38.18580619	30.94344753	56.88883714	49.40996777	39.05923232	58.56701115	53.60555582	45.93234008	48.83420774	46.13916377	34.35775815	48.27411662	52.92637396	66.61040061	53.95624184	53.95228214	49.28153588
Phatr3_J9828.t1	AT1G80500	456	Predicted protein {ECO:0000313|EMBL:EEC50783.1} [Source:UniProtKB/TrEMBL,Acc:B7FSE6]	SNARE-like superfamily protein	G3DSA:3.30.450.70 (GENE3D); IPR006722 (PFAM); IPR006722 (PANTHER); PTHR12403:SF1 (PANTHER); IPR011012 (SUPERFAMILY)	P:endoplasmic reticulum to Golgi vesicle-mediated transport	P:GO:0006888	P:endoplasmic reticulum to Golgi vesicle-mediated transport	not assigned.no ontology	not assigned.no ontology	not assigned		3	1	7197187	O	33.35347285	33.60246252	35.76759286	10.99870838	9.809547097	11.41850003	26.36989945	26.31611757	26.25933386	43.57172202	42.01916936	43.64831203	36.77967652	42.59285313	40.15756879	38.42329098	41.16023901	40.18150464	42.57537957	37.22373403	37.30118286	39.14126421	41.43490432	39.70763864
Phatr3_J47781.t1	AT1G80510	1693	Predicted protein {ECO:0000313|EMBL:EEC46044.1} [Source:UniProtKB/TrEMBL,Acc:B7G4W2]	Transmembrane amino acid transporter family protein	IPR013057 (PFAM); PTHR22950 (PANTHER); PTHR22950:SF458 (PANTHER)	no GO terms	no GO terms	no GO terms	transport.amino acids	transport.amino acids	Transport amino acids		3	1	7203033	O	193.3782854	213.1220859	120.0308744	64.3230797	75.07609431	50.27464416	164.8481755	188.2949974	161.0917541	243.6039228	238.5008026	277.4299476	246.936459	262.9529516	290.933051	255.592168	279.4730298	345.1687777	563.5374215	544.2558578	588.526229	564.5058549	874.0237503	930.5850057
Phatr3_J48219.t1	AT1G80510	1443	Predicted protein {ECO:0000313|EMBL:EEC45842.1} [Source:UniProtKB/TrEMBL,Acc:B7G6D5]	Transmembrane amino acid transporter family protein	IPR013057 (PFAM); mobidb-lite (MOBIDB_LITE); PTHR22950:SF458 (PANTHER); PTHR22950 (PANTHER)	no GO terms	no GO terms	no GO terms	transport.amino acids	not assigned.unknown	Transport amino acids		3	1	7203529	O	20.89885036	19.29851535	18.70025493	6.607239565	6.521267869	6.896587167	16.37510211	17.18495652	13.52079101	27.43027197	26.58726896	24.84692627	26.99988587	26.88900852	25.22953729	30.01339753	33.29641397	26.6477541	20.45495405	19.87502504	24.3679686	19.42018739	23.1769889	20.36627837
Phatr3_J24439.t1	AT1G80670	1289	Predicted protein {ECO:0000313|EMBL:EEC51069.1} [Source:UniProtKB/TrEMBL,Acc:B7FNW4]	Transducin WD40 repeat-like superfamily protein	IPR001680 (PFAM); IPR015943 (G3DSA:2.130.10.GENE3D); mobidb-lite (MOBIDB_LITE); IPR037631 (PTHR10971:PANTHER); PTHR10971 (PANTHER); IPR001680 (PROSITE_PROFILES); IPR017986 (PROSITE_PROFILES); IPR017986 (PROSITE_PROFILES); IPR001680 (PROSITE_PROFILES); IPR001680 (PROSITE_PROFILES); IPR036322 (SUPERFAMILY)	F:protein binding; P:mRNA export from nucleus	F:GO:0005515; P:GO:0006406	F:protein binding; P:mRNA export from nucleus	RNA.processing	RNA.processing	RNA processing		3	1	7195971	M	156.3496891	134.2329349	137.1538868	88.68242454	77.37374344	67.82347267	147.4665389	131.8540131	117.0940604	147.8059201	139.1359936	118.3583044	136.7280251	134.5894387	122.794608	162.3474089	165.037659	125.1673705	241.8882857	217.1466047	269.8435871	227.8944698	289.5986499	251.4890008
Phatr3_J45854.t1	AT1G80680	5070	Predicted protein {ECO:0000313|EMBL:EEC48436.1} [Source:UniProtKB/TrEMBL,Acc:B7FYX5]	SUPPRESSOR OF AUXIN RESISTANCE 3 (SAR3)	G3DSA:1.10.10.2360 (GENE3D); IPR007230 (PFAM); IPR036903 (G3DSA:3.30.1610.GENE3D); IPR021967 (PFAM); IPR025574 (PFAM); mobidb-lite (MOBIDB_LITE); mobidb-lite (MOBIDB_LITE); mobidb-lite (MOBIDB_LITE); mobidb-lite (MOBIDB_LITE); mobidb-lite (MOBIDB_LITE); mobidb-lite (MOBIDB_LITE); mobidb-lite (MOBIDB_LITE); mobidb-lite (MOBIDB_LITE); mobidb-lite (MOBIDB_LITE); mobidb-lite (MOBIDB_LITE); mobidb-lit…	C:nuclear pore; P:nucleocytoplasmic transport; F:structural constituent of nuclear pore	C:GO:0005643; P:GO:0006913; F:GO:0017056	C:nuclear pore; P:nucleocytoplasmic transport; F:structural constituent of nuclear pore	protein.targeting.nucleus	protein.targeting.nucleus	Protein targeting		3	1	7200960	O	89.00553175	73.7645654	76.10219131	31.68483733	28.55969127	31.28176436	67.58914368	61.83955968	60.0190993	80.36381547	73.26175962	74.50794362	76.67857088	75.65685889	73.094011	87.11823085	87.73397448	78.18030382	82.542388	76.2673947	92.85458426	77.59713347	92.16689696	79.80959099
Phatr3_J50578.t1	AT1G80690	1434	Predicted protein {ECO:0000313|EMBL:EEC42983.1} [Source:UniProtKB/TrEMBL,Acc:B7GEJ7]	PPPDE putative thiol peptidase family protein	IPR008580 (PFAM); G3DSA:3.90.1720.30 (GENE3D); mobidb-lite (MOBIDB_LITE); IPR008580 (PANTHER); PTHR12378:SF10 (PANTHER); PS51858 (PROSITE_PROFILES)	no GO terms	no GO terms	no GO terms	not assigned.unknown	not assigned.unknown	not assigned		3	1	7199401	O	43.91883483	38.23897362	38.46747001	7.341281303	7.301598732	8.316132561	30.83193447	27.70895005	22.13107799	54.52699773	50.4742953	43.97940604	49.11507271	54.05438848	41.82782416	52.3126036	53.59403623	45.64851075	59.80762646	58.59351915	69.03182701	61.76081495	68.14098383	63.66075269
Phatr3_J43105.t1	AT1G80770	1368	Predicted protein {ECO:0000313|EMBL:EEC51359.1} [Source:UniProtKB/TrEMBL,Acc:B7FQM6]	pigment defective 318 (PDE318)	IPR006073 (PRINTS); IPR041623 (PFAM); G3DSA:1.20.120.1190 (GENE3D); IPR030389 (PFAM); IPR010674 (PFAM); PTHR45759:SF4 (PANTHER); PTHR45759 (PANTHER); IPR027417 (SUPERFAMILY)	F:GTP binding	F:GO:0005525	F:GTP binding	not assigned.no ontology	not assigned.no ontology	not assigned		3	1	7196881	P	12.91348663	9.092801189	10.88052114	0.508191146	0.532864287	0.583202958	10.09502701	6.99643005	6.978004803	27.4561536	27.98065483	24.73068334	28.30795328	31.82445685	28.04352785	24.2420406	24.53562994	23.04473508	26.86412244	28.48123362	33.38817394	31.71720988	26.13422642	25.91905204
Phatr3_Jdraft1590.t1	AT1G80810	5355	Predicted protein {ECO:0000313|EMBL:EEC42815.1} [Source:UniProtKB/TrEMBL,Acc:B7S3Q9]	Tudor PWWP MBT superfamily protein	mobidb-lite (MOBIDB_LITE); mobidb-lite (MOBIDB_LITE); mobidb-lite (MOBIDB_LITE); mobidb-lite (MOBIDB_LITE); mobidb-lite (MOBIDB_LITE); mobidb-lite (MOBIDB_LITE); mobidb-lite (MOBIDB_LITE); mobidb-lite (MOBIDB_LITE); mobidb-lite (MOBIDB_LITE); mobidb-lite (MOBIDB_LITE); mobidb-lite (MOBIDB_LITE); mobidb-lite (MOBIDB_LITE); PTHR12663:SF0 (PANTHER); IPR039776 (PANTHER); IPR016024 (SUPERFAMILY)	P:mitotic sister chromatid cohesion	P:GO:0007064	P:mitotic sister chromatid cohesion	not assigned.no ontology	not assigned.unknown	not assigned		3	1	NA	O	22.72146946	22.63388607	25.35653615	7.455585065	7.988160789	7.88843262	19.87614277	22.05042428	25.99648848	27.50420915	27.28713823	27.14230898	23.81505181	25.80623114	26.15450803	15.73669524	16.11891779	17.32370044	11.42371295	12.82452613	11.81079623	11.40397594	8.834461498	9.634752278
Phatr3_J11785.t1	AT1G80930	2160	NA	MIF4G domain-containing protein	IPR003891 (PFAM); IPR003890 (PFAM); IPR016021 (G3DSA:1.25.40.GENE3D); mobidb-lite (MOBIDB_LITE); mobidb-lite (MOBIDB_LITE); mobidb-lite (MOBIDB_LITE); mobidb-lite (MOBIDB_LITE); mobidb-lite (MOBIDB_LITE); mobidb-lite (MOBIDB_LITE); PTHR18034:SF3 (PANTHER); PTHR18034 (PANTHER); IPR003891 (PROSITE_PROFILES); IPR016024 (SUPERFAMILY)	F:RNA binding; F:protein binding	F:GO:0003723; F:GO:0005515	F:RNA binding; F:protein binding	protein.synthesis.misc	RNA.RNA binding	Transcription factor		3	1	NA	O	26.81013022	24.23068958	25.75298997	3.057616729	3.00664637	2.993775186	15.77715818	14.16600408	11.70754139	33.03170446	33.24483007	32.96416401	28.63740918	31.38004685	30.85000032	33.18572829	35.26582781	32.90846882	29.1200199	34.07635133	33.68070444	33.26159649	33.29581482	35.42852242
Phatr3_J40261.t1	AT2G01180	936	Predicted protein {ECO:0000313|EMBL:EEC44334.1} [Source:UniProtKB/TrEMBL,Acc:B7GAY0]	phosphatidic acid phosphatase 1 (PAP1)	G3DSA:1.20.144.10 (GENE3D); IPR000326 (PFAM); mobidb-lite (MOBIDB_LITE); PTHR10165 (PANTHER); PTHR10165:SF35 (PANTHER); IPR036938 (SUPERFAMILY)	no GO terms	no GO terms	no GO terms	misc.acid and other phosphatases	misc.acid and other phosphatases	Phosphatase		3	1	7195747	O	53.32617543	49.52515058	47.77773466	8.488467496	12.24842595	12.74074155	49.087401	42.4902656	29.43286641	76.97474118	74.18345473	59.27558121	69.9619171	70.82291397	62.17709445	82.85558637	86.63317502	68.48780098	77.41551887	75.90486897	95.0267891	75.99397377	86.87409575	71.85191754
Phatr3_J43223.t1	AT2G01270	1800	Sulfhydryl oxidase {ECO:0000256|RuleBase:RU371123} [Source:UniProtKB/TrEMBL,Acc:B7FR16]	quiescin-sulfhydryl oxidase 2 (QSOX2)	IPR036774 (G3DSA:1.20.120.GENE3D); G3DSA:3.40.30.10 (GENE3D); IPR013766 (PFAM); IPR017905 (PFAM); mobidb-lite (MOBIDB_LITE); mobidb-lite (MOBIDB_LITE); PTHR22897:SF8 (PANTHER); IPR039798 (PANTHER); IPR017905 (PROSITE_PROFILES); IPR013766 (PROSITE_PROFILES); IPR036249 (SUPERFAMILY); IPR036774 (SUPERFAMILY)	F:flavin-linked sulfhydryl oxidase activity; F:thiol oxidase activity; P:cell redox homeostasis; P:oxidation-reduction process	F:GO:0016971; F:GO:0016972; P:GO:0045454; P:GO:0055114	F:flavin-linked sulfhydryl oxidase activity; F:thiol oxidase activity; P:cell redox homeostasis; P:oxidation-reduction process	redox.thioredoxin	not assigned.unknown	Transcription factor	transcription factor	3	1	7196948	M	5.110378613	5.356257697	3.609715876	0.165525116	0.312936663	0.209953065	2.333755293	2.457231039	1.442120993	9.396484866	9.741508347	8.784768821	8.139741894	8.305766604	8.070940033	6.785024395	6.128557036	6.358585501	4.930964375	7.256027675	5.430575859	6.143817404	4.41121431	4.95225524
Phatr3_J49726.t1	AT2G01320	2398	Predicted protein {ECO:0000313|EMBL:EEC43882.1} [Source:UniProtKB/TrEMBL,Acc:B7GBP5]	ABC-2 type transporter family protein	G3DSA:3.40.50.300 (GENE3D); IPR013525 (PFAM); IPR003439 (PFAM); PTHR19241 (PANTHER); PTHR19241:SF606 (PANTHER); IPR003439 (PROSITE_PROFILES); cd03213 (CDD); IPR027417 (SUPERFAMILY)	F:ATP binding; C:membrane; F:ATPase activity	F:GO:0005524; C:GO:0016020; F:GO:0016887	F:ATP binding; C:membrane; F:ATPase activity	transport.ABC transporters and multidrug resistance systems	transport.ABC transporters and multidrug resistance systems	Transport ABC transporters and multidrug resistance systems		3	1	7198419	S	51.85112427	53.3798975	50.76249352	5.425468779	6.646238601	7.617146229	33.41513261	30.66037334	25.61317693	49.24297467	47.77686718	48.55460335	58.9772148	47.13370544	50.33429238	36.14080005	35.82091431	41.80488756	56.32575518	51.03235568	58.19282929	50.04642328	50.71637673	43.34624694
Phatr3_J29381.t1	AT2G01490	1125	NA	phytanoyl-CoA dioxygenase (PhyH) family protein	G3DSA:2.60.120.620 (GENE3D); IPR008775 (PFAM); PTHR20883 (PANTHER); PTHR20883:SF15 (PANTHER); SSF51197 (SUPERFAMILY)	no GO terms	no GO terms	no GO terms	misc.oxygenases	misc.oxygenases	misc		3	1	NA	O	14.3555181	14.99752155	14.9987378	2.515981766	1.443190257	1.455674584	6.954590774	7.508653535	5.694051919	20.32232865	20.39124755	17.56953764	19.59819527	20.38201025	17.35977042	20.83524414	22.72503803	19.4996622	15.87146941	15.69033637	18.92943585	17.47017466	17.68180982	17.73968573
Phatr3_J46483.t1	AT2G01650	1209	Predicted protein {ECO:0000313|EMBL:EEC47490.1} [Source:UniProtKB/TrEMBL,Acc:B7G1D9]	plant UBX domain-containing protein 2 (PUX2)	G3DSA:2.30.42.10 (GENE3D); G3DSA:1.20.58.2190 (GENE3D); IPR001478 (PFAM); IPR018997 (PFAM); mobidb-lite (MOBIDB_LITE); mobidb-lite (MOBIDB_LITE); IPR001478 (PROSITE_PROFILES); cd09212 (CDD); cd00992 (CDD); IPR036339 (SUPERFAMILY); IPR036034 (SUPERFAMILY)	F:protein binding	F:GO:0005515	F:protein binding	RNA.regulation of transcription.unclassified	not assigned.unknown	Transcription factor		3	1	7201573	O	13.09873156	16.44756551	17.43894741	4.066249752	3.836911354	4.16780278	14.28918408	14.24380356	15.65289415	11.44912676	11.23202328	11.52021879	9.430002657	9.863713568	11.36870351	10.60686196	11.15685239	12.16576696	15.43926177	17.7247975	16.37899667	16.86306291	15.92032707	16.4577784
Phatr3_J23224.t1	AT2G01690	2673	Predicted protein {ECO:0000313|EMBL:EEC44390.1} [Source:UniProtKB/TrEMBL,Acc:B7GAL0]	ARM repeat superfamily protein	IPR021841 (PFAM); IPR011989 (G3DSA:1.25.10.GENE3D); IPR032878 (PFAM); IPR011989 (G3DSA:1.25.10.GENE3D); mobidb-lite (MOBIDB_LITE); mobidb-lite (MOBIDB_LITE); mobidb-lite (MOBIDB_LITE); mobidb-lite (MOBIDB_LITE); mobidb-lite (MOBIDB_LITE); IPR026825 (PANTHER); IPR021133 (PROSITE_PROFILES); IPR016024 (SUPERFAMILY)	P:phosphatidylinositol biosynthetic process; C:PAS complex	P:GO:0006661; C:GO:0070772	P:phosphatidylinositol biosynthetic process; C:PAS complex	not assigned.unknown	not assigned.unknown	not assigned		3	1	7195923	O	27.19825777	20.17613905	19.12382973	3.455406466	3.074204493	3.267507484	19.76227125	19.53089748	15.63198382	36.27823562	30.49795867	31.36680434	33.11696822	32.85336356	29.09502365	34.91800951	33.30918229	30.38629376	31.15995908	31.16149657	35.65529604	33.02764481	31.19818043	30.59428968
Phatr3_J11994.t1	AT2G01760	786	Diatom response regulator 2 {ECO:0000313|EMBL:EEC48642.1} [Source:UniProtKB/TrEMBL,Acc:B7FY08]	response regulator 14 (RR14)	IPR001789 (PFAM); IPR000792 (PFAM); IPR036388 (G3DSA:1.10.10.GENE3D); G3DSA:3.40.50.12740 (GENE3D); PTHR26402:SF721 (PANTHER); IPR039420 (PANTHER); IPR000792 (PROSITE_PROFILES); IPR001789 (PROSITE_PROFILES); IPR001789 (CDD); IPR000792 (CDD); IPR016032 (SUPERFAMILY); IPR011006 (SUPERFAMILY)	P:phosphorelay signal transduction system; F:DNA binding; P:regulation of transcription, DNA-templated	P:GO:0000160; F:GO:0003677; P:GO:0006355	P:phosphorelay signal transduction system; F:DNA binding; P:regulation of transcription, DNA-templated	RNA.regulation of transcription.ARR	not assigned.unknown	Transcription factor		3	1	7200611	O	20.94599145	22.56111816	23.28123341	4.611959344	3.75186749	4.327276913	18.30483636	15.82086559	12.30472603	31.51124432	28.01179867	26.72625167	26.79215994	28.72648788	25.56640052	34.06456757	31.72810361	28.99555863	29.22242327	29.76378715	32.94174287	29.71888618	31.0729596	29.66897734
Phatr3_J12051.t1	AT2G01760	960	Diatom response regulator 1 {ECO:0000313|EMBL:EEC48840.1} [Source:UniProtKB/TrEMBL,Acc:B7FY12]	response regulator 14 (RR14)	IPR001789 (PFAM); G3DSA:3.40.50.2300 (GENE3D); IPR036388 (G3DSA:1.10.10.GENE3D); IPR000792 (PFAM); IPR039420 (PANTHER); PTHR26402:SF721 (PANTHER); IPR000792 (PROSITE_PROFILES); IPR001789 (PROSITE_PROFILES); IPR000792 (CDD); IPR001789 (CDD); IPR016032 (SUPERFAMILY); IPR011006 (SUPERFAMILY)	P:phosphorelay signal transduction system; F:DNA binding; P:regulation of transcription, DNA-templated	P:GO:0000160; F:GO:0003677; P:GO:0006355	P:phosphorelay signal transduction system; F:DNA binding; P:regulation of transcription, DNA-templated	RNA.regulation of transcription.ARR	not assigned.unknown	Transcription factor		3	1	7200614	P	18.67393321	21.25166977	17.85289963	6.414098252	6.109167942	5.205086404	20.51152113	19.03346993	14.9590978	32.03715314	30.67110241	26.95762089	29.64069998	27.76707897	24.64778094	30.87512303	33.00271532	25.36113461	20.52643835	23.80442931	24.24364223	23.90133046	24.14187151	24.4365608
Phatr3_J10409.t1	AT2G01980	3140	Predicted protein {ECO:0000313|EMBL:ACI65515.1} [Source:UniProtKB/TrEMBL,Acc:B5Y4P1]	SALT OVERLY SENSITIVE 1 (SOS1)	IPR006153 (PFAM); IPR018422 (PANTHER); PTHR10110:SF86 (PANTHER)	P:cation transport; F:solute:proton antiporter activity; C:integral component of membrane; P:transmembrane transport	P:GO:0006812; F:GO:0015299; C:GO:0016021; P:GO:0055085	P:cation transport; F:solute:proton antiporter activity; C:integral component of membrane; P:transmembrane transport	transport.unspecified cations	transport.unspecified cations	Transport misc		3	1	7204345	P	12.7001194	12.21332759	11.18035942	1.834482179	1.857218712	2.072785037	9.398196077	10.9339982	7.320238159	19.58959682	18.13849167	18.02074762	17.92920394	18.50052613	16.7058208	16.90438464	17.23292444	15.25165245	15.51026205	14.70123826	15.36151292	13.63850796	12.21994774	12.31234181
Phatr3_J47422.t1	AT2G03430	501	Predicted protein {ECO:0000313|EMBL:EEC46803.1} [Source:UniProtKB/TrEMBL,Acc:B7G3B7]	Ankyrin repeat family protein	IPR036770 (G3DSA:1.25.40.GENE3D); IPR020683 (PFAM); PTHR24189 (PANTHER); IPR020683 (PROSITE_PROFILES); IPR020683 (CDD); IPR036770 (SUPERFAMILY)	no GO terms	no GO terms	no GO terms	cell.organisation	not assigned.unknown	Cell organisation		3	1	7202555	O	9.493286345	11.6838812	14.35857898	0.693817852	1.322733341	2.346780767	12.47231496	11.57819671	10.1118393	23.12742094	26.49079754	25.04778465	19.088907	26.25314746	23.0069107	19.50186653	20.87086995	19.93946604	10.41387812	14.67469424	14.90427506	13.5144462	12.11469334	11.12033362
Phatr3_J29551.t1	AT2G03450	2352	Predicted protein {ECO:0000313|EMBL:EEC45697.1} [Source:UniProtKB/TrEMBL,Acc:B7G726]	purple acid phosphatase 9 (PAP9)	IPR004843 (PFAM); IPR025733 (PFAM); IPR029052 (G3DSA:3.60.21.GENE3D); IPR015914 (PFAM); IPR008963 (G3DSA:2.60.40.GENE3D); mobidb-lite (MOBIDB_LITE); mobidb-lite (MOBIDB_LITE); PTHR45778:SF7 (PANTHER); PTHR45778 (PANTHER); IPR041792 (CDD); SSF56300 (SUPERFAMILY); IPR008963 (SUPERFAMILY)	F:acid phosphatase activity; F:hydrolase activity; F:metal ion binding	F:GO:0003993; F:GO:0016787; F:GO:0046872	F:acid phosphatase activity; F:hydrolase activity; F:metal ion binding	misc.acid and other phosphatases	misc.acid and other phosphatases	Phosphatase		3	1	7203603	O	29.06587094	28.87723663	29.99326603	21.89407468	21.59657432	21.76299203	25.964516	26.62034546	29.28269873	40.32024382	44.54456786	46.29905672	28.74334672	35.00709875	36.46865547	39.50386064	41.72297209	42.34503771	18.94802541	20.21005088	17.87762461	15.4411071	18.57644877	17.723285
Phatr3_J49902.t1	AT2G03667	2154	Predicted protein {ECO:0000313|EMBL:EEC43817.1} [Source:UniProtKB/TrEMBL,Acc:B7GC91]	Asparagine synthase family protein	IPR001962 (PFAM); IPR014729 (G3DSA:3.40.50.GENE3D); PTHR45937 (PANTHER); IPR001962 (CDD); SSF52402 (SUPERFAMILY); SSF52402 (SUPERFAMILY); IPR029055 (SUPERFAMILY)	F:asparagine synthase (glutamine-hydrolyzing) activity; P:asparagine biosynthetic process	F:GO:0004066; P:GO:0006529	F:asparagine synthase (glutamine-hydrolyzing) activity; P:asparagine biosynthetic process	amino acid metabolism.synthesis.aspartate family.asparagine.asparagine synthetase	amino acid metabolism.synthesis.aspartate family.asparagine.asparagine synthetase	amino acid metabolism synthesis		3	1	7198527	O	73.54499988	61.46481549	49.38709388	24.06799739	21.36665696	19.12385857	57.28751677	49.55081176	44.20050953	74.47871781	69.02113795	66.75217871	63.60209969	62.16145666	58.90347124	68.84611747	70.36404513	61.29262523	75.45395507	72.21187921	79.79467313	68.83897506	80.16149559	68.44022161
Phatr3_J55229.t1	AT2G03670	2361	Predicted protein {ECO:0000313|EMBL:EEC42892.1} [Source:UniProtKB/TrEMBL,Acc:B7GER4]	cell division cycle 48B (CDC48B)	G3DSA:3.40.50.300 (GENE3D); G3DSA:1.10.8.60 (GENE3D); G3DSA:1.10.8.60 (GENE3D); IPR003959 (PFAM); G3DSA:3.40.50.300 (GENE3D); PTHR23077 (PANTHER); PTHR23077:SF117 (PANTHER); cd00009 (CDD); cd00009 (CDD); IPR027417 (SUPERFAMILY); IPR027417 (SUPERFAMILY)	F:ATP binding	F:GO:0005524	F:ATP binding	protein.degradation.AAA type	protein.degradation.AAA type	Protein degradation		3	1	7199473	O	30.61534143	25.66803471	23.96773462	6.12043314	5.838178569	4.766405881	24.97592625	23.89308744	22.55660002	33.62857135	32.53653178	31.42331095	30.50944085	31.60540922	27.79991138	37.28414344	39.43812094	33.61507282	37.09129248	32.29461291	40.67099455	32.53293348	39.59959678	35.73282733
Phatr3_J20143.t1	AT2G04350	2163	Long chain acyl-coa synthetase {ECO:0000313|EMBL:EEC48932.1} [Source:UniProtKB/TrEMBL,Acc:B7FYK0]	long-chain acyl-CoA synthetase 8 (LACS8)	IPR000873 (PFAM); PTHR43272:SF5 (PANTHER); PTHR43272 (PANTHER); SSF56801 (SUPERFAMILY)	F:catalytic activity	F:GO:0003824	F:catalytic activity	lipid metabolism.FA synthesis and FA elongation.long chain fatty acid CoA ligase	lipid metabolism.FA synthesis and FA elongation.long chain fatty acid CoA ligase	lipid metabolism FA synthesis and elongation		3	1	7200471	P	270.7740326	263.7601388	258.6440253	133.4072746	144.915436	154.7809327	244.3888475	205.7590885	204.5010284	278.555511	262.1561161	294.8634021	271.7107272	262.0836054	289.5717105	267.4412955	261.4076461	290.2650882	259.2373232	276.3600582	295.8822769	283.6965813	279.3642001	271.4443251
Phatr3_J47273.t1	AT2G04660	2397	Predicted protein {ECO:0000313|EMBL:EEC46705.1} [Source:UniProtKB/TrEMBL,Acc:B7G3T5]	anaphase-promoting complex cyclosome 2 (APC2)	G3DSA:1.20.1310.10 (GENE3D); G3DSA:1.10.10.2620 (GENE3D); IPR001373 (PFAM); IPR036388 (G3DSA:1.10.10.GENE3D); IPR014786 (PFAM); mobidb-lite (MOBIDB_LITE); mobidb-lite (MOBIDB_LITE); PTHR45957 (PANTHER); IPR016158 (PROSITE_PROFILES); IPR036317 (SUPERFAMILY); IPR036390 (SUPERFAMILY)	P:ubiquitin-dependent protein catabolic process; F:ubiquitin protein ligase binding	P:GO:0006511; F:GO:0031625	P:ubiquitin-dependent protein catabolic process; F:ubiquitin protein ligase binding	protein.degradation.ubiquitin.E3.APC	protein.degradation.ubiquitin.E3.APC	Protein degradation ubiquitin		3	1	7202316	O	24.94427608	20.12906159	19.58324569	2.610283434	3.303770704	2.540108004	22.36637191	19.02704188	19.99953817	31.27430464	30.47114697	29.18710484	23.97808783	25.33258967	25.42261731	30.41404986	33.06583158	28.20965243	28.65157494	28.43852029	25.73042379	24.69233656	26.81258899	28.36445583
Phatr3_J43038.t1	AT2G05170	3372	Predicted protein {ECO:0000313|EMBL:EEC51854.1} [Source:UniProtKB/TrEMBL,Acc:B7FQE8]	vacuolar protein sorting 11 (VPS11)	IPR016528 (PTHR23323:PANTHER); PTHR23323 (PANTHER)	no GO terms	no GO terms	no GO terms	protein.targeting.secretory pathway.vacuole	protein.targeting.secretory pathway.vacuole	Protein targeting		3	1	7196237	O	42.28338176	35.03811494	35.14616418	5.920026397	6.583658076	6.164102443	24.49508725	22.6320139	20.0648679	45.81204365	42.56517574	39.12359283	41.25709366	43.04963404	41.59990241	46.63891666	45.47500747	40.52273303	39.79102949	41.71736143	45.20878479	42.23344595	41.87986532	40.02503887
Phatr3_J14457.t1	AT2G06510	1965	NA	replication protein A 1A (RPA1A)	G3DSA:2.40.50.140 (GENE3D); IPR013955 (PFAM); G3DSA:2.40.50.140 (GENE3D); G3DSA:2.40.50.140 (GENE3D); G3DSA:2.40.50.140 (GENE3D); IPR031657 (PFAM); IPR004365 (PFAM); IPR004591 (TIGRFAM); G3DSA:2.20.25.10 (GENE3D); IPR007199 (PFAM); mobidb-lite (MOBIDB_LITE); mobidb-lite (MOBIDB_LITE); PTHR23273:SF4 (PANTHER); PTHR23273 (PANTHER); cd04474 (CDD); cd04475 (CDD); IPR007199 (CDD); IPR013955 (CDD); IPR…	F:nucleic acid binding; F:DNA binding; C:nucleus; P:DNA replication; P:DNA repair; P:DNA recombination	F:GO:0003676; F:GO:0003677; C:GO:0005634; P:GO:0006260; P:GO:0006281; P:GO:0006310	F:nucleic acid binding; F:DNA binding; C:nucleus; P:DNA replication; P:DNA repair; P:DNA recombination	protein.degradation	DNA.synthesis chromatin structure	DNA synthesis chromatin structure		3	1	NA	O	37.18412197	40.25954872	43.2389864	9.956777981	10.26915641	10.72737289	23.64931413	25.35028493	27.46457463	59.9158856	62.5093631	59.90891075	55.47835176	59.8180303	59.58852832	44.70227464	49.5144661	46.90382877	23.87511649	33.93201049	25.12949134	30.60901707	23.96981326	28.93991032
Phatr3_J5904.t1	AT2G06530	675	Predicted protein {ECO:0000313|EMBL:EEC45141.1} [Source:UniProtKB/TrEMBL,Acc:B7G8B8]	VPS2.1	IPR005024 (PFAM); mobidb-lite (MOBIDB_LITE); PTHR10476 (PANTHER); PTHR10476:SF4 (PANTHER)	P:vacuolar transport	P:GO:0007034	P:vacuolar transport	RNA.regulation of transcription.SNF7	RNA.regulation of transcription.SNF7	Transcription factor		3	1	7195093	O	127.9143253	124.9793463	123.1723458	93.79756584	91.0093448	96.60951407	121.7442345	122.3513072	106.9340469	162.0947642	155.7990274	142.8035676	152.3606135	145.4929986	132.48585	167.781475	162.1889218	151.6392495	144.6108272	151.6080006	164.2677364	158.2903704	162.7761176	166.9912258
Phatr3_J11490.t1	AT2G07690	2559	NA	MINICHROMOSOME MAINTENANCE 5 (MCM5)	IPR001208 (PRINTS); IPR008048 (PRINTS); G3DSA:2.40.50.140 (GENE3D); IPR041562 (PFAM); IPR033762 (PFAM); G3DSA:3.30.1640.10 (GENE3D); IPR001208 (PFAM); G3DSA:2.20.28.10 (GENE3D); mobidb-lite (MOBIDB_LITE); mobidb-lite (MOBIDB_LITE); PTHR11630:SF42 (PANTHER); IPR031327 (PANTHER); IPR001208 (PROSITE_PROFILES); IPR012340 (SUPERFAMILY); IPR027417 (SUPERFAMILY)	F:DNA binding; F:DNA replication origin binding; F:ATP binding; C:nucleus; P:DNA replication initiation; C:MCM complex	F:GO:0003677; F:GO:0003688; F:GO:0005524; C:GO:0005634; P:GO:0006270; C:GO:0042555	F:DNA binding; F:DNA replication origin binding; F:ATP binding; C:nucleus; P:DNA replication initiation; C:MCM complex	DNA.synthesis/chromatin structure	DNA.synthesis chromatin structure	DNA synthesis chromatin structure		3	1	NA	O	17.60556204	19.05660684	17.56624182	7.276895494	8.325699232	6.153372363	16.62082463	18.78589563	18.22625405	15.07266522	13.41240208	9.879541805	13.27356952	11.82161072	9.875429781	11.19721764	8.049598481	7.160127438	18.9586348	17.88677798	19.96334619	18.0358972	16.45646138	15.62093992
Phatr3_J981.t1	AT2G14050	2667	NA	minichromosome maintenance 9 (MCM9)	IPR001208 (PRINTS); G3DSA:2.40.50.140 (GENE3D); IPR041562 (PFAM); G3DSA:2.20.28.10 (GENE3D); IPR033762 (PFAM); IPR001208 (PFAM); mobidb-lite (MOBIDB_LITE); mobidb-lite (MOBIDB_LITE); mobidb-lite (MOBIDB_LITE); mobidb-lite (MOBIDB_LITE); mobidb-lite (MOBIDB_LITE); mobidb-lite (MOBIDB_LITE); PTHR11630:SF48 (PANTHER); IPR031327 (PANTHER); IPR001208 (PROSITE_PROFILES); cd00009 (CDD); IPR027417 (SUPER…	F:DNA binding; F:ATP binding; P:DNA replication initiation	F:GO:0003677; F:GO:0005524; P:GO:0006270	F:DNA binding; F:ATP binding; P:DNA replication initiation	DNA.synthesis/chromatin structure	DNA.synthesis chromatin structure	DNA synthesis chromatin structure		3	1	NA	O	14.9133275	15.36384379	13.03892916	3.612134144	4.273812429	4.062084048	12.32506311	13.7567601	13.56354589	17.65508424	15.95064164	13.65043733	17.20515903	16.47185668	14.69440258	13.57944227	15.44726098	11.91458357	16.38272687	19.56341908	19.59853492	18.42679791	17.3877687	16.77145736
Phatr3_EG00329.t1	AT2G14110	1560	NA	Haloacid dehalogenase-like hydrolase (HAD) superfamily protein	G3DSA:2.30.130.30 (GENE3D); IPR010036 (PFAM); IPR002059 (PFAM); IPR023214 (G3DSA:3.40.50.GENE3D); IPR010036 (TIGRFAM); G3DSA:2.40.50.140 (GENE3D); IPR010033 (TIGRFAM); IPR010036 (PANTHER); PS51857 (PROSITE_PROFILES); IPR002059 (CDD); IPR012340 (SUPERFAMILY); IPR036412 (SUPERFAMILY); IPR015947 (SUPERFAMILY)	F:nucleic acid binding; F:phosphatase activity	F:GO:0003676; F:GO:0016791	F:nucleic acid binding; F:phosphatase activity	not assigned.unknown	not assigned.unknown	not assigned		3	1	NA	P	20.03500706	20.94127537	23.0990649	4.392781929	6.860534534	7.321440216	15.68552836	16.10524379	12.10415448	38.35859472	44.6509275	42.93182526	37.80963462	43.7865476	40.56846297	30.47238767	36.16139104	32.53304626	26.90222592	29.21088663	37.49683331	30.30917769	25.28942235	21.65761349
Phatr3_J7562.t1	AT2G14660	774	Predicted protein {ECO:0000313|EMBL:ACI65455.1} [Source:UniProtKB/TrEMBL,Acc:B5Y5X0]	unknown protein	G3DSA:3.10.590.10 (GENE3D); IPR002740 (PFAM); PTHR14087:SF7 (PANTHER); PTHR14087 (PANTHER); IPR015947 (SUPERFAMILY)	no GO terms	no GO terms	no GO terms	not assigned.unknown	not assigned.unknown	not assigned		3	1	7203938	O	8.170663479	7.229168403	10.02222965	2.822908958	2.739801153	2.766823337	5.834388233	5.292929992	4.327444839	12.91043363	13.51331227	13.48122311	11.99079603	13.19814239	12.81279994	12.25916751	13.1041559	13.42541002	12.43416211	10.2866498	13.90720562	11.59073288	11.97736261	10.02584896
Phatr3_J46131.t1	AT2G14720	1538	Predicted protein {ECO:0000313|EMBL:EEC47829.1} [Source:UniProtKB/TrEMBL,Acc:B7G059]	vacuolar sorting receptor 4 (VSR4)	G3DSA:3.50.30.30 (GENE3D)	no GO terms	no GO terms	no GO terms	protein.targeting.secretory pathway.vacuole	protein.targeting.secretory pathway.vacuole	Protein targeting		3	1	7201231	S	15.36013432	15.39190252	19.46349681	4.7784884	5.321335591	7.617282853	12.25676748	11.38543065	11.32451235	30.00841452	35.71737175	38.43519004	24.68888384	30.41626849	34.24821699	30.51123054	31.6816549	35.87067346	15.20451887	17.71115021	15.66221256	14.86999143	13.39320816	15.83516502
Phatr3_J12863.t1	AT2G15240	834	Predicted protein {ECO:0000313|EMBL:EEC47780.1} [Source:UniProtKB/TrEMBL,Acc:B7FZV6]	UNC-50 family protein	IPR007881 (PFAM); mobidb-lite (MOBIDB_LITE); mobidb-lite (MOBIDB_LITE); IPR007881 (PANTHER)	no GO terms	no GO terms	no GO terms	not assigned.no ontology	not assigned.no ontology	not assigned		3	1	7201530	O	35.34483573	41.5447146	42.76964781	11.13424343	14.18346026	13.29199261	29.40279825	30.55961942	25.15093817	57.20410285	57.17280552	53.46260095	53.38122156	55.67083799	53.40526382	47.31118283	48.39489276	47.85190717	67.36843987	61.01701183	69.83564278	52.92739483	70.1085494	53.72789761
Phatr3_J11169.t1	AT2G16600	1806	Predicted protein {ECO:0000313|EMBL:EEC49472.1} [Source:UniProtKB/TrEMBL,Acc:B7FVW0]	rotamase CYP 3 (ROC3)	IPR002130 (PRINTS); IPR029000 (G3DSA:2.40.100.GENE3D); IPR002130 (PFAM); mobidb-lite (MOBIDB_LITE); mobidb-lite (MOBIDB_LITE); mobidb-lite (MOBIDB_LITE); mobidb-lite (MOBIDB_LITE); mobidb-lite (MOBIDB_LITE); mobidb-lite (MOBIDB_LITE); mobidb-lite (MOBIDB_LITE); mobidb-lite (MOBIDB_LITE); PTHR11071:SF447 (PANTHER); PTHR11071 (PANTHER); IPR002130 (PROSITE_PROFILES); IPR029000 (SUPERFAMILY)	P:protein peptidyl-prolyl isomerization; F:peptidyl-prolyl cis-trans isomerase activity	P:GO:0000413; F:GO:0003755	P:protein peptidyl-prolyl isomerization; F:peptidyl-prolyl cis-trans isomerase activity	cell.cycle	cell.cycle.peptidylprolyl isomerase	Cell cycle peptidylprolyl isomerase		3	1	7199789	O	13.9779119	12.72651405	14.61116264	2.584611449	2.385094754	2.557567791	10.46700879	11.34199284	11.22044626	18.19230086	18.00693472	18.30018769	16.14714157	16.1193744	17.38879992	17.53043615	17.86140838	16.67752798	15.13507236	15.6269531	15.1744259	14.06925438	14.40966495	13.76075313
Phatr3_J20857.t1	AT2G16940	2222	Predicted protein {ECO:0000313|EMBL:EEC47682.1} [Source:UniProtKB/TrEMBL,Acc:B7G1H5]	Splicing factor, CC1-like	IPR012677 (G3DSA:3.30.70.GENE3D); IPR000504 (PFAM); IPR012677 (G3DSA:3.30.70.GENE3D); IPR012677 (G3DSA:3.30.70.GENE3D); IPR006509 (TIGRFAM); mobidb-lite (MOBIDB_LITE); mobidb-lite (MOBIDB_LITE); mobidb-lite (MOBIDB_LITE); mobidb-lite (MOBIDB_LITE); mobidb-lite (MOBIDB_LITE); mobidb-lite (MOBIDB_LITE); mobidb-lite (MOBIDB_LITE); mobidb-lite (MOBIDB_LITE); mobidb-lite (MOBIDB_LITE); mobidb-lite (MO…	F:nucleic acid binding; F:RNA binding; C:nucleus; P:mRNA processing	F:GO:0003676; F:GO:0003723; C:GO:0005634; P:GO:0006397	F:nucleic acid binding; F:RNA binding; C:nucleus; P:mRNA processing	RNA.RNA binding	RNA.RNA binding	Transcription factor		3	1	7201595	O	280.5904581	201.6667698	184.4012537	58.66382943	42.797448	38.51344253	174.9922609	148.5738093	134.6673276	130.5224506	116.3735883	104.0149139	127.2761526	117.4401824	101.4582374	144.3444295	127.1274088	111.7172958	389.7004039	415.2622044	396.1467875	376.8376917	423.1253413	449.5194859
Phatr3_J36322.t1	AT2G17700	1464	Predicted protein {ECO:0000313|EMBL:EEC47607.1} [Source:UniProtKB/TrEMBL,Acc:B7G108]	ACT-like protein tyrosine kinase family protein	PIRSF000615 (PIRSF); G3DSA:1.10.510.10 (GENE3D); IPR000719 (PFAM); mobidb-lite (MOBIDB_LITE); mobidb-lite (MOBIDB_LITE); PTHR23257 (PANTHER); PTHR23257:SF809 (PANTHER); IPR000719 (PROSITE_PROFILES); IPR011009 (SUPERFAMILY)	F:protein kinase activity; F:ATP binding; P:protein phosphorylation	F:GO:0004672; F:GO:0005524; P:GO:0006468	F:protein kinase activity; F:ATP binding; P:protein phosphorylation	protein.postranslational modification	protein.postranslational modification	Protein postranslational modification		3	1	7201639	O	310.5211893	271.6544631	248.7642519	149.5153099	108.3660132	91.12307207	296.1908485	278.0729038	259.1299243	179.5636918	175.4564165	169.455528	132.0975719	143.896478	134.2911883	177.9785482	196.1985803	176.5549868	409.7336639	408.4379423	357.9977835	329.7882581	410.1225321	420.5783584
Phatr3_J8877.t1	AT2G17700	1203	Predicted protein {ECO:0000313|EMBL:EEC51085.1} [Source:UniProtKB/TrEMBL,Acc:B7FP02]	ACT-like protein tyrosine kinase family protein	G3DSA:3.30.200.20 (GENE3D); PIRSF000615 (PIRSF); IPR001245 (PFAM); G3DSA:1.10.510.10 (GENE3D); PTHR23257 (PANTHER); PTHR23257:SF809 (PANTHER); IPR000719 (PROSITE_PROFILES); IPR011009 (SUPERFAMILY)	F:protein kinase activity; F:ATP binding; P:protein phosphorylation	F:GO:0004672; F:GO:0005524; P:GO:0006468	F:protein kinase activity; F:ATP binding; P:protein phosphorylation	protein.postranslational modification	protein.postranslational modification	Protein postranslational modification		3	1	7196302	O	15.51013232	17.13783022	16.36855232	6.645771498	6.362479314	2.687678472	15.01518368	13.47102254	10.92814717	21.68730362	17.24257754	11.80693716	23.34013601	18.76892725	12.79934642	21.55380855	19.16554812	11.47533149	53.68489658	68.33791457	62.52159239	68.61726954	58.57352631	83.49322381
Phatr3_EG02146.t1	AT2G17790	4026	Vacuolar protein sorting-associated protein 35 {ECO:0000313|EMBL:ACI65479.1} [Source:UniProtKB/TrEMBL,Acc:B5Y4G7]	VPS35 homolog A (VPS35A)	G3DSA:1.25.40.660 (GENE3D); IPR005378 (PFAM); mobidb-lite (MOBIDB_LITE); mobidb-lite (MOBIDB_LITE); mobidb-lite (MOBIDB_LITE); mobidb-lite (MOBIDB_LITE); mobidb-lite (MOBIDB_LITE); mobidb-lite (MOBIDB_LITE); mobidb-lite (MOBIDB_LITE); mobidb-lite (MOBIDB_LITE); mobidb-lite (MOBIDB_LITE); mobidb-lite (MOBIDB_LITE); mobidb-lite (MOBIDB_LITE); mobidb-lite (MOBIDB_LITE); mobidb-lite (MOBIDB_LITE); mo…	P:protein transport; C:retromer, cargo-selective complex; P:retrograde transport, endosome to Golgi	P:GO:0015031; C:GO:0030906; P:GO:0042147	P:protein transport; C:retromer, cargo-selective complex; P:retrograde transport, endosome to Golgi	protein.targeting.secretory pathway.vacuole	protein.targeting.secretory pathway.vacuole	Protein targeting		3	1	7203962	O	53.70622964	40.09068228	45.53452537	6.981163618	6.855691424	8.145720009	27.46770854	25.58327447	25.46815762	65.30554567	62.37237508	61.81428932	55.52456901	59.01239349	56.4498358	72.50167647	77.2145983	66.8576662	58.07866715	56.20626493	61.41240956	50.25171372	63.77727667	58.09601908
Phatr3_J9927.t1	AT2G17800	576	Predicted protein {ECO:0000313|EMBL:EEC50830.1} [Source:UniProtKB/TrEMBL,Acc:B7FSP0]	Arabidopsis RAC-like 1 (ARAC1)	PR00449 (PRINTS); IPR001806 (PFAM); G3DSA:3.40.50.300 (GENE3D); IPR005225 (TIGRFAM); IPR020849 (PANTHER); PTHR24070:SF226 (PANTHER); IPR020849 (PROSITE_PROFILES); IPR027417 (SUPERFAMILY)	F:GTPase activity; F:GTP binding; P:signal transduction; C:membrane	F:GO:0003924; F:GO:0005525; P:GO:0007165; C:GO:0016020	F:GTPase activity; F:GTP binding; P:signal transduction; C:membrane	signalling.G-proteins	signalling.G-proteins	Signalling G-proteins		3	1	7197304	O	192.728057	173.4357438	145.6087558	58.27863466	58.44552382	55.84168326	136.3788249	121.7915487	90.85943754	200.7553591	177.9229125	158.6493497	189.9981955	176.2082999	159.3346133	196.5373653	197.5079993	174.8262406	263.3287986	240.7206004	283.7179575	240.580605	302.5853402	238.1476536
Phatr3_J43202.t1	AT2G17980	2030	Predicted protein {ECO:0000313|EMBL:EEC51416.1} [Source:UniProtKB/TrEMBL,Acc:B7FQZ3]	ATSLY1	G3DSA:3.40.50.2060 (GENE3D); IPR027482 (G3DSA:3.40.50.GENE3D); G3DSA:1.25.40.60 (GENE3D); IPR001619 (PFAM); G3DSA:3.90.830.10 (GENE3D); IPR001619 (PIRSF); mobidb-lite (MOBIDB_LITE); PTHR11679:SF2 (PANTHER); IPR001619 (PANTHER); IPR036045 (SUPERFAMILY)	P:vesicle docking involved in exocytosis; P:vesicle-mediated transport	P:GO:0006904; P:GO:0016192	P:vesicle docking involved in exocytosis; P:vesicle-mediated transport	protein.targeting.secretory pathway.plasma membrane	protein.targeting.secretory pathway.plasma membrane	Protein targeting		3	1	7196570	O	46.292066	45.182823	41.16861542	19.5939337	20.1418405	16.94104042	47.25854469	42.36208368	41.04304303	56.6949452	50.52782803	47.57451989	53.40025498	49.99802008	46.73150701	50.09708236	49.5258033	44.88267832	49.68224924	51.905264	55.50958082	55.70942101	51.64714745	50.14550498
Phatr3_J28730.t1	AT2G18040	348	Predicted protein {ECO:0000313|EMBL:EEC46971.1} [Source:UniProtKB/TrEMBL,Acc:B7G3B3]	peptidylprolyl cis trans isomerase, NIMA-interacting 1 (PIN1AT)	G3DSA:3.10.50.40 (GENE3D); IPR000297 (PFAM); mobidb-lite (MOBIDB_LITE); mobidb-lite (MOBIDB_LITE); PTHR10657 (PANTHER); IPR000297 (PROSITE_PROFILES); SSF54534 (SUPERFAMILY)	F:peptidyl-prolyl cis-trans isomerase activity	F:GO:0003755	F:peptidyl-prolyl cis-trans isomerase activity	cell.cycle.peptidylprolyl isomerase	cell.cycle.peptidylprolyl isomerase	Cell cycle peptidylprolyl isomerase		3	1	7202453	M	28.98617963	43.65976679	49.05885845	10.70205493	13.99645724	19.30602897	34.40277199	43.2342092	41.86802882	59.99895806	72.10787226	76.47926745	60.37795019	69.29171249	77.99297822	53.04737243	55.28621481	72.99102231	27.11771573	25.94567792	33.16084396	25.99556801	25.74336569	22.18451778
Phatr3_J14899.t1	AT2G18290	912	NA	anaphase promoting complex 10 (APC10)	IPR008979 (G3DSA:2.60.120.GENE3D); IPR004939 (PFAM); mobidb-lite (MOBIDB_LITE); mobidb-lite (MOBIDB_LITE); mobidb-lite (MOBIDB_LITE); mobidb-lite (MOBIDB_LITE); IPR016901 (PANTHER); PTHR12936:SF0 (PANTHER); IPR004939 (PROSITE_PROFILES); IPR016901 (CDD); IPR008979 (SUPERFAMILY)	C:anaphase-promoting complex; P:anaphase-promoting complex-dependent catabolic process	C:GO:0005680; P:GO:0031145	C:anaphase-promoting complex; P:anaphase-promoting complex-dependent catabolic process	cell.division	cell.division	Cell division		3	1	NA	O	16.27557782	18.54742665	18.68347839	6.098293754	6.321708129	4.926530254	18.42438389	18.04760933	16.205498	25.92133756	25.92467101	23.33622225	23.24558207	24.94998959	25.56348797	22.86855388	25.10889232	24.9895933	21.56119329	22.73545432	23.24412364	21.71535891	22.49518733	22.16646201
Phatr3_J41812.t1	AT2G18450	1971	Succinate dehydrogenase flavoprotein {ECO:0000313|EMBL:ACI65968.1} [Source:UniProtKB/TrEMBL,Acc:B5Y5N6]	succinate dehydrogenase 1-2 (SDH1-2)	IPR015939 (PFAM); IPR027477 (G3DSA:3.90.700.GENE3D); G3DSA:4.10.80.40 (GENE3D); IPR011281 (TIGRFAM); PIRSF000171 (PIRSF); G3DSA:1.20.58.100 (GENE3D); IPR003953 (PFAM); IPR014006 (TIGRFAM); IPR036188 (G3DSA:3.50.50.GENE3D); PTHR11632:SF51 (PANTHER); PTHR11632 (PANTHER); IPR027477 (SUPERFAMILY); IPR036188 (SUPERFAMILY); IPR037099 (SUPERFAMILY)	P:tricarboxylic acid cycle; F:oxidoreductase activity; F:oxidoreductase activity, acting on the CH-CH group of donors; P:electron transport chain; F:flavin adenine dinucleotide binding; P:oxidation-reduction process	P:GO:0006099; F:GO:0016491; F:GO:0016627; P:GO:0022900; F:GO:0050660; P:GO:0055114	P:tricarboxylic acid cycle; F:oxidoreductase activity; F:oxidoreductase activity, acting on the CH-CH group of donors; P:electron transport chain; F:flavin adenine dinucleotide binding; P:oxidation-reduction process	TCA / org. transformation.TCA.succinate dehydrogenase	TCA org transformation.TCA.succinate dehydrogenase	TCA		3	1	7204112	M	106.4662211	85.55861732	93.00963934	34.7930267	35.40395446	40.84018525	70.49219755	65.07735171	63.06756852	118.6581776	124.9726011	122.5781696	127.6611357	140.4480787	134.9459938	136.2962926	132.3881849	123.9320558	117.7150222	108.8947766	147.562723	126.3096185	133.2887175	119.9298603
Phatr3_J51283.t1	AT2G18510	987	Predicted protein {ECO:0000313|EMBL:EEC43218.1} [Source:UniProtKB/TrEMBL,Acc:B7GE03]	embryo defective 2444 (emb2444)	PR01217 (PRINTS); IPR000504 (PFAM); IPR012677 (G3DSA:3.30.70.GENE3D); IPR012677 (G3DSA:3.30.70.GENE3D); mobidb-lite (MOBIDB_LITE); mobidb-lite (MOBIDB_LITE); mobidb-lite (MOBIDB_LITE); mobidb-lite (MOBIDB_LITE); PTHR15241:SF183 (PANTHER); PTHR15241 (PANTHER); IPR000504 (PROSITE_PROFILES); IPR000504 (PROSITE_PROFILES); IPR034158 (CDD); IPR034159 (CDD); IPR035979 (SUPERFAMILY)	F:nucleic acid binding	F:GO:0003676	F:nucleic acid binding	RNA.processing.splicing	RNA.processing.splicing	RNA processing		3	1	7199211	O	4.342197909	4.884125559	5.676217199	0.301869513	0.268567134	0.467980489	3.990083138	4.407808929	3.817753388	9.809138378	14.51530828	15.22912669	7.589317494	10.12780996	13.92579792	8.138221919	9.322744826	12.00308893	5.833633102	3.999040716	5.148396566	3.868230671	4.127681876	4.213341342
Phatr3_J50002.t1	AT2G18940	3369	Predicted protein {ECO:0000313|EMBL:EEC43626.1} [Source:UniProtKB/TrEMBL,Acc:B7GCK7]	Tetratricopeptide repeat (TPR)-like superfamily protein	IPR011990 (G3DSA:1.25.40.GENE3D); IPR011990 (G3DSA:1.25.40.GENE3D); IPR002885 (PFAM); IPR002885 (TIGRFAM); PTHR46128 (PANTHER); IPR002885 (PROSITE_PROFILES); IPR002885 (PROSITE_PROFILES); IPR002885 (PROSITE_PROFILES); IPR002885 (PROSITE_PROFILES); IPR002885 (PROSITE_PROFILES); IPR002885 (PROSITE_PROFILES); IPR002885 (PROSITE_PROFILES)	F:protein binding	F:GO:0005515	F:protein binding	not assigned.no ontology.pentatricopeptide (PPR) repeat-containing protein	not assigned.unknown	not assigned		3	1	7198704	O	65.54485643	51.24336031	45.07634914	6.927587231	8.3303343	8.101483661	58.30751482	51.84709784	46.49103467	78.35260939	72.97049082	69.92577016	81.42701775	78.64107335	70.77635279	72.0702605	72.19165151	64.26531205	76.34587829	80.80382573	95.51232251	83.12972265	83.64305465	75.44377516
Phatr3_J47908.t1	AT2G18960	1051	Predicted protein {ECO:0000313|EMBL:EEC46121.1} [Source:UniProtKB/TrEMBL,Acc:B7G5B9]	H(+)-ATPase 1 (HA1)	G3DSA:2.70.150.10 (GENE3D); IPR004014 (PFAM); PF00122 (PFAM); PTHR43294:SF13 (PANTHER); PTHR43294 (PANTHER); IPR008250 (SUPERFAMILY)	no GO terms	no GO terms	no GO terms	transport.p- and v-ATPases.H+-exporting ATPase	not assigned.unknown	Transport p- and v-ATPases		3	1	7203112	O	33.46765338	46.80901091	46.27184869	9.166091115	12.29537904	12.34547994	29.2274539	28.9067968	27.56677064	51.0904384	52.30948088	50.55912133	41.37344982	46.512534	41.88205235	46.61569494	50.59021429	52.15765963	33.6417123	35.87893154	33.75194796	33.42778766	32.84991243	34.72115204
Phatr3_EG00391.t1	AT2G19120	2916	NA	P-loop containing nucleoside triphosphate hydrolases superfamily protein	G3DSA:3.40.50.300 (GENE3D); IPR041679 (PFAM); IPR041677 (PFAM); mobidb-lite (MOBIDB_LITE); mobidb-lite (MOBIDB_LITE); mobidb-lite (MOBIDB_LITE); mobidb-lite (MOBIDB_LITE); PTHR10887 (PANTHER); IPR027417 (SUPERFAMILY)	no GO terms	no GO terms	no GO terms	DNA.synthesis/chromatin structure	DNA.synthesis chromatin structure	DNA synthesis chromatin structure		3	1	NA	O	33.64260892	26.06688462	19.99713475	16.10974896	13.70376236	9.979250621	29.38802962	27.31499996	17.37322183	34.68178961	28.07702907	23.72429851	32.1828547	28.34142509	24.20924017	34.71445292	34.06546829	27.09663629	45.23650493	43.56451581	50.0104104	44.08435369	55.31481974	47.39633611
Phatr3_J43802.t1	AT2G19120	3570	Predicted protein {ECO:0000313|EMBL:ACI65738.1} [Source:UniProtKB/TrEMBL,Acc:B5Y4C8]	P-loop containing nucleoside triphosphate hydrolases superfamily protein	G3DSA:2.20.70.10 (GENE3D); IPR041677 (PFAM); G3DSA:3.40.50.300 (GENE3D); IPR041679 (PFAM); mobidb-lite (MOBIDB_LITE); mobidb-lite (MOBIDB_LITE); mobidb-lite (MOBIDB_LITE); mobidb-lite (MOBIDB_LITE); mobidb-lite (MOBIDB_LITE); mobidb-lite (MOBIDB_LITE); mobidb-lite (MOBIDB_LITE); mobidb-lite (MOBIDB_LITE); PTHR10887 (PANTHER); PTHR10887:SF382 (PANTHER); IPR001202 (PROSITE_PROFILES); cd00009 (CDD);…	F:protein binding	F:GO:0005515	F:protein binding	DNA.synthesis/chromatin structure	DNA.synthesis chromatin structure	DNA synthesis chromatin structure		3	1	7203944	O	16.83614039	13.33438103	14.25376574	2.142089739	1.763459198	2.128935841	14.22315989	12.88700725	12.16166551	21.05291828	18.05875118	18.52835988	17.20806846	17.79500107	18.47060598	20.84191075	19.59458994	18.49080038	14.69594877	16.79778829	17.49888439	16.32626491	15.66797181	16.46974141
Phatr3_EG01534.t1	AT2G19210	1407	NA	Leucine-rich repeat transmembrane protein kinase protein	G3DSA:1.10.510.10 (GENE3D); IPR000719 (PFAM); mobidb-lite (MOBIDB_LITE); PTHR44329 (PANTHER); IPR000719 (PROSITE_PROFILES); cd00180 (CDD); IPR011009 (SUPERFAMILY)	F:protein kinase activity; F:ATP binding; P:protein phosphorylation	F:GO:0004672; F:GO:0005524; P:GO:0006468	F:protein kinase activity; F:ATP binding; P:protein phosphorylation	signalling.receptor kinases.misc	not assigned.unknown	Signalling receptor kinases		3	1	NA	M	4.011830467	3.212041529	4.688656669	0.352932017	0.541643791	0.925166314	2.5004521	2.112897464	1.904444808	3.89649104	3.373303947	3.070988257	3.750133041	3.458810196	2.99866393	4.306715501	3.901606658	3.318081313	6.057121067	5.381836295	5.431127242	4.87901604	5.717210299	5.670845124
Phatr3_EG01005.t1	AT2G19640	906	NA	ASH1-related protein 2 (ASHR2)	G3DSA:2.170.270.10 (GENE3D); IPR001214 (PFAM); G3DSA:3.30.60.180 (GENE3D); G3DSA:3.30.70.3410 (GENE3D); PTHR12197 (PANTHER); IPR001214 (PROSITE_PROFILES); SSF82199 (SUPERFAMILY)	F:protein binding	F:GO:0005515	F:protein binding	RNA.regulation of transcription.SET-domain transcriptional regulator family	not assigned.unknown	Transcription factor		3	1	NA	O	16.4987389	16.10487842	19.61218789	1.808718157	2.230908037	1.900237454	6.37532489	7.122795433	9.473450229	16.86603586	22.02183334	24.04886274	15.80768001	20.27606498	21.36397062	23.17554181	23.6017058	25.21049497	8.603587204	10.07807591	9.483384994	9.922775777	7.410399546	10.54169753
Phatr3_J49529.t1	AT2G20330	2541	Predicted protein {ECO:0000313|EMBL:EEC44330.1} [Source:UniProtKB/TrEMBL,Acc:B7GAX4]	Transducin WD40 repeat-like superfamily protein	IPR015943 (G3DSA:2.130.10.GENE3D); G3DSA:2.60.200.20 (GENE3D); IPR000253 (PFAM); IPR015943 (G3DSA:2.130.10.GENE3D); IPR001680 (PFAM); mobidb-lite (MOBIDB_LITE); mobidb-lite (MOBIDB_LITE); mobidb-lite (MOBIDB_LITE); mobidb-lite (MOBIDB_LITE); mobidb-lite (MOBIDB_LITE); mobidb-lite (MOBIDB_LITE); mobidb-lite (MOBIDB_LITE); PTHR16017 (PANTHER); IPR001680 (PROSITE_PROFILES); IPR000253 (PROSITE_PROFIL…	F:protein binding	F:GO:0005515	F:protein binding	development.unspecified	development.unspecified	development		3	1	7195743	O	28.03522881	24.39179589	22.51778041	5.0419693	5.268133002	5.023670348	19.03236681	18.09144497	18.78376736	40.59581378	41.40428577	40.26844827	39.54658081	44.42939685	40.99689933	40.00397636	45.30654362	39.45223155	21.49795704	29.26024602	24.31042912	28.13368907	23.63252775	27.8141507
Phatr3_J8469.t1	AT2G20560	837	Predicted protein {ECO:0000313|EMBL:EEC48408.1} [Source:UniProtKB/TrEMBL,Acc:B7FYR1]	DNAJ heat shock family protein	IPR001623 (PRINTS); G3DSA:2.60.260.20 (GENE3D); IPR002939 (PFAM); IPR001623 (PFAM); IPR036869 (G3DSA:1.10.287.GENE3D); mobidb-lite (MOBIDB_LITE); PTHR24078 (PANTHER); PTHR24078:SF519 (PANTHER); IPR001623 (PROSITE_PROFILES); IPR001623 (CDD); IPR036869 (SUPERFAMILY); IPR008971 (SUPERFAMILY)	P:protein folding; F:unfolded protein binding	P:GO:0006457; F:GO:0051082	P:protein folding; F:unfolded protein binding	stress.abiotic.heat	stress.abiotic.heat	Stress abiotic		3	1	7200815	O	45.14667323	38.15613682	33.3484833	3.974975908	4.592112954	4.414783685	39.33506905	32.87569819	27.61188997	50.49550883	51.55987386	46.29632481	51.83903665	55.83796676	47.44554922	56.51380948	59.96447796	48.75995107	63.45150703	58.57200979	70.97565222	64.98398044	81.57878178	67.1093344
Phatr3_J13622.t1	AT2G20580	2784	Regulatory proteasome non-atpase subunit 1 {ECO:0000313|EMBL:EEC47294.1} [Source:UniProtKB/TrEMBL,Acc:B7G2F7]	26S proteasome regulatory subunit S2 1A (RPN1A)	IPR011989 (G3DSA:1.25.10.GENE3D); IPR016643 (PIRSF); IPR040892 (PFAM); IPR041433 (PFAM); mobidb-lite (MOBIDB_LITE); PTHR10943 (PANTHER); IPR016643 (PTHR10943:PANTHER); IPR016024 (SUPERFAMILY)	C:proteasome complex; F:enzyme regulator activity; P:regulation of protein catabolic process	C:GO:0000502; F:GO:0030234; P:GO:0042176	C:proteasome complex; F:enzyme regulator activity; P:regulation of protein catabolic process	protein.degradation.ubiquitin.proteasom	protein.degradation.ubiquitin.proteasom	Protein degradation ubiquitin		3	1	7202013	O	53.44796205	48.59158888	47.97527687	11.00527982	12.12788259	11.52328604	51.39668513	43.97648328	43.16136591	68.53232942	65.16228036	59.24171235	59.9548984	60.83497394	57.10423385	76.43275989	79.38003736	68.05042446	53.16774607	59.39394047	57.42538588	57.60504377	57.66125674	60.55715822
Phatr3_J23260.t1	AT2G20780	1695	Predicted protein {ECO:0000313|EMBL:EEC44307.1} [Source:UniProtKB/TrEMBL,Acc:B7GAS7]	Major facilitator superfamily protein	IPR003663 (PRINTS); IPR005828 (PFAM); IPR003663 (TIGRFAM); G3DSA:1.20.1250.20 (GENE3D); PTHR23500:SF6 (PANTHER); PTHR23500 (PANTHER); IPR020846 (PROSITE_PROFILES); IPR020846 (CDD); IPR036259 (SUPERFAMILY)	C:membrane; C:integral component of membrane; F:transmembrane transporter activity; P:transmembrane transport	C:GO:0016020; C:GO:0016021; F:GO:0022857; P:GO:0055085	C:membrane; C:integral component of membrane; F:transmembrane transporter activity; P:transmembrane transport	transporter.sugars	transport.sugars	Transport sugars		3	1	7195836	S	41.75051875	35.16948598	44.53308497	4.101507304	5.453992439	6.639223767	26.11534131	24.89670909	21.76149462	44.70857248	42.31323873	42.92947842	37.85560183	37.94532356	40.18576257	46.72383035	46.79119754	41.43298144	62.68990873	54.95801961	63.79153058	53.44910319	64.50350907	56.95719601
Phatr3_J37525.t1	AT2G20930	582	Predicted protein {ECO:0000313|EMBL:EEC46921.1} [Source:UniProtKB/TrEMBL,Acc:B7G310]	SNARE-like superfamily protein	G3DSA:3.30.450.70 (GENE3D); IPR006722 (PFAM); IPR006722 (PANTHER); PTHR12403:SF11 (PANTHER); IPR011012 (SUPERFAMILY)	P:endoplasmic reticulum to Golgi vesicle-mediated transport	P:GO:0006888	P:endoplasmic reticulum to Golgi vesicle-mediated transport	not assigned.unknown	not assigned.unknown	not assigned		3	1	7202401	O	15.08687219	16.49179123	19.53712201	5.972555739	6.205596652	8.87430481	13.44315227	18.56316164	16.61772278	25.32006942	25.74881285	26.85346499	24.12215087	23.50333326	23.01854618	22.51810237	27.3983959	26.04846475	12.64319314	13.44732956	15.02939195	14.38038473	17.14294977	13.47009778
Phatr3_J42972.t1	AT2G20930	549	Predicted protein {ECO:0000313|EMBL:EEC51805.1} [Source:UniProtKB/TrEMBL,Acc:B7FQ69]	SNARE-like superfamily protein	IPR006722 (PFAM); G3DSA:3.30.450.70 (GENE3D); PTHR12403:SF11 (PANTHER); IPR006722 (PANTHER); IPR011012 (SUPERFAMILY)	P:endoplasmic reticulum to Golgi vesicle-mediated transport	P:GO:0006888	P:endoplasmic reticulum to Golgi vesicle-mediated transport	not assigned.unknown	not assigned.unknown	not assigned		3	1	7196207	O	13.32811114	18.34549621	17.26963434	6.150660055	3.6816078	5.353994372	12.72087926	12.15077966	13.65096022	20.32629475	24.25471079	24.19746654	19.56524329	23.2390566	21.9461116	24.29945685	22.66485238	24.68820945	15.59916553	16.26130248	18.72368726	15.65587462	16.24247652	16.41811785
Phatr3_J47905.t1	AT2G21060	924	Predicted protein {ECO:0000313|EMBL:EEC46119.1} [Source:UniProtKB/TrEMBL,Acc:B7G5B5]	glycine-rich protein 2B (GRP2B)	IPR002059 (PRINTS); IPR002059 (PFAM); G3DSA:2.40.50.140 (GENE3D); mobidb-lite (MOBIDB_LITE); mobidb-lite (MOBIDB_LITE); mobidb-lite (MOBIDB_LITE); mobidb-lite (MOBIDB_LITE); PTHR46565 (PANTHER); PS51857 (PROSITE_PROFILES); IPR002059 (CDD); IPR012340 (SUPERFAMILY)	F:nucleic acid binding	F:GO:0003676	F:nucleic acid binding	RNA.regulation of transcription.GRP	not assigned.unknown	Transcription factor	transcription factor	3	1	7203169	O	145.1435012	165.2713559	152.9082534	40.52140831	48.01629393	48.12560516	105.985072	100.9939221	89.58126945	243.5175007	240.9456171	234.6098408	213.37633	224.4806059	204.9588201	250.5239777	248.2241003	229.5371133	134.233391	154.3129641	128.522789	146.3695698	137.7398444	141.7585934
Phatr3_EG00932.t1	AT2G21070	1575	NA	FIONA1 (FIO1)	IPR010286 (PFAM); G3DSA:3.40.50.150 (GENE3D); IPR010286 (PANTHER); IPR029063 (SUPERFAMILY)	F:methyltransferase activity	F:GO:0008168	F:methyltransferase activity	not assigned.unknown	not assigned.unknown	not assigned		3	1	NA	O	33.71522513	25.63351898	20.47961252	17.46684083	13.84284533	13.73026393	33.03930708	23.36383611	19.75107645	48.58399268	41.21219571	32.86262356	41.27825012	36.49387522	29.60495369	35.25230257	36.5140839	30.0239977	48.79163678	50.25037806	52.23696778	46.64285866	47.19372438	43.52173291
Phatr3_J23164.t1	AT2G21130	1470	Predicted protein {ECO:0000313|EMBL:EEC44352.1} [Source:UniProtKB/TrEMBL,Acc:B7GAC9]	Cyclophilin-like peptidyl-prolyl cis-trans isomerase family protein	IPR002130 (PRINTS); G3DSA:3.10.50.40 (GENE3D); IPR001179 (PFAM); IPR011990 (G3DSA:1.25.40.GENE3D); IPR002130 (PFAM); IPR029000 (G3DSA:2.40.100.GENE3D); PTHR11071:SF328 (PANTHER); PTHR11071 (PANTHER); IPR001179 (PROSITE_PROFILES); IPR013026 (PROSITE_PROFILES); IPR002130 (PROSITE_PROFILES); cd01926 (CDD); IPR011990 (SUPERFAMILY); SSF54534 (SUPERFAMILY); IPR029000 (SUPERFAMILY)	P:protein peptidyl-prolyl isomerization; F:peptidyl-prolyl cis-trans isomerase activity; F:protein binding	P:GO:0000413; F:GO:0003755; F:GO:0005515	P:protein peptidyl-prolyl isomerization; F:peptidyl-prolyl cis-trans isomerase activity; F:protein binding	cell.cycle.peptidylprolyl isomerase	cell.cycle.peptidylprolyl isomerase	Cell cycle peptidylprolyl isomerase		3	1	7195764	O	92.12192244	96.38921467	80.14741914	60.09575136	60.63382641	46.30393448	90.44492452	85.77701124	71.06172238	122.6766976	111.8995419	97.87491603	104.6057519	100.9874644	94.92206633	98.48404326	85.14420473	77.6894845	85.01158865	87.47797361	81.81487099	80.45048695	70.81321059	73.01147439
Phatr3_Jdraft1619.t1	AT2G21260	1708	Predicted protein {ECO:0000313|EMBL:EEC42776.1} [Source:UniProtKB/TrEMBL,Acc:B7S3U6]	NAD(P)-linked oxidoreductase superfamily protein	IPR020471 (PRINTS); IPR036812 (G3DSA:3.20.20.GENE3D); IPR002073 (PFAM); IPR036971 (G3DSA:1.10.1300.GENE3D); IPR023210 (PFAM); IPR036971 (G3DSA:1.10.1300.GENE3D); IPR020471 (PANTHER); IPR023210 (CDD); SSF109604 (SUPERFAMILY); IPR036812 (SUPERFAMILY)	F:3,5-cyclic-nucleotide phosphodiesterase activity; P:signal transduction; F:oxidoreductase activity; P:oxidation-reduction process	F:GO:0004114; P:GO:0007165; F:GO:0016491; P:GO:0055114	F:3,5-cyclic-nucleotide phosphodiesterase activity; P:signal transduction; F:oxidoreductase activity; P:oxidation-reduction process	minor CHO metabolism.others	minor CHO metabolism.others	minor CHO metabolism		3	1	7204892	O	115.3935622	98.15344469	82.87612981	25.11950241	28.47857274	22.86374127	103.6970279	95.28409337	77.80393646	138.3407216	118.8463675	91.28772349	138.4645507	117.2562709	90.73568344	151.1504444	127.3367456	97.2539108	173.0566231	245.6618196	181.2992936	240.5677582	207.0915756	271.0503889
Phatr3_J44111.t1	AT2G21340	1839	Predicted protein {ECO:0000313|EMBL:ACI65918.1} [Source:UniProtKB/TrEMBL,Acc:B5Y5D6]	MATE efflux family protein	IPR002528 (PFAM); PTHR42893 (PANTHER); PTHR42893:SF9 (PANTHER)	P:drug transmembrane transport; F:antiporter activity; C:membrane; F:xenobiotic transmembrane transporter activity; P:transmembrane transport	P:GO:0006855; F:GO:0015297; C:GO:0016020; F:GO:0042910; P:GO:0055085	P:drug transmembrane transport; F:antiporter activity; C:membrane; F:xenobiotic transmembrane transporter activity; P:transmembrane transport	stress.biotic	stress.biotic	Stress biotic		3	1	7203871	M and P	30.89304585	24.01328535	22.53293361	7.776710189	7.549398049	6.918518619	23.18526874	21.66579503	15.75458181	42.43403302	42.4650378	36.2685408	39.50257392	41.19645613	34.36640025	49.06775705	45.08890992	39.49889766	44.57913856	37.22409764	48.74567237	37.66634401	47.29086376	40.36835302
Phatr3_J28794.t1	AT2G21410	2679	NA	vacuolar proton ATPase A2 (VHA-A2)	IPR002490 (PFAM); IPR026028 (PIRSF); mobidb-lite (MOBIDB_LITE); IPR002490 (PANTHER)	C:vacuolar proton-transporting V-type ATPase, V0 domain; F:proton transmembrane transporter activity; C:proton-transporting V-type ATPase, V0 domain; P:proton transmembrane transport	C:GO:0000220; F:GO:0015078; C:GO:0033179; P:GO:1902600	C:vacuolar proton-transporting V-type ATPase, V0 domain; F:proton transmembrane transporter activity; C:proton-transporting V-type ATPase, V0 domain; P:proton transmembrane transport	transport.p- and v-ATPases	transport.p- and v-ATPases	Transport p- and v-ATPases		3	1	NA	O	127.6879315	118.4400448	116.1812591	49.3609613	54.01203111	55.79939615	101.5889167	100.9136922	102.6774727	166.8776816	165.7308874	151.8672143	154.9793398	158.8256624	152.4879511	178.5649628	183.3463856	165.3824354	169.6264883	160.7764321	203.7081314	159.3275773	212.5756166	164.155853
Phatr3_J33658.t1	AT2G21660	1143	Predicted protein {ECO:0000313|EMBL:EEC49818.1} [Source:UniProtKB/TrEMBL,Acc:B7FTH8]	cold, circadian rhythm, and rna binding 2 (CCR2)	IPR012677 (G3DSA:3.30.70.GENE3D); IPR000504 (PFAM); mobidb-lite (MOBIDB_LITE); mobidb-lite (MOBIDB_LITE); mobidb-lite (MOBIDB_LITE); mobidb-lite (MOBIDB_LITE); PTHR24012 (PANTHER); IPR000504 (PROSITE_PROFILES); cd00590 (CDD); IPR035979 (SUPERFAMILY)	F:nucleic acid binding	F:GO:0003676	F:nucleic acid binding	RNA.RNA binding	not assigned.unknown	Transcription factor		3	1	7197941	P	25.14950105	25.98297111	25.98670597	22.07001549	17.53836786	20.90346352	27.65591903	27.56336353	21.35525879	43.71249182	45.33080079	38.3660019	37.83721831	34.25335201	37.90209945	37.80873679	38.14767749	33.77367213	34.6255921	40.81640617	38.65408013	39.60621482	36.47976215	37.28814231
Phatr3_EG02046.t1	AT2G21790	633	NA	ribonucleotide reductase 1 (RNR1)	G3DSA:3.20.70.20 (GENE3D); IPR000788 (PFAM); IPR039718 (PANTHER); PTHR11573:SF6 (PANTHER); SSF51998 (SUPERFAMILY)	P:DNA replication; P:oxidation-reduction process	P:GO:0006260; P:GO:0055114	P:DNA replication; P:oxidation-reduction process	nucleotide metabolism.deoxynucleotide metabolism.ribonucleoside-diphosphate reductase	nucleotide metabolism.deoxynucleotide metabolism.ribonucleoside-diphosphate reductase	nucleotide metabolism		3	1	NA	O	47.88915761	29.51018755	31.84119237	9.727542373	7.171283439	10.14938987	18.66451212	22.45127575	14.88200076	46.31442777	44.15493218	33.47662096	49.26937231	41.90342423	29.82195965	48.97684398	43.36145788	36.24187545	66.7590524	63.37165447	79.47931492	68.99092761	71.65035327	57.99494912
Phatr3_J45846.t1	AT2G21860	1917	Precursor of protein violaxanthin deepoxidase-like protein {ECO:0000313|EMBL:EEC48242.1} [Source:UniProtKB/TrEMBL,Acc:B7FYW5]	violaxanthin de-epoxidase-related	IPR010788 (PFAM); mobidb-lite (MOBIDB_LITE); mobidb-lite (MOBIDB_LITE); PTHR33970:SF1 (PANTHER); PTHR33970 (PANTHER); IPR012674 (SUPERFAMILY)	C:chloroplast; F:violaxanthin de-epoxidase activity; P:oxidation-reduction process	C:GO:0009507; F:GO:0046422; P:GO:0055114	C:chloroplast; F:violaxanthin de-epoxidase activity; P:oxidation-reduction process	secondary metabolism.isoprenoids.carotenoids.violaxanthin de-epoxidase	not assigned.unknown	secondary metabolism isoprenoids		3	1	7200954	S	264.7887168	300.2117776	296.0887	47.35209896	53.80678441	54.47608479	142.2988116	141.8586163	157.7531414	175.3036937	171.8664927	199.0456545	149.6887758	147.8120677	161.6411594	166.8934675	168.7081585	188.149398	112.2805381	144.9676769	107.4358839	112.2373465	111.0095423	134.1235794
Phatr3_J45020.t1	AT2G22010	1779	Predicted protein {ECO:0000313|EMBL:EEC49806.1} [Source:UniProtKB/TrEMBL,Acc:B7FVB2]	related to KPC1 (RKP)	IPR024974 (PFAM); IPR003877 (PFAM); G3DSA:2.60.120.920 (GENE3D); PF13297 (PFAM); PTHR12786:SF1 (PANTHER); PTHR12786:SF1 (PANTHER); PTHR12786 (PANTHER); PTHR12786 (PANTHER); IPR001870 (PROSITE_PROFILES); cd11709 (CDD); IPR013320 (SUPERFAMILY)	F:protein binding	F:GO:0005515	F:protein binding	protein.degradation.ubiquitin.E3.RING	not assigned.unknown	Protein degradation ubiquitin		3	1	7199685	O	21.68169985	21.21825163	20.29277243	9.741697394	9.666548641	12.1321951	18.86091441	21.21453165	19.88672532	32.93714646	32.23742762	30.46367242	28.12362631	30.16499925	27.26145794	34.03513988	32.18003063	29.3746672	18.6246819	23.7295306	21.8151897	21.96863504	20.14320688	22.1791183
Phatr3_J4896.t1	AT2G22870	1740	Predicted protein {ECO:0000313|EMBL:EEC47349.1} [Source:UniProtKB/TrEMBL,Acc:B7G2R4]	embryo defective 2001 (EMB2001)	IPR006073 (PFAM); G3DSA:3.40.50.300 (GENE3D); IPR019987 (TIGRFAM); PTHR11649:SF13 (PANTHER); PTHR11649 (PANTHER); IPR030393 (PROSITE_PROFILES); IPR019987 (HAMAP); IPR030393 (CDD); IPR027417 (SUPERFAMILY)	F:GTP binding	F:GO:0005525	F:GTP binding	development.unspecified	development.unspecified	development		3	1	7202065	O	33.1313535	29.85684901	29.7591988	4.309360783	5.541454498	4.874772314	19.525082	20.27319786	14.75005843	44.11096581	40.08237943	37.22255193	41.31692914	41.49943653	37.07166241	47.1082264	45.82145521	41.48659687	27.23717704	31.16402065	32.58122585	33.87530567	32.7555957	30.46368833
Phatr3_J11634.t1	AT2G22870	1527	Predicted protein {ECO:0000313|EMBL:EEC49130.1} [Source:UniProtKB/TrEMBL,Acc:B7FXB0]	embryo defective 2001 (EMB2001)	IPR019987 (TIGRFAM); G3DSA:3.40.50.300 (GENE3D); IPR006073 (PFAM); mobidb-lite (MOBIDB_LITE); mobidb-lite (MOBIDB_LITE); mobidb-lite (MOBIDB_LITE); mobidb-lite (MOBIDB_LITE); mobidb-lite (MOBIDB_LITE); mobidb-lite (MOBIDB_LITE); PTHR11649 (PANTHER); PTHR11649:SF13 (PANTHER); IPR030393 (PROSITE_PROFILES); IPR019987 (HAMAP); IPR030393 (CDD); IPR027417 (SUPERFAMILY)	F:GTP binding	F:GO:0005525	F:GTP binding	development.unspecified	not assigned.unknown	development		3	1	7199969	S	20.26261925	18.46240242	19.5602863	3.577163611	5.164377149	6.297217012	11.1071163	13.91288662	8.362638369	29.74078808	30.85187511	27.12252721	29.03175809	31.55415137	29.73799064	28.79303083	30.36916596	27.35158276	20.43234204	26.91341555	25.6947679	29.81873609	22.03814882	24.96628817
Phatr3_J10902.t1	AT2G22910	1863	Predicted protein {ECO:0000313|EMBL:EEC50022.1} [Source:UniProtKB/TrEMBL,Acc:B7FUP3]	N-acetyl-l-glutamate synthase 1 (NAGS1)	IPR001048 (PFAM); G3DSA:3.40.630.30 (GENE3D); IPR010167 (TIGRFAM); IPR000182 (PFAM); IPR036393 (G3DSA:3.40.1160.GENE3D); mobidb-lite (MOBIDB_LITE); mobidb-lite (MOBIDB_LITE); mobidb-lite (MOBIDB_LITE); IPR010167 (PANTHER); PTHR30602:SF11 (PANTHER); IPR010167 (HAMAP); IPR000182 (PROSITE_PROFILES); cd04301 (CDD); IPR036393 (SUPERFAMILY); IPR016181 (SUPERFAMILY)	F:acetyl-CoA:L-glutamate N-acetyltransferase activity; C:cytoplasm; P:arginine biosynthetic process	F:GO:0004042; C:GO:0005737; P:GO:0006526	F:acetyl-CoA:L-glutamate N-acetyltransferase activity; C:cytoplasm; P:arginine biosynthetic process	misc.GCN5-related N-acetyltransferase	misc.GCN5-related N-acetyltransferase	misc		3	1	7197620	O	100.9956248	81.90102456	87.36914597	6.130559859	8.643774834	11.13438692	37.09205273	35.82610551	34.96868107	91.80995485	87.35075711	76.01919092	78.41725962	84.64970171	71.32610663	106.402092	97.40697151	83.20752618	138.3073332	125.4643507	142.7290756	119.1955899	146.0028592	135.8751535
Phatr3_J44492.t1	AT2G22910	1446	Predicted protein {ECO:0000313|EMBL:EEC50228.1} [Source:UniProtKB/TrEMBL,Acc:B7FUA8]	N-acetyl-l-glutamate synthase 1 (NAGS1)	IPR036393 (G3DSA:3.40.1160.GENE3D); IPR010167 (PIRSF); IPR001048 (PFAM); PTHR30602:SF11 (PANTHER); IPR010167 (PANTHER); IPR036393 (SUPERFAMILY)	F:acetyl-CoA:L-glutamate N-acetyltransferase activity; C:cytoplasm; P:arginine biosynthetic process	F:GO:0004042; C:GO:0005737; P:GO:0006526	F:acetyl-CoA:L-glutamate N-acetyltransferase activity; C:cytoplasm; P:arginine biosynthetic process	misc.GCN5-related N-acetyltransferase	not assigned.unknown	misc		3	1	7197765	P	43.04833738	39.0825042	49.10668604	7.211675186	8.111758264	11.26719076	23.42228471	26.42597287	20.21015499	89.94489018	100.1412348	89.23156692	84.3502759	89.47439401	87.11248913	89.33362793	88.32902897	80.33286116	48.51566394	58.96247362	52.5647767	52.62487344	44.56159228	47.00532722
Phatr3_J44168.t1	AT2G23096	1296	Predicted protein {ECO:0000313|EMBL:ACI65954.1} [Source:UniProtKB/TrEMBL,Acc:B5Y5K1]	2-oxoglutarate (2OG) and Fe(II)-dependent oxygenase superfamily protein	IPR005123 (PFAM); G3DSA:2.60.120.620 (GENE3D); mobidb-lite (MOBIDB_LITE); mobidb-lite (MOBIDB_LITE); mobidb-lite (MOBIDB_LITE); PTHR10869:SF173 (PANTHER); PTHR10869 (PANTHER); IPR005123 (PROSITE_PROFILES)	F:oxidoreductase activity; P:oxidation-reduction process	F:GO:0016491; P:GO:0055114	F:oxidoreductase activity; P:oxidation-reduction process	misc.oxidases - copper, flavone etc.	not assigned.unknown	Oxidases		3	1	7204091	S	27.06016453	27.69790996	24.60704842	4.138127905	5.880345791	5.443227612	26.74094607	27.52635863	19.9325415	42.6622014	48.55834013	45.32838563	41.07676108	46.4137821	46.34883643	40.84787657	45.30259052	43.38216229	30.66615888	37.61861876	38.78982756	36.61387781	32.17312357	31.87277368
Phatr3_J13710.t1	AT2G23390	1107	NA	CONTAINS InterPro DOMAIN s: Protein of unknown function DUF482 (InterPro:IPR007434), Acyl-CoA N-acyltransferase (InterPro:IPR016181)	IPR007434 (PFAM); PTHR47017:SF2 (PANTHER); PTHR47017 (PANTHER); IPR016181 (SUPERFAMILY)	no GO terms	no GO terms	no GO terms	not assigned.unknown	not assigned.unknown	not assigned		3	1	NA	O	33.94643591	22.39550256	22.9387951	11.66301632	8.081578096	6.296695356	23.47985508	18.07798925	12.93483817	38.74151129	38.26971513	30.06320962	40.25930427	41.90211032	34.65541653	45.1061972	45.66959237	37.04866891	60.80029948	53.46780276	68.50416701	58.34264965	67.46474701	55.50437057
Phatr3_J12451.t1	AT2G23820	678	Predicted protein {ECO:0000313|EMBL:EEC48488.1} [Source:UniProtKB/TrEMBL,Acc:B7FZ73]	Metal-dependent phosphohydrolase	IPR006674 (PFAM); G3DSA:1.10.3210.10 (GENE3D); IPR039356 (PANTHER); SSF109604 (SUPERFAMILY)	F:5-deoxynucleotidase activity	F:GO:0002953	F:5-deoxynucleotidase activity	not assigned.no ontology	not assigned.no ontology	not assigned		3	1	7201143	O	2.775145264	4.761212001	3.129246199	0.073241202	0.0977418	0.49546446	1.62640026	2.834032607	1.296797353	9.003650436	8.167077329	9.423874764	5.975737441	7.630450206	8.404110627	2.771282939	3.392901601	5.182824698	5.058604724	5.047063084	4.233697993	6.296941262	3.096413696	4.372744335
Phatr3_J1358.t1	AT2G23890	1782	Predicted protein {ECO:0000313|EMBL:EEC51182.1} [Source:UniProtKB/TrEMBL,Acc:B7FPI4]	HAD-superfamily hydrolase, subfamily IG, 5-nucleotidase	IPR008380 (PFAM); IPR008380 (TIGRFAM); IPR023214 (G3DSA:3.40.50.GENE3D); IPR008380 (PANTHER); PTHR12103:SF12 (PANTHER); IPR036412 (SUPERFAMILY)	no GO terms	no GO terms	no GO terms	not assigned.no ontology	not assigned.no ontology	not assigned		3	1	7196399	O	79.04310354	64.63449493	65.27774175	10.86781066	11.99311632	11.71118668	61.23160984	51.39067399	45.15732401	89.28460715	84.24341792	75.65693843	80.13107825	78.82839005	70.78487297	91.49502594	94.73460037	78.53861588	124.5542961	108.3712816	127.6559729	104.15951	133.2065879	115.6665134
Phatr3_J47060.t1	AT2G24280	1635	Predicted protein {ECO:0000313|EMBL:EEC47101.1} [Source:UniProtKB/TrEMBL,Acc:B7G2B2]	alpha beta-Hydrolases superfamily protein	IPR008758 (PFAM); IPR029058 (G3DSA:3.40.50.GENE3D); G3DSA:1.20.120.980 (GENE3D); mobidb-lite (MOBIDB_LITE); mobidb-lite (MOBIDB_LITE); PTHR11010 (PANTHER); IPR029058 (SUPERFAMILY)	P:proteolysis; F:serine-type peptidase activity	P:GO:0006508; F:GO:0008236	P:proteolysis; F:serine-type peptidase activity	protein.degradation	protein.degradation	Protein degradation		3	1	7202150	O	4.187612166	4.79114794	4.420060256	0.607431619	0.830894971	0.950246288	3.436401143	5.299547766	2.765594564	6.34953865	4.945678515	5.20113793	6.166216462	5.92614626	5.027987693	5.372475209	4.156941161	4.175604192	6.089676907	5.853933012	7.010638559	6.533773236	5.021652296	4.746181709
Phatr3_J39079.t1	AT2G24390	453	Predicted protein {ECO:0000313|EMBL:EEC45282.1} [Source:UniProtKB/TrEMBL,Acc:B7G7R9]	AIG2-like (avirulence induced gene) family protein	IPR009288 (PFAM); G3DSA:3.10.490.10 (GENE3D); PTHR31544 (PANTHER); IPR013024 (CDD); IPR036568 (SUPERFAMILY)	no GO terms	no GO terms	no GO terms	stress.biotic	stress.biotic	Stress biotic		3	1	7194742	O	32.18984722	37.15048651	31.4673164	15.89479592	20.77304533	13.81148198	27.12410953	41.13614441	26.89535626	40.68448345	39.09603011	36.73286208	43.57511791	39.68108183	37.25492405	34.32261449	36.00847046	32.46890122	39.64532984	38.03118069	49.53623674	44.13351737	39.59860563	35.92961908
Phatr3_J34975.t1	AT2G24940	438	NA	membrane-associated progesterone binding protein 2 (MAPR2)	IPR036400 (G3DSA:3.10.120.GENE3D); IPR001199 (PFAM); PTHR10281:SF76 (PANTHER); PTHR10281 (PANTHER); IPR036400 (SUPERFAMILY)	no GO terms	no GO terms	no GO terms	redox.ascorbate and glutathione	not assigned.unknown	Redox ascorbate and glutathione		3	1	NA	O	63.48197592	63.08801568	48.13627266	9.409989482	13.08735923	9.778635905	54.06799506	55.04352035	36.89739526	95.96221199	88.99699149	69.99969103	89.91971401	84.08199832	67.42886083	84.93792394	66.36650741	66.81786855	107.348254	114.8680891	116.8565696	130.6656162	111.2848478	106.301467
Phatr3_J9157.t1	AT2G25070	1257	NA	Protein phosphatase 2C family protein	IPR036457 (G3DSA:3.60.40.GENE3D); IPR001932 (PFAM); mobidb-lite (MOBIDB_LITE); mobidb-lite (MOBIDB_LITE); mobidb-lite (MOBIDB_LITE); PTHR13832:SF565 (PANTHER); IPR015655 (PANTHER); IPR001932 (PROSITE_PROFILES); IPR001932 (CDD); IPR036457 (SUPERFAMILY)	F:catalytic activity; F:protein serinethreonine phosphatase activity; P:protein dephosphorylation	F:GO:0003824; F:GO:0004722; P:GO:0006470	F:catalytic activity; F:protein serinethreonine phosphatase activity; P:protein dephosphorylation	protein.postranslational modification	protein.postranslational modification	Protein postranslational modification		3	1	NA	O	111.3079047	115.4617773	108.3653198	23.18931819	28.15243768	28.89568834	91.27545314	90.93841072	88.79885825	107.4900334	101.8779239	93.54264851	112.3993858	106.4154728	98.48039387	115.2470088	111.2178275	104.1127522	136.5245965	136.5723177	144.8986757	137.8925069	157.9193667	154.5099836
Phatr3_J47036.t1	AT2G25090	1293	Predicted protein {ECO:0000313|EMBL:EEC47259.1} [Source:UniProtKB/TrEMBL,Acc:B7G286]	CBL-interacting protein kinase 16 (CIPK16)	IPR000719 (PFAM); G3DSA:1.10.510.10 (GENE3D); mobidb-lite (MOBIDB_LITE); PTHR24346 (PANTHER); IPR000719 (PROSITE_PROFILES); IPR011009 (SUPERFAMILY)	F:protein kinase activity; F:ATP binding; P:protein phosphorylation	F:GO:0004672; F:GO:0005524; P:GO:0006468	F:protein kinase activity; F:ATP binding; P:protein phosphorylation	protein.postranslational modification	protein.postranslational modification	Protein postranslational modification		3	1	7202137	O	50.32499504	50.26484788	48.68732266	8.679507252	9.866025542	10.94418916	30.53916439	28.51550682	27.62059442	79.56828212	79.87210933	83.54370607	63.47056668	76.49594597	77.97673839	72.25814843	76.21862535	73.06666206	66.4581798	67.51164265	72.37467826	62.43019153	66.60145365	62.97013312
Phatr3_J32830.t1	AT2G25100	1182	Ribonuclease {ECO:0000256|RuleBase:RU003515} [Source:UniProtKB/TrEMBL,Acc:B7FSR6]	Polynucleotidyl transferase, ribonuclease H-like superfamily protein	IPR023160 (G3DSA:1.10.10.GENE3D); IPR024567 (PFAM); IPR004649 (TIGRFAM); IPR036397 (G3DSA:3.30.420.GENE3D); IPR001352 (PANTHER); PTHR10954:SF7 (PANTHER); cd07181 (CDD); IPR012337 (SUPERFAMILY)	F:nucleic acid binding; F:RNA binding; F:RNA-DNA hybrid ribonuclease activity; P:RNA metabolic process	F:GO:0003676; F:GO:0003723; F:GO:0004523; P:GO:0016070	F:nucleic acid binding; F:RNA binding; F:RNA-DNA hybrid ribonuclease activity; P:RNA metabolic process	RNA.processing.ribonucleases	RNA.processing.ribonucleases	RNA processing		3	1	7197466	O	42.58157537	39.29071375	32.33711596	9.788668038	8.465829102	7.85103678	33.76244967	32.35889256	26.95564292	54.60586339	46.62360775	41.76680017	53.44831906	49.10982174	43.82727247	56.82888453	51.44113239	42.85207568	66.26281969	61.36860397	76.51309895	69.04077415	73.62965815	72.14931322
Phatr3_J45230.t1	AT2G25620	2436	Predicted protein {ECO:0000313|EMBL:EEC49060.1} [Source:UniProtKB/TrEMBL,Acc:B7FWX2]	DNA-binding protein phosphatase 1 (DBP1)	IPR001932 (PFAM); IPR000253 (PFAM); IPR036457 (G3DSA:3.60.40.GENE3D); G3DSA:2.60.200.20 (GENE3D); IPR015655 (PANTHER); PTHR13832:SF641 (PANTHER); IPR000253 (PROSITE_PROFILES); IPR001932 (PROSITE_PROFILES); IPR000253 (CDD); IPR001932 (CDD); IPR036457 (SUPERFAMILY); IPR008984 (SUPERFAMILY)	F:catalytic activity; F:protein serinethreonine phosphatase activity; F:protein binding; P:protein dephosphorylation	F:GO:0003824; F:GO:0004722; F:GO:0005515; P:GO:0006470	F:catalytic activity; F:protein serinethreonine phosphatase activity; F:protein binding; P:protein dephosphorylation	protein.postranslational modification	protein.postranslational modification	Protein postranslational modification		3	1	7200250	O	82.94638819	81.80684752	76.50732377	29.00766506	29.95160237	26.64921498	77.85890504	70.42488053	68.95506224	95.38541457	89.75147973	86.36703852	88.16882604	91.3570734	82.9389615	93.21373985	90.84881494	86.67426308	96.93431426	92.05813034	110.6369958	96.19981508	105.2687778	95.63193451
Phatr3_J43884.t1	AT2G25740	1653	Predicted protein {ECO:0000313|EMBL:ACI65793.1} [Source:UniProtKB/TrEMBL,Acc:B5Y4N3]	ATP-dependent protease La (LON) domain protein	G3DSA:1.20.58.1480 (GENE3D); G3DSA:2.170.150.20 (GENE3D); IPR003111 (PFAM); IPR004910 (PFAM); mobidb-lite (MOBIDB_LITE); mobidb-lite (MOBIDB_LITE); mobidb-lite (MOBIDB_LITE); PTHR14255 (PANTHER); PTHR14255:SF12 (PANTHER); IPR034750 (PROSITE_PROFILES); IPR034750 (CDD)	no GO terms	no GO terms	no GO terms	protein.degradation	protein.degradation	Protein degradation		3	1	7204341	O	41.51497557	36.24535284	34.69466535	10.09372759	10.48356196	10.49130258	26.0165007	25.98987338	19.85755269	47.93800903	43.44152024	34.45425411	47.7380536	48.56387582	39.60169778	58.16953066	62.75048637	44.42931793	48.62703767	50.21578821	58.64233459	55.51258401	66.05441445	59.53587896
Phatr3_J31663.t1	AT2G25870	570	Predicted protein {ECO:0000313|EMBL:EEC51084.1} [Source:UniProtKB/TrEMBL,Acc:B7FP01]	haloacid dehalogenase-like hydrolase family protein	IPR023091 (G3DSA:3.40.390.GENE3D); IPR002036 (TIGRFAM); IPR002036 (PFAM); PTHR22881:SF18 (PANTHER); PTHR22881 (PANTHER); IPR002036 (HAMAP); SSF55486 (SUPERFAMILY)	F:metalloendopeptidase activity; P:rRNA processing	F:GO:0004222; P:GO:0006364	F:metalloendopeptidase activity; P:rRNA processing	not assigned.no ontology	not assigned.unknown	not assigned		3	1	7195993	O	28.14987262	28.1656596	30.06804148	8.102018845	8.71959742	10.90282583	18.42438389	20.16243933	17.92245444	42.77020697	39.16649181	38.5476086	39.34185624	43.84275627	40.21480048	44.0889237	45.1272147	39.19072781	36.68593734	40.3888659	40.01476948	41.47571685	39.85773415	43.25078178
Phatr3_J9020.t1	AT2G26060	1221	Predicted protein {ECO:0000313|EMBL:EEC51204.1} [Source:UniProtKB/TrEMBL,Acc:B7FPM7]	embryo defective 1345 (emb1345)	IPR001680 (PFAM); IPR015943 (G3DSA:2.130.10.GENE3D); IPR028608 (PANTHER); IPR028608 (HAMAP); IPR001680 (PROSITE_PROFILES); IPR017986 (PROSITE_PROFILES); IPR001680 (PROSITE_PROFILES); IPR001680 (PROSITE_PROFILES); IPR001680 (PROSITE_PROFILES); cd00200 (CDD); IPR036322 (SUPERFAMILY)	F:protein binding; P:iron-sulfur cluster assembly; C:CIA complex	F:GO:0005515; P:GO:0016226; C:GO:0097361	F:protein binding; P:iron-sulfur cluster assembly; C:CIA complex	not assigned.no ontology	not assigned.no ontology	not assigned		3	1	7196421	O	11.21498098	11.56229724	10.15419248	2.277495456	1.953875392	1.753907668	11.26739349	10.12505479	10.49272467	17.9602388	16.30453264	15.62344606	17.0541216	19.31810227	15.78113449	16.11940213	15.7144318	15.8697401	16.29193875	16.99563839	17.98119771	16.09659827	16.39373547	15.43234154
Phatr3_EG02223.t1	AT2G26140	2517	Predicted protein {ECO:0000313|EMBL:EEC43919.1} [Source:UniProtKB/TrEMBL,Acc:B7GBW5]	FTSH protease 4 (ftsh4)	G3DSA:1.10.8.60 (GENE3D); IPR005936 (TIGRFAM); IPR037219 (G3DSA:1.20.58.GENE3D); G3DSA:3.40.50.300 (GENE3D); IPR003959 (PFAM); IPR000642 (PFAM); mobidb-lite (MOBIDB_LITE); mobidb-lite (MOBIDB_LITE); PTHR23076:SF37 (PANTHER); PTHR23076 (PANTHER); IPR005936 (HAMAP); cd00009 (CDD); IPR037219 (SUPERFAMILY); IPR027417 (SUPERFAMILY)	F:metalloendopeptidase activity; F:ATP binding; P:proteolysis; C:membrane	F:GO:0004222; F:GO:0005524; P:GO:0006508; C:GO:0016020	F:metalloendopeptidase activity; F:ATP binding; P:proteolysis; C:membrane	protein.degradation.metalloprotease	protein.degradation.metalloprotease	Protein degradation		3	1	NA	M	56.99963143	57.64497923	67.82869583	17.46003907	22.19496097	23.77299306	35.65304943	35.99496101	39.60579126	71.30684993	73.94282103	80.79347769	66.5394397	73.21060969	79.83786576	75.8626318	76.62557064	75.62811687	39.23542035	48.6465433	43.88320778	43.89188226	41.22480983	45.23370373
Phatr3_J43364.t1	AT2G26150	1155	Predicted protein {ECO:0000313|EMBL:EEC50399.1} [Source:UniProtKB/TrEMBL,Acc:B7FS05]	heat shock transcription factor A2 (HSFA2)	IPR000232 (PFAM); IPR036388 (G3DSA:1.10.10.GENE3D); mobidb-lite (MOBIDB_LITE); mobidb-lite (MOBIDB_LITE); IPR027725 (PANTHER); PTHR10015:SF206 (PANTHER); IPR036390 (SUPERFAMILY)	F:DNA-binding transcription factor activity; C:nucleus; P:regulation of transcription, DNA-templated; F:sequence-specific DNA binding	F:GO:0003700; C:GO:0005634; P:GO:0006355; F:GO:0043565	F:DNA-binding transcription factor activity; C:nucleus; P:regulation of transcription, DNA-templated; F:sequence-specific DNA binding	RNA.regulation of transcription.HSF,Heat-shock transcription factor family	not assigned.unknown	Transcription factor	transcription factor	3	1	7197405	O	48.23787132	65.36323748	70.40524551	1.633754394	2.122901121	2.3994636	22.86777102	20.3714236	27.1870317	99.10703607	101.0582801	86.91906571	133.4201148	127.7703183	104.5035785	116.2740344	110.7191519	102.5718509	69.19757178	84.75937932	84.33009264	89.62515502	92.64539852	103.0705349
Phatr3_J47516.t1	AT2G26350	1146	NA	peroxin 10 (PEX10)	IPR001841 (PFAM); IPR013083 (G3DSA:3.30.40.GENE3D); PTHR23350:SF0 (PANTHER); PTHR23350 (PANTHER); IPR001841 (PROSITE_PROFILES); cd16527 (CDD); SSF57850 (SUPERFAMILY)	no GO terms	no GO terms	no GO terms	protein.degradation.ubiquitin.E3.RING	not assigned.unknown	Protein degradation ubiquitin		3	1	NA	O	21.02467165	20.76952019	22.38957224	6.456346155	6.158501005	5.935845817	13.79176067	15.91263255	15.01549725	30.06060874	31.75203288	31.80775147	32.59952857	33.20725344	30.97103364	33.07801865	32.07147909	30.96941271	14.00261595	17.20621797	18.85334551	15.90276489	15.19940897	14.74078405
Phatr3_J47434.t1	AT2G26660	1375	Predicted protein {ECO:0000313|EMBL:EEC46811.1} [Source:UniProtKB/TrEMBL,Acc:B7G3D1]	SPX domain gene 2 (SPX2)	IPR004331 (PFAM); mobidb-lite (MOBIDB_LITE); mobidb-lite (MOBIDB_LITE); mobidb-lite (MOBIDB_LITE); mobidb-lite (MOBIDB_LITE); mobidb-lite (MOBIDB_LITE); mobidb-lite (MOBIDB_LITE); mobidb-lite (MOBIDB_LITE); PTHR45978:SF5 (PANTHER); IPR031142 (PANTHER); IPR004331 (PROSITE_PROFILES); cd14447 (CDD)	P:cellular response to phosphate starvation	P:GO:0016036	P:cellular response to phosphate starvation	stress.abiotic	not assigned.unknown	Stress abiotic		3	1	7202561	O	661.1647358	526.1062389	521.7760586	267.6450842	150.032881	144.508786	682.8907443	507.5855649	475.9253021	749.8995826	697.1697222	640.4597926	670.1417856	713.9195002	584.6190026	855.5621587	914.5655435	752.2237072	1471.214163	1176.23725	1329.785816	1120.673329	1824.693235	1397.785297
Phatr3_J5851.t1	AT2G26670	792	Predicted protein {ECO:0000313|EMBL:EEC50954.1} [Source:UniProtKB/TrEMBL,Acc:B7FTE3]	REVERSAL OF THE DET PHENOTYPE 4 (TED4)	IPR016053 (PFAM); IPR016084 (G3DSA:1.20.910.GENE3D); mobidb-lite (MOBIDB_LITE); mobidb-lite (MOBIDB_LITE); PTHR35703:SF2 (PANTHER); PTHR35703 (PANTHER); IPR016053 (CDD); IPR016084 (SUPERFAMILY)	F:heme oxygenase (decyclizing) activity; P:heme oxidation; P:oxidation-reduction process	F:GO:0004392; P:GO:0006788; P:GO:0055114	F:heme oxygenase (decyclizing) activity; P:heme oxidation; P:oxidation-reduction process	tetrapyrrole synthesis.heme oxygenase	tetrapyrrole synthesis.heme oxygenase	tetrapyrrole synthesis		3	1	7197280	O	243.6404679	299.9308668	300.4887555	107.1524332	109.527832	137.4238244	213.5518693	209.6519776	210.7674632	230.9846462	205.4173155	226.6419282	262.084937	227.6280477	212.4827639	272.4092399	239.6236756	238.8272545	226.4443295	252.391011	229.8248306	241.7442068	258.8255326	274.8712692
Phatr3_J13643.t1	AT2G26800	966	Hydroxymethylglutaryl-coenzyme A lyase {ECO:0000313|EMBL:EEC47192.1} [Source:UniProtKB/TrEMBL,Acc:B7G2V2]	Aldolase superfamily protein	IPR013785 (G3DSA:3.20.20.GENE3D); IPR000891 (PFAM); PTHR42738 (PANTHER); IPR027167 (PTHR42738:PANTHER); IPR000891 (PROSITE_PROFILES); cd07938 (CDD); SSF51569 (SUPERFAMILY)	F:catalytic activity; F:hydroxymethylglutaryl-CoA lyase activity; C:cytosol	F:GO:0003824; F:GO:0004419; C:GO:0005829	F:catalytic activity; F:hydroxymethylglutaryl-CoA lyase activity; C:cytosol	amino acid metabolism.degradation.branched-chain group.leucine	amino acid metabolism.degradation.branched chain group.leucine	amino acid metabolism degradation		3	1	7202194	O	40.68680883	34.93211541	28.82647993	14.49629899	13.2400678	9.823890827	31.09257828	26.34624054	19.93715658	59.53052523	51.95349803	46.72816869	56.47473256	53.10147498	44.57673206	54.60761392	53.63457087	47.6010487	67.04969668	63.92010265	76.47538984	66.6248674	78.12974778	69.1673404
Phatr3_J49978.t1	AT2G26900	1842	NA	Sodium Bile acid symporter family	IPR002657 (PFAM); IPR038770 (G3DSA:1.20.1530.GENE3D); mobidb-lite (MOBIDB_LITE); mobidb-lite (MOBIDB_LITE); IPR004710 (PANTHER); PTHR10361:SF59 (PANTHER)	C:membrane	C:GO:0016020	C:membrane	transport.unspecified cations	not assigned.unknown	Transport misc		3	1	NA	O	42.64638948	47.10715238	55.32274116	8.276255809	10.23534937	13.90568617	34.664248	36.33295641	37.14026009	75.65315457	78.06376359	74.09091725	73.27532451	75.42763008	73.3907867	87.97920633	92.52865649	81.53989293	45.40930355	53.06439839	52.56211161	50.75602658	57.78730618	53.95645123
Phatr3_J41109.t1	AT2G27220	1029	Homeobox protein {ECO:0000313|EMBL:EEC43544.1} [Source:UniProtKB/TrEMBL,Acc:B7GDB3]	BEL1-like homeodomain 5 (BLH5)	G3DSA:1.10.10.60 (GENE3D); IPR008422 (PFAM); mobidb-lite (MOBIDB_LITE); IPR001356 (CDD); IPR009057 (SUPERFAMILY)	F:DNA binding; P:regulation of transcription, DNA-templated	F:GO:0003677; P:GO:0006355	F:DNA binding; P:regulation of transcription, DNA-templated	RNA.regulation of transcription.HB,Homeobox transcription factor family	not assigned.unknown	Transcription factor	transcription factor	3	1	7198898	O	9.548944929	13.76152214	11.91998757	3.764128006	3.799676854	3.101347511	8.317830455	11.52102303	8.8293122	15.79463426	14.22180354	13.35673204	12.26993238	14.44382349	11.70885838	11.45800262	15.75050929	12.9767051	4.767307034	6.189984018	5.258679247	6.689585202	4.181405349	6.226414205
Phatr3_J35763.t1	AT2G27285	939	Predicted protein {ECO:0000313|EMBL:EEC48486.1} [Source:UniProtKB/TrEMBL,Acc:B7FZ69]	Coiled-coil domain-containing protein 55 (DUF2040)	IPR018612 (PFAM); mobidb-lite (MOBIDB_LITE); mobidb-lite (MOBIDB_LITE); mobidb-lite (MOBIDB_LITE); mobidb-lite (MOBIDB_LITE); mobidb-lite (MOBIDB_LITE); mobidb-lite (MOBIDB_LITE); PTHR30060 (PANTHER); PTHR30060:SF0 (PANTHER)	no GO terms	no GO terms	no GO terms	not assigned.no ontology	not assigned.unknown	not assigned		3	1	7201141	O	15.02834257	16.04310412	16.76939794	0.793251356	1.411479029	0.849650316	9.170987254	10.54036674	7.267826089	18.21947049	18.11219933	16.79085949	17.81088546	17.27563346	14.91559004	18.10896164	15.42277273	16.09159438	13.10486675	16.86797995	13.21911056	15.78316527	12.70613894	15.82896507
Phatr3_J46390.t1	AT2G27350	1671	Predicted protein {ECO:0000313|EMBL:EEC47612.1} [Source:UniProtKB/TrEMBL,Acc:B7G121]	OTU-like cysteine protease family protein	G3DSA:3.90.70.80 (GENE3D); IPR003323 (PFAM); mobidb-lite (MOBIDB_LITE); mobidb-lite (MOBIDB_LITE); mobidb-lite (MOBIDB_LITE); mobidb-lite (MOBIDB_LITE); IPR031084 (PTHR12419:PANTHER); PTHR12419 (PANTHER); IPR003323 (PROSITE_PROFILES); IPR038765 (SUPERFAMILY)	F:thiol-dependent ubiquitin-specific protease activity; P:protein deubiquitination	F:GO:0004843; P:GO:0016579	F:thiol-dependent ubiquitin-specific protease activity; P:protein deubiquitination	protein.degradation.cysteine protease	protein.degradation.cysteine protease	Protein degradation		3	1	7201647	O	42.03738895	33.79429067	27.35755428	19.43508545	15.72449723	13.56967745	38.24300079	33.75917382	29.06458015	25.2000077	24.61643826	20.21879593	23.93613306	22.51172045	22.12547661	26.78964887	27.47048633	22.98175332	52.79288798	55.75750052	52.938481	54.61070979	57.00864349	61.25224646
Phatr3_J52260.t1	AT2G27880	3934	NA	ARGONAUTE 5 (AGO5)	IPR036397 (G3DSA:3.30.420.GENE3D); IPR003165 (PFAM); G3DSA:3.40.50.2300 (GENE3D); mobidb-lite (MOBIDB_LITE); mobidb-lite (MOBIDB_LITE); PTHR22891 (PANTHER); IPR003165 (PROSITE_PROFILES); IPR012337 (SUPERFAMILY)	F:nucleic acid binding	F:GO:0003676	F:nucleic acid binding	development.unspecified	development.unspecified	development		3	1	NA	O	186.7545551	156.8482173	153.9296658	76.17773839	68.61884308	71.7704326	132.9154912	117.812419	106.1068244	243.5808455	227.7316961	215.4971894	219.5681328	234.6378725	214.7384198	255.8812043	247.7060049	231.8051753	284.8680178	261.0607715	280.1761439	242.1897372	270.6965566	268.1958313
Phatr3_EG00334.t1	AT2G27900	4482	NA	CONTAINS InterPro DOMAIN s: Protein of unknown function DUF2451, C-terminal (InterPro:IPR019514), Vacuolar protein sorting-associated protein 54 (InterPro:IPR019515)	IPR019514 (PFAM); mobidb-lite (MOBIDB_LITE); mobidb-lite (MOBIDB_LITE); mobidb-lite (MOBIDB_LITE); mobidb-lite (MOBIDB_LITE); mobidb-lite (MOBIDB_LITE); IPR040047 (PANTHER); PTHR13258:SF0 (PANTHER)	P:endocytic recycling; P:retrograde transport, endosome to Golgi; C:EARP complex	P:GO:0032456; P:GO:0042147; C:GO:1990745	P:endocytic recycling; P:retrograde transport, endosome to Golgi; C:EARP complex	not assigned.unknown	not assigned.unknown	not assigned		3	1	NA	M	32.97770791	29.22241138	30.79841183	4.96353762	6.232119227	6.895379556	20.35006498	20.03608296	19.36466393	40.17460316	39.85790926	39.13640354	38.42882316	40.05713675	37.68301968	47.44486475	47.17235702	42.88561947	34.8153735	33.38893758	39.95386857	32.75594805	42.67540747	39.17782961
Phatr3_EG01051.t1	AT2G27970	309	NA	CDK-subunit 2 (CKS2)	IPR000789 (PRINTS); IPR000789 (PFAM); IPR036858 (G3DSA:3.30.170.GENE3D); PTHR23415:SF31 (PANTHER); PTHR23415 (PANTHER); IPR036858 (SUPERFAMILY)	F:cyclin-dependent protein serinethreonine kinase regulator activity	F:GO:0016538	F:cyclin-dependent protein serinethreonine kinase regulator activity	cell.cycle	cell.cycle	Cell cycle		3	1	NA	O	65.45840213	137.4816144	179.6990517	40.65811106	69.48587924	92.13474309	85.98642075	125.6578597	148.6382771	70.96909895	83.05775421	80.03283403	69.21817164	80.87498729	88.11828022	71.44797907	73.09262338	86.58983321	49.64486995	51.36865197	58.62410832	51.55353023	60.60851055	45.46149704
Phatr3_J48806.t1	AT2G28320	2028	Predicted protein {ECO:0000313|EMBL:EEC45160.1} [Source:UniProtKB/TrEMBL,Acc:B7G8F6]	Pleckstrin homology (PH) and lipid-binding START domains-containing protein	IPR009769 (PFAM); mobidb-lite (MOBIDB_LITE); mobidb-lite (MOBIDB_LITE); mobidb-lite (MOBIDB_LITE); PTHR12136:SF47 (PANTHER); PTHR12136 (PANTHER)	no GO terms	no GO terms	no GO terms	not assigned.no ontology	stress.biotic	Stress biotic		3	1	7195112	O	45.79651087	41.72549648	40.40824317	5.04410857	4.411393961	4.948597884	35.75720481	30.71240851	31.81392131	55.2553956	54.34822916	48.91340421	48.24933098	47.21527598	43.86069615	58.02168677	57.90153581	50.29837176	58.92517119	57.36092607	58.42383051	54.31762247	63.17743349	57.3278226
Phatr3_EG00868.t1	AT2G28390	1554	NA	SAND family protein	IPR004353 (PRINTS); IPR004353 (PFAM); IPR004353 (PANTHER)	P:protein targeting to vacuole	P:GO:0006623	P:protein targeting to vacuole	not assigned.no ontology	not assigned.no ontology	not assigned		3	1	NA	O	18.36346123	15.03954735	14.71931263	10.03376187	7.313464142	7.349708325	16.92873651	15.93413	13.39022543	21.71787742	21.49257219	22.80592875	21.70624786	21.18784424	22.4197962	23.33548634	23.18016321	22.35389741	22.37800783	23.52434194	26.80841364	25.02839491	27.23291052	22.84237973
Phatr3_J15795.t1	AT2G29070	963	Predicted protein {ECO:0000313|EMBL:EEC44689.1} [Source:UniProtKB/TrEMBL,Acc:B7GA75]	Ubiquitin fusion degradation UFD1 family protein	G3DSA:2.40.40.50 (GENE3D); IPR004854 (PFAM); G3DSA:3.10.330.10 (GENE3D); PTHR12555:SF13 (PANTHER); IPR004854 (PANTHER)	P:ubiquitin-dependent protein catabolic process	P:GO:0006511	P:ubiquitin-dependent protein catabolic process	protein.degradation.ubiquitin	protein.degradation.ubiquitin	Protein degradation ubiquitin		3	1	7195591	S	54.9789033	59.44444874	57.86698825	39.24131259	36.95370819	33.00819735	53.10929102	52.02839429	43.73752543	77.31987761	72.14917994	67.97169529	73.23492872	72.16071514	70.14477515	60.533539	57.87342695	56.19409059	46.64498682	50.83801831	53.67335953	53.12220528	41.20471751	39.03041617
Phatr3_J16391.t1	AT2G29080	2631	Predicted protein {ECO:0000313|EMBL:EEC43743.1} [Source:UniProtKB/TrEMBL,Acc:B7GCA0]	FTSH protease 3 (ftsh3)	IPR011546 (PFAM); IPR005936 (TIGRFAM); IPR003959 (PFAM); G3DSA:3.40.1690.20 (GENE3D); IPR037219 (G3DSA:1.20.58.GENE3D); G3DSA:3.40.50.300 (GENE3D); IPR041569 (PFAM); G3DSA:1.10.8.60 (GENE3D); IPR000642 (PFAM); mobidb-lite (MOBIDB_LITE); mobidb-lite (MOBIDB_LITE); mobidb-lite (MOBIDB_LITE); PTHR43655 (PANTHER); IPR005936 (HAMAP); cd00009 (CDD); IPR027417 (SUPERFAMILY); IPR037219 (SUPERFAMILY)	F:metalloendopeptidase activity; F:ATP binding; P:proteolysis; F:zinc ion binding; C:membrane; C:integral component of membrane	F:GO:0004222; F:GO:0005524; P:GO:0006508; F:GO:0008270; C:GO:0016020; C:GO:0016021	F:metalloendopeptidase activity; F:ATP binding; P:proteolysis; F:zinc ion binding; C:membrane; C:integral component of membrane	protein.degradation.AAA type	protein.degradation.metalloprotease	Protein degradation		3	1	7198610	M	59.93318755	59.46610827	60.73172872	8.115826677	10.91888471	12.70411553	46.28259856	40.92552583	39.162759	77.92657523	75.86685799	73.58883271	98.17934893	95.43423228	90.67883724	97.07089984	97.42924279	82.5017215	87.03212231	94.6677743	121.9940814	119.7438919	123.1822912	109.9767303
Phatr3_J43565.t1	AT2G29210	1077	Predicted protein {ECO:0000313|EMBL:EEC50827.1} [Source:UniProtKB/TrEMBL,Acc:B7FSN6]	splicing factor PWI domain-containing protein	G3DSA:1.20.1390.10 (GENE3D); IPR002483 (PFAM); mobidb-lite (MOBIDB_LITE); PTHR23148:SF0 (PANTHER); PTHR23148 (PANTHER); IPR002483 (PROSITE_PROFILES); IPR036483 (SUPERFAMILY)	P:mRNA processing	P:GO:0006397	P:mRNA processing	RNA.processing.splicing	not assigned.unknown	RNA processing		3	1	7197301	O	18.9746585	17.86396133	18.77602198	1.890398263	1.815165962	1.637516942	13.70024869	12.42136518	9.835293678	21.08365061	19.58625257	18.48062237	20.51539529	18.97003196	17.3257382	20.54261725	18.59222441	21.39415588	22.46538015	24.71027276	21.91607249	24.88471321	22.63860222	24.16515315
Phatr3_J13004.t1	AT2G29640	516	Predicted protein {ECO:0000313|EMBL:EEC47420.1} [Source:UniProtKB/TrEMBL,Acc:B7G110]	JOSEPHIN-like protein (JOSL)	IPR006155 (PFAM); G3DSA:1.10.287.10 (GENE3D); G3DSA:3.90.70.40 (GENE3D); IPR040053 (PANTHER); IPR006155 (PROSITE_PROFILES)	F:thiol-dependent ubiquitin-specific protease activity; P:protein deubiquitination	F:GO:0004843; P:GO:0016579	F:thiol-dependent ubiquitin-specific protease activity; P:protein deubiquitination	not assigned.no ontology	not assigned.no ontology	not assigned		3	1	7201762	O	11.04052462	11.84471438	10.47194508	1.347297457	1.862208596	1.220657355	9.463920448	7.798874723	6.65344644	12.80996333	13.28619778	13.98602662	10.04305251	10.7907559	8.850947327	12.01641172	12.15849517	10.70141379	15.14658193	13.42736096	15.63620956	12.90289132	15.91163082	14.92309057
Phatr3_J17238.t1	AT2G29690	2877	Anthranilate synthase {ECO:0000313|EMBL:EEC51525.1} [Source:UniProtKB/TrEMBL,Acc:B7FRL0]	anthranilate synthase 2 (ASA2)	PR00096 (PRINTS); PR00097 (PRINTS); IPR029062 (G3DSA:3.40.50.GENE3D); IPR017926 (PFAM); IPR010112 (TIGRFAM); IPR005801 (G3DSA:3.60.120.GENE3D); IPR015890 (PFAM); IPR006805 (PFAM); IPR006221 (TIGRFAM); PTHR11236:SF37 (PANTHER); PTHR11236 (PANTHER); IPR003034 (PROSITE_PROFILES); IPR017926 (PROSITE_PROFILES); cd01743 (CDD); IPR005801 (SUPERFAMILY); IPR029062 (SUPERFAMILY)	P:tryptophan biosynthetic process; F:anthranilate synthase activity; P:biosynthetic process	P:GO:0000162; F:GO:0004049; P:GO:0009058	P:tryptophan biosynthetic process; F:anthranilate synthase activity; P:biosynthetic process	amino acid metabolism.synthesis.aromatic aa.tryptophan.anthranilate synthase	amino acid metabolism.synthesis.aromatic aa.tryptophan.anthranilate synthase	amino acid metabolism synthesis		3	1	7196073	P	58.4782044	45.88385136	46.52816297	6.524347645	6.276776593	7.312233964	44.97163485	41.73583754	33.50024412	66.53323504	63.01006207	58.01372964	64.99261136	61.88579534	56.45268602	66.56584052	65.00209594	54.26486172	78.96180348	76.08638182	88.28494643	79.57767366	84.76166756	70.91709914
Phatr3_J9625.t1	AT2G29900	1773	NA	Presenilin-2 (PS2)	IPR001108 (PRINTS); G3DSA:1.10.472.100 (GENE3D); IPR001108 (PFAM); mobidb-lite (MOBIDB_LITE); mobidb-lite (MOBIDB_LITE); mobidb-lite (MOBIDB_LITE); mobidb-lite (MOBIDB_LITE); mobidb-lite (MOBIDB_LITE); IPR001108 (PANTHER); PTHR10202:SF13 (PANTHER)	F:aspartic-type endopeptidase activity; C:integral component of membrane; P:protein processing	F:GO:0004190; C:GO:0016021; P:GO:0016485	F:aspartic-type endopeptidase activity; C:integral component of membrane; P:protein processing	signalling.misc	signalling.misc	Signalling unspecified		3	1	NA	O	48.34460616	42.50728439	33.71137328	9.494587882	8.933038214	8.241812366	35.53942071	33.22793075	28.03009036	62.6980576	56.38953091	50.16682702	60.42330477	62.28984943	50.97848989	65.86322002	67.64457306	52.54935742	50.10744716	45.90941026	58.54572958	45.4755779	54.03377031	47.51597327
Phatr3_J22629.t1	AT2G29940	4452	Predicted protein {ECO:0000313|EMBL:EEC45338.1} [Source:UniProtKB/TrEMBL,Acc:B7G823]	pleiotropic drug resistance 3 (PDR3)	IPR003439 (PFAM); G3DSA:3.40.50.300 (GENE3D); IPR003439 (PFAM); G3DSA:3.40.50.300 (GENE3D); IPR013525 (PFAM); mobidb-lite (MOBIDB_LITE); mobidb-lite (MOBIDB_LITE); mobidb-lite (MOBIDB_LITE); PTHR19241:SF593 (PANTHER); PTHR19241 (PANTHER); IPR003439 (PROSITE_PROFILES); IPR003439 (PROSITE_PROFILES); IPR034003 (CDD); IPR027417 (SUPERFAMILY); IPR027417 (SUPERFAMILY)	F:ATP binding; C:membrane; F:ATPase activity	F:GO:0005524; C:GO:0016020; F:GO:0016887	F:ATP binding; C:membrane; F:ATPase activity	transport.ABC transporters and multidrug resistance systems	transport.ABC transporters and multidrug resistance systems	Transport ABC transporters and multidrug resistance systems		3	1	7194859	O	23.59683827	19.80946529	19.82176618	3.770046447	3.520351393	3.433194774	10.92178606	10.28506076	8.670782248	40.71606324	37.75740169	34.62998491	39.55550117	38.92866476	34.53698494	42.30968457	44.55438496	33.03776337	36.67011198	32.27454809	39.86151417	33.36955668	39.11582551	34.82501398
Phatr3_J10571.t1	AT2G29960	600	Predicted protein {ECO:0000313|EMBL:ACI65582.1} [Source:UniProtKB/TrEMBL,Acc:B5Y530]	cyclophilin 5 (CYP5)	IPR002130 (PRINTS); IPR024936 (PIRSF); IPR029000 (G3DSA:2.40.100.GENE3D); IPR002130 (PFAM); PTHR11071:SF328 (PANTHER); PTHR11071 (PANTHER); IPR002130 (PROSITE_PROFILES); IPR029000 (SUPERFAMILY)	P:protein peptidyl-prolyl isomerization; F:peptidyl-prolyl cis-trans isomerase activity	P:GO:0000413; F:GO:0003755	P:protein peptidyl-prolyl isomerization; F:peptidyl-prolyl cis-trans isomerase activity	cell.cycle.peptidylprolyl isomerase	cell.cycle.peptidylprolyl isomerase	Cell cycle peptidylprolyl isomerase		3	1	7204212	O	67.24793674	75.53758064	70.27895808	6.95205488	12.70154691	11.54741858	56.44770615	54.80430866	45.28725117	99.21391951	89.06521917	71.09533836	84.7998834	82.78973808	70.24617567	96.06028769	82.86622381	74.88071083	119.0013768	119.4844713	126.5194876	117.3594508	128.6296236	119.3515621
Phatr3_J10893.t1	AT2G30360	1365	Predicted protein {ECO:0000313|EMBL:EEC50061.1} [Source:UniProtKB/TrEMBL,Acc:B7FUX3]	SOS3-interacting protein 4 (SIP4)	G3DSA:1.10.510.10 (GENE3D); IPR000719 (PFAM); mobidb-lite (MOBIDB_LITE); PTHR24347 (PANTHER); PTHR24347:SF374 (PANTHER); IPR000719 (PROSITE_PROFILES); cd05117 (CDD); IPR011009 (SUPERFAMILY)	F:protein kinase activity; F:ATP binding; P:protein phosphorylation	F:GO:0004672; F:GO:0005524; P:GO:0006468	F:protein kinase activity; F:ATP binding; P:protein phosphorylation	protein.postranslational modification	protein.postranslational modification	Protein postranslational modification		3	1	7197919	O	59.96143537	43.19901714	49.95639532	17.60750686	14.07911554	15.38117692	51.04769133	44.64714872	47.63446795	58.56513189	59.2716413	59.43694212	61.12356268	66.84012878	66.75772601	57.2970361	63.96348264	54.98025057	39.44060858	45.12407171	50.83882894	49.53358055	44.08422563	44.19712879
Phatr3_J17048.t1	AT2G30410	615	Predicted protein {ECO:0000313|EMBL:EEC43012.1} [Source:UniProtKB/TrEMBL,Acc:B7GEH7]	KIESEL (KIS)	G3DSA:1.20.58.90 (GENE3D); IPR004226 (PFAM); PTHR21500:SF0 (PANTHER); IPR004226 (PANTHER); IPR004226 (PRODOM); IPR036126 (SUPERFAMILY)	P:tubulin complex assembly; P:post-chaperonin tubulin folding pathway; F:beta-tubulin binding	P:GO:0007021; P:GO:0007023; F:GO:0048487	P:tubulin complex assembly; P:post-chaperonin tubulin folding pathway; F:beta-tubulin binding	protein.folding	not assigned.unknown	Protein folding		3	1	7199354	O	165.2941198	176.4345686	149.0422757	65.96781459	60.07306385	55.64609691	177.3369418	163.7630026	143.9170942	261.5526183	255.1049683	208.6818595	238.3129515	255.7850561	210.5493367	233.9496779	254.1817437	210.3475589	180.6884255	205.4026701	194.8321583	195.232107	192.5139321	190.7890842
Phatr3_J12157.t1	AT2G30710	1524	Predicted protein {ECO:0000313|EMBL:EEC48634.1} [Source:UniProtKB/TrEMBL,Acc:B7FXZ5]	Ypt Rab-GAP domain of gyp1p superfamily protein	G3DSA:1.10.8.270 (GENE3D); G3DSA:1.10.472.80 (GENE3D); IPR000195 (PFAM); mobidb-lite (MOBIDB_LITE); mobidb-lite (MOBIDB_LITE); mobidb-lite (MOBIDB_LITE); PTHR22957 (PANTHER); PTHR22957:SF525 (PANTHER); IPR000195 (PROSITE_PROFILES); IPR035969 (SUPERFAMILY); IPR035969 (SUPERFAMILY)	no GO terms	no GO terms	no GO terms	signalling.G-proteins	signalling.G-proteins	Signalling G-proteins		3	1	7200723	O	42.18257221	43.23905301	37.0876119	8.276255809	10.32734471	9.505749007	32.28438056	31.59161113	31.07135209	59.03737708	57.15371957	56.52349651	54.00459183	58.74469048	52.80036445	54.74047544	60.61775731	49.73821025	52.45668089	54.93319153	59.31738394	52.96734754	66.70831881	51.871775
Phatr3_Jdraft420.t1	AT2G30860	4981	Predicted protein {ECO:0000313|EMBL:EEC42777.1} [Source:UniProtKB/TrEMBL,Acc:B7S3U7]	glutathione S-transferase PHI 9 (GSTF9)	IPR004046 (PFAM); G3DSA:1.20.1050.10 (GENE3D); G3DSA:3.40.30.10 (GENE3D),SFLDG00358 (SFLD),SFLDG01151 (SFLD); PTHR44051:SF12 (PANTHER); PTHR44051 (PANTHER); IPR004045 (PROSITE_PROFILES); IPR010987 (PROSITE_PROFILES); cd03048 (CDD); cd10292 (CDD); IPR036282 (SUPERFAMILY); IPR036249 (SUPERFAMILY)	F:protein binding	F:GO:0005515	F:protein binding	misc.glutathione S transferases	not assigned.unknown	Redox ascorbate and glutathione	Redox ascorbate and glutathione	3	1	7205061	M	31.82502715	28.95635126	27.64645198	17.73554598	14.88090942	14.89608777	29.62290271	26.63204615	24.41811357	35.25218643	32.18578489	29.03264316	40.13093146	34.47742949	28.56368014	38.08972894	35.0362868	30.69810243	32.15382148	33.7000344	37.01815806	34.42082328	37.77837545	32.78026666
Phatr3_J23059.t1	AT2G30970	1376	Aspartate transaminase {ECO:0000313|EMBL:EEC44526.1} [Source:UniProtKB/TrEMBL,Acc:B7G9Y7]	aspartate aminotransferase 1 (ASP1)	IPR000796 (PRINTS); IPR015422 (G3DSA:3.90.1150.GENE3D); IPR004839 (PFAM); IPR015421 (G3DSA:3.40.640.GENE3D); IPR000796 (PANTHER); PTHR11879:SF10 (PANTHER); cd00609 (CDD); IPR015424 (SUPERFAMILY)	F:catalytic activity; P:cellular amino acid metabolic process; F:transaminase activity; P:biosynthetic process; F:pyridoxal phosphate binding	F:GO:0003824; P:GO:0006520; F:GO:0008483; P:GO:0009058; F:GO:0030170	F:catalytic activity; P:cellular amino acid metabolic process; F:transaminase activity; P:biosynthetic process; F:pyridoxal phosphate binding	amino acid metabolism.synthesis.central amino acid metabolism.aspartate.aspartate aminotransferase	amino acid metabolism.synthesis.central amino acid metabolism.aspartate.aspartate aminotransferase	amino acid metabolism synthesis		3	1	7195539	P	59.14024139	69.84836413	70.56516983	11.43999895	16.39867311	19.56103411	62.43134618	64.02454587	44.27178919	63.38106121	68.15563958	71.32205453	56.01284288	60.15633999	60.0283892	61.515835	57.37289907	65.59480223	89.92779475	92.49367012	85.61388539	77.44468456	85.30346131	85.35949962
Phatr3_EG01996.t1	AT2G31260	2754	NA	autophagy 9 (APG9)	IPR007241 (PFAM); mobidb-lite (MOBIDB_LITE); PTHR13038:SF10 (PANTHER); IPR007241 (PANTHER)	P:autophagy	P:GO:0006914	P:autophagy	protein.degradation.autophagy	protein.degradation.autophagy	Protein degradation autophagy		3	1	NA	O	77.69567008	63.06168244	55.88872487	7.392733947	8.434010024	8.462160573	40.66911798	37.46533556	23.29042126	87.20920594	80.40929212	75.15924533	84.33458911	83.64191773	79.66385176	96.62434188	90.47704004	83.4833207	100.3386454	105.8420591	112.9679782	105.9754552	113.8012685	113.3808086
Phatr3_J43417.t1	AT2G31450	1038	Predicted protein {ECO:0000313|EMBL:EEC50740.1} [Source:UniProtKB/TrEMBL,Acc:B7FS62]	ATNTH1	G3DSA:1.10.340.30 (GENE3D); IPR003265 (PFAM); mobidb-lite (MOBIDB_LITE); PTHR43286 (PANTHER); IPR003265 (CDD); IPR011257 (SUPERFAMILY)	F:catalytic activity; P:DNA repair; P:base-excision repair	F:GO:0003824; P:GO:0006281; P:GO:0006284	F:catalytic activity; P:DNA repair; P:base-excision repair	DNA.synthesis/chromatin structure	not assigned.unknown	DNA synthesis chromatin structure		3	1	7197143	M	11.53057707	14.51298148	15.39356245	2.200622932	2.713323667	2.305842911	10.42095933	9.011166607	7.623369409	20.45238484	21.67696238	18.24501657	17.56452305	20.69648417	17.97670524	20.13785586	20.44923012	18.76430768	13.97766295	15.68350374	16.38664681	15.49181279	14.67823785	14.41511125
Phatr3_EG00779.t1	AT2G31510	3687	NA	ARIADNE 7 (ARI7)	IPR036770 (G3DSA:1.25.40.GENE3D); PF13857 (PFAM); IPR036770 (G3DSA:1.25.40.GENE3D); G3DSA:1.20.120.1750 (GENE3D); IPR013083 (G3DSA:3.30.40.GENE3D); PF13637 (PFAM); IPR002867 (PFAM); mobidb-lite (MOBIDB_LITE); mobidb-lite (MOBIDB_LITE); mobidb-lite (MOBIDB_LITE); mobidb-lite (MOBIDB_LITE); mobidb-lite (MOBIDB_LITE); mobidb-lite (MOBIDB_LITE); mobidb-lite (MOBIDB_LITE); mobidb-lite (MOBIDB_LITE); I…	F:ubiquitin-protein transferase activity; F:protein binding; P:protein ubiquitination	F:GO:0004842; F:GO:0005515; P:GO:0016567	F:ubiquitin-protein transferase activity; F:protein binding; P:protein ubiquitination	protein.degradation.ubiquitin.E3.RING	protein.degradation.ubiquitin.E3.RING	Protein degradation ubiquitin		3	1	NA	M	220.6423638	165.908261	160.3575563	27.30019613	23.41071192	24.32653902	133.3886416	105.0556487	98.56644701	249.5746032	235.0377201	206.4828768	224.0426055	226.6933294	197.9561404	315.8941226	340.1348092	246.7079981	286.4073556	279.9419415	310.0556029	261.8679615	394.3556702	327.2961203
Phatr3_J47247.t1	AT2G31740	1404	Predicted protein {ECO:0000313|EMBL:EEC46690.1} [Source:UniProtKB/TrEMBL,Acc:B7G3Q4]	S-adenosyl-L-methionine-dependent methyltransferases superfamily protein	G3DSA:3.40.50.150 (GENE3D); mobidb-lite (MOBIDB_LITE); PTHR12176:SF59 (PANTHER); PTHR12176 (PANTHER); IPR029063 (SUPERFAMILY)	no GO terms	no GO terms	no GO terms	not assigned.unknown	not assigned.unknown	not assigned		3	1	7202300	O	81.82264125	81.94412101	84.90671305	13.72302245	18.33723885	21.02521435	52.47209417	48.46808175	43.59761975	116.7844877	111.0560749	112.2323625	112.4423905	116.4143842	109.4837328	130.2470413	126.0491285	125.9274524	70.42754318	72.05593348	80.14906678	73.82386559	77.6359506	78.38519841
Phatr3_EG00543.t1	AT2G31820	1806	NA	Ankyrin repeat family protein	IPR020683 (PFAM); IPR036770 (G3DSA:1.25.40.GENE3D); IPR036770 (G3DSA:1.25.40.GENE3D); mobidb-lite (MOBIDB_LITE); mobidb-lite (MOBIDB_LITE); PTHR24153:SF8 (PANTHER); PTHR24153:SF8 (PANTHER); PTHR24153 (PANTHER); PTHR24153 (PANTHER); PTHR24153 (PANTHER); PTHR24153:SF8 (PANTHER); IPR020683 (PROSITE_PROFILES); IPR020683 (CDD); IPR020683 (CDD); IPR036770 (SUPERFAMILY); IPR036770 (SUPERFAMILY)	no GO terms	no GO terms	no GO terms	cell.organisation	not assigned.unknown	Cell organisation		3	1	NA	O	48.58988423	37.67906125	32.43457838	4.041892372	4.58672068	3.673597372	28.02832354	22.52339109	18.94029875	68.35568667	61.56424979	50.29370081	66.62326264	67.75478003	54.16538922	81.69599396	87.71485799	61.81803704	66.96262435	65.32178953	82.13305681	67.03463392	90.33662952	73.81669014
Phatr3_J31474.t1	AT2G31890	2772	Predicted protein {ECO:0000313|EMBL:EEC51497.1} [Source:UniProtKB/TrEMBL,Acc:B7FRF5]	RAP	IPR013584 (PFAM); mobidb-lite (MOBIDB_LITE); mobidb-lite (MOBIDB_LITE); mobidb-lite (MOBIDB_LITE); mobidb-lite (MOBIDB_LITE); PTHR21228 (PANTHER); PTHR21228:SF52 (PANTHER); IPR013584 (PROSITE_PROFILES)	no GO terms	no GO terms	no GO terms	not assigned.unknown	not assigned.unknown	not assigned		3	1	7196667	O	133.6232778	137.9435105	129.3130724	2.77666591	3.789187248	5.165511917	55.54034513	53.08654879	45.07005699	95.99871984	84.96036069	99.90983114	61.55707425	57.63456127	62.27848392	69.62953357	65.93658952	76.69346547	85.93456573	101.7202997	63.64218461	62.51560822	76.07222611	81.1833354
Phatr3_J8810.t1	AT2G32000	3519	NA	DNA topoisomerase, type IA, core	IPR013497 (PRINTS); IPR013825 (G3DSA:2.70.20.GENE3D); G3DSA:3.40.50.140 (GENE3D); IPR013497 (PFAM); IPR006171 (PFAM); IPR013824 (G3DSA:1.10.460.GENE3D); IPR013826 (G3DSA:1.10.290.GENE3D); mobidb-lite (MOBIDB_LITE); mobidb-lite (MOBIDB_LITE); mobidb-lite (MOBIDB_LITE); mobidb-lite (MOBIDB_LITE); mobidb-lite (MOBIDB_LITE); IPR000380 (PANTHER); PTHR11390:SF20 (PANTHER); IPR034144 (CDD); IPR013497 (C…	F:DNA binding; F:DNA topoisomerase activity; F:DNA topoisomerase type I activity; P:DNA topological change	F:GO:0003677; F:GO:0003916; F:GO:0003917; P:GO:0006265	F:DNA binding; F:DNA topoisomerase activity; F:DNA topoisomerase type I activity; P:DNA topological change	DNA.synthesis/chromatin structure	DNA.synthesis chromatin structure	DNA synthesis chromatin structure		3	1	NA	O	21.8774346	18.31000587	17.91763557	1.481682626	1.52537203	1.598960541	18.54768433	18.24559209	14.59848575	33.65575201	32.78203105	29.03785923	29.94811328	30.06324833	27.06917419	33.18428221	34.00750792	27.28939306	30.38492635	31.85844348	34.41922039	31.46358809	32.48117659	27.53640279
Phatr3_J9576.t1	AT2G32070	1041	Predicted protein {ECO:0000313|EMBL:EEC51897.1} [Source:UniProtKB/TrEMBL,Acc:B7FQN0]	Polynucleotidyl transferase, ribonuclease H-like superfamily protein	IPR036397 (G3DSA:3.30.420.GENE3D); IPR006941 (PFAM); mobidb-lite (MOBIDB_LITE); mobidb-lite (MOBIDB_LITE); PTHR10797:SF0 (PANTHER); IPR039637 (PANTHER); IPR012337 (SUPERFAMILY)	F:nucleic acid binding; F:poly(A)-specific ribonuclease activity; C:CCR4-NOT complex	F:GO:0003676; F:GO:0004535; C:GO:0030014	F:nucleic acid binding; F:poly(A)-specific ribonuclease activity; C:CCR4-NOT complex	RNA.processing.ribonucleases	RNA.processing.ribonucleases	RNA processing		3	1	7196728	M	180.392884	182.2125438	167.6311037	73.79462672	79.95560916	70.54907026	184.312864	179.4253458	160.2729057	239.0066845	221.8018455	196.2310467	226.5946292	210.2851893	187.5220221	252.2386591	235.944884	195.6858787	230.5458551	222.6953402	289.2841751	234.6885493	293.7171077	231.6782334
Phatr3_J33692.t1	AT2G32170	1548	Predicted protein {ECO:0000313|EMBL:EEC49837.1} [Source:UniProtKB/TrEMBL,Acc:B7FTL2]	S-adenosyl-L-methionine-dependent methyltransferases superfamily protein	IPR012901 (PFAM); IPR012901 (PANTHER); IPR029063 (SUPERFAMILY)	no GO terms	no GO terms	no GO terms	not assigned.unknown	not assigned.unknown	not assigned		3	1	7198005	O	19.8189234	18.29535696	15.24749468	0.70572724	1.305686487	0.976525884	15.16262523	16.67507148	10.95384475	34.58690099	31.14307471	30.37729348	30.22045802	30.0498478	27.90155777	33.3182325	33.5371825	29.93153008	21.6322194	25.86982992	24.48169349	25.33194765	25.45860931	25.56591485
Phatr3_J44584.t1	AT2G32260	1602	Predicted protein {ECO:0000313|EMBL:EEC50279.1} [Source:UniProtKB/TrEMBL,Acc:B7FUK6]	phosphorylcholine cytidylyltransferase (CCT1)	IPR014729 (G3DSA:3.40.50.GENE3D); IPR004821 (PFAM); IPR004821 (TIGRFAM); mobidb-lite (MOBIDB_LITE); PTHR45780:SF1 (PANTHER); PTHR45780 (PANTHER); SSF52374 (SUPERFAMILY)	F:catalytic activity; P:biosynthetic process	F:GO:0003824; P:GO:0009058	F:catalytic activity; P:biosynthetic process	lipid metabolism.Phospholipid synthesis.choline-phosphate cytidylyltransferase	lipid metabolism.Phospholipid synthesis.choline-phosphate cytidylyltransferase	lipid metabolism Phospholipid synthesis		3	1	7198090	O	29.8518669	33.31540702	31.22598749	5.734484362	6.659987143	6.605264967	29.04083132	29.62346132	26.97116463	38.59075536	33.33032762	31.96443842	33.96582929	32.59470831	28.21000704	39.32030127	37.56307124	32.18148684	39.60030332	39.49527589	38.41452024	37.74434945	41.32512965	42.26656446
Phatr3_J14572.t1	AT2G32600	1014	Predicted protein {ECO:0000313|EMBL:EEC46138.1} [Source:UniProtKB/TrEMBL,Acc:B7G5F0]	hydroxyproline-rich glycoprotein family protein	IPR031781 (PFAM); PF12874 (PFAM); PTHR23205 (PANTHER); IPR000690 (PROSITE_PROFILES)	F:nucleic acid binding; C:nucleus; F:zinc ion binding	F:GO:0003676; C:GO:0005634; F:GO:0008270	F:nucleic acid binding; C:nucleus; F:zinc ion binding	not assigned.no ontology.hydroxyproline rich proteins	not assigned.no ontology.hydroxyproline rich proteins	not assigned		3	1	7203188	O	27.21503403	35.99513837	41.74864606	21.69456404	14.93338548	12.79595603	27.86006689	27.67334597	26.96234992	49.38858399	44.51007284	43.33754812	32.38303678	36.75181738	37.1046476	41.09000891	45.63032876	45.00120072	32.92183856	36.45304811	32.93692459	29.25009071	34.99152465	35.24243347
Phatr3_J44722.t1	AT2G32630	2352	Predicted protein {ECO:0000313|EMBL:EEC49390.1} [Source:UniProtKB/TrEMBL,Acc:B7FVE4]	Pentatricopeptide repeat (PPR-like) superfamily protein	IPR011990 (G3DSA:1.25.40.GENE3D); mobidb-lite (MOBIDB_LITE); PTHR46128 (PANTHER)	F:protein binding	F:GO:0005515	F:protein binding	not assigned.no ontology.pentatricopeptide (PPR) repeat-containing protein	not assigned.unknown	not assigned		3	1	7199855	S	37.53230582	29.62753238	28.3301056	1.83682208	2.268133377	2.588707009	17.83804668	16.23116605	12.47852389	42.138705	39.55572574	34.14286707	36.43494612	37.8031929	33.13987353	36.64791925	40.83383043	32.7192252	49.00503774	47.26242119	52.87422923	47.05099647	47.25417295	44.75235209
Phatr3_J19300.t1	AT2G32730	3066	Regulatory proteasome non-atpase subunit 2 {ECO:0000313|EMBL:EEC49652.1} [Source:UniProtKB/TrEMBL,Acc:B7FVL7]	26S proteasome regulatory complex, non-ATPase subcomplex, Rpn2 Psmd1 subunit	IPR040623 (PFAM); IPR011989 (G3DSA:1.25.10.GENE3D); PF13646 (PFAM); IPR016642 (PIRSF); mobidb-lite (MOBIDB_LITE); mobidb-lite (MOBIDB_LITE); mobidb-lite (MOBIDB_LITE); IPR035266 (PTHR10943:PANTHER); PTHR10943 (PANTHER); IPR016024 (SUPERFAMILY)	C:proteasome complex; F:enzyme regulator activity; P:regulation of protein catabolic process	C:GO:0000502; F:GO:0030234; P:GO:0042176	C:proteasome complex; F:enzyme regulator activity; P:regulation of protein catabolic process	protein.degradation.ubiquitin.proteasom	protein.degradation.ubiquitin.proteasom	Protein degradation ubiquitin		3	1	7199742	O	57.03831671	50.17280108	49.02287965	11.92039976	12.14714432	13.05187678	48.22789803	43.96386867	40.58440367	75.37985834	70.75038654	66.20660432	68.69976783	68.42387108	62.02377015	88.76809727	93.88848659	75.29903883	55.53173856	65.86543964	61.69556233	65.17638476	66.11330102	71.76322482
Phatr3_J24820.t1	AT2G33210	1924	Mitochondria-targeted chaperonin {ECO:0000313|EMBL:EEC51293.1} [Source:UniProtKB/TrEMBL,Acc:B7FQ72]	heat shock protein 60-2 (HSP60-2)	IPR001844 (PRINTS); IPR027410 (G3DSA:3.30.260.GENE3D); IPR001844 (TIGRFAM); IPR027413 (G3DSA:1.10.560.GENE3D); IPR027409 (G3DSA:3.50.7.GENE3D); IPR002423 (PFAM); mobidb-lite (MOBIDB_LITE); PTHR45633:SF3 (PANTHER); PTHR45633 (PANTHER); IPR001844 (HAMAP); IPR001844 (CDD); IPR027410 (SUPERFAMILY); IPR027413 (SUPERFAMILY); IPR027409 (SUPERFAMILY)	F:ATP binding; P:protein refolding	F:GO:0005524; P:GO:0042026	F:ATP binding; P:protein refolding	protein.folding	protein.folding	Protein folding		3	1	7196793	O	260.9458707	244.0650724	207.8795231	221.1102397	211.4819615	188.499441	255.6153439	239.0065663	198.3943964	318.8567027	295.4750097	281.8692655	304.9975016	283.2005067	270.7201694	226.3700287	214.8053474	207.6333164	274.9642793	303.1528296	307.0928552	298.6635832	230.3294298	216.896728
Phatr3_J28620.t1	AT2G33220	546	Predicted protein {ECO:0000313|EMBL:EEC46721.1} [Source:UniProtKB/TrEMBL,Acc:B7G3W2]	GRIM-19 protein	IPR009346 (PFAM); mobidb-lite (MOBIDB_LITE); IPR009346 (PANTHER)	no GO terms	no GO terms	no GO terms	not assigned.unknown	not assigned.unknown	not assigned		3	1	7202327	O	117.6446425	143.9441702	146.5055687	55.47819828	62.26367476	70.06126089	116.84805	125.9602039	115.405464	147.1249544	161.0572437	149.5184266	142.8862504	146.5440113	144.6682941	160.9650969	147.0777086	152.1610614	184.4114942	198.1003836	183.9675064	181.3590414	198.2267382	189.3173516
Phatr3_J10954.t1	AT2G33560	3816	Predicted protein {ECO:0000313|EMBL:EEC50340.1} [Source:UniProtKB/TrEMBL,Acc:B7FUY0]	BUB1-related (BUB1: budding uninhibited by benzymidazol 1) (BUBR1)	IPR013212 (PFAM); G3DSA:1.10.510.10 (GENE3D); G3DSA:1.25.40.430 (GENE3D); mobidb-lite (MOBIDB_LITE); mobidb-lite (MOBIDB_LITE); mobidb-lite (MOBIDB_LITE); mobidb-lite (MOBIDB_LITE); mobidb-lite (MOBIDB_LITE); mobidb-lite (MOBIDB_LITE); mobidb-lite (MOBIDB_LITE); IPR015661 (PANTHER); IPR000719 (PROSITE_PROFILES); IPR013212 (PROSITE_PROFILES); IPR011009 (SUPERFAMILY)	F:protein kinase activity; F:ATP binding; P:protein phosphorylation; P:mitotic spindle assembly checkpoint	F:GO:0004672; F:GO:0005524; P:GO:0006468; P:GO:0007094	F:protein kinase activity; F:ATP binding; P:protein phosphorylation; P:mitotic spindle assembly checkpoint	not assigned.no ontology	not assigned.no ontology	not assigned		3	1	7197922	O	13.39502113	18.39634498	22.86477711	5.94693224	8.561474741	9.705377534	12.2054301	17.70908853	20.15502331	8.732148698	8.959773838	8.046601542	8.06171731	9.340713009	8.788123892	11.14014346	11.44000967	9.603126895	9.227446479	8.709790213	11.48142302	9.182014362	12.63708535	11.19492503
Phatr3_J8543.t1	AT2G33790	3579	Predicted protein {ECO:0000313|EMBL:ACI65742.1} [Source:UniProtKB/TrEMBL,Acc:B5Y4D3]	arabinogalactan protein 30 (AGP30)	PR01217 (PRINTS); IPR008752 (PFAM); mobidb-lite (MOBIDB_LITE); mobidb-lite (MOBIDB_LITE); mobidb-lite (MOBIDB_LITE); mobidb-lite (MOBIDB_LITE); mobidb-lite (MOBIDB_LITE); mobidb-lite (MOBIDB_LITE); mobidb-lite (MOBIDB_LITE); mobidb-lite (MOBIDB_LITE); mobidb-lite (MOBIDB_LITE); mobidb-lite (MOBIDB_LITE); mobidb-lite (MOBIDB_LITE); mobidb-lite (MOBIDB_LITE); mobidb-lite (MOBIDB_LITE); mobidb-lite …	no GO terms	no GO terms	no GO terms	stress.abiotic.unspecified	not assigned.unknown	Stress heat		3	1	7204247	P	11.75566215	9.36831984	8.225091173	2.05345492	1.749766657	1.407899849	5.619205431	5.449783432	3.6966463	17.39315232	12.70879774	9.38858361	16.19072003	13.53625193	10.30586176	17.18021201	17.82158861	12.02035509	27.78471635	24.16774721	29.39854911	24.09412286	30.66475675	25.74604914
Phatr3_J27326.t1	AT2G33820	837	Predicted protein {ECO:0000313|EMBL:EEC48181.1} [Source:UniProtKB/TrEMBL,Acc:B7FZR1]	MBAC1	IPR018108 (PFAM); IPR023395 (G3DSA:1.50.40.GENE3D); IPR023395 (G3DSA:1.50.40.GENE3D); PTHR45624 (PANTHER); PTHR45624:SF10 (PANTHER); IPR018108 (PROSITE_PROFILES); IPR018108 (PROSITE_PROFILES); IPR018108 (PROSITE_PROFILES); IPR023395 (SUPERFAMILY)	no GO terms	no GO terms	no GO terms	transport.metabolite transporters at the mitochondrial membrane	transport.metabolite transporters at the mitochondrial membrane	Transport metabolite transporters at the mitochondrial membrane		3	1	7200908	O	22.41722778	15.52985623	15.72369106	3.974975908	3.6816078	4.06360771	13.80177862	14.29378182	8.303575608	19.13905211	18.42924208	17.29933845	18.68681886	19.48566945	15.79786086	20.0351837	22.61160523	17.33287314	33.42689959	30.98609088	36.54214938	28.53722516	40.92597637	32.44925308
Phatr3_J11722.t1	AT2G33840	2376	Predicted protein {ECO:0000313|EMBL:EEC49371.1} [Source:UniProtKB/TrEMBL,Acc:B7FXF6]	Tyrosyl-tRNA synthetase, class Ib, bacterial mitochondrial	IPR014729 (G3DSA:3.40.50.GENE3D); IPR002305 (PFAM); G3DSA:1.10.240.10 (GENE3D); IPR014729 (G3DSA:3.40.50.GENE3D); mobidb-lite (MOBIDB_LITE); PTHR46264:SF4 (PANTHER); PTHR46264 (PANTHER); PTHR46264:SF4 (PANTHER); PTHR46264 (PANTHER); SSF52374 (SUPERFAMILY)	F:nucleotide binding; F:aminoacyl-tRNA ligase activity; F:ATP binding; P:tRNA aminoacylation for protein translation	F:GO:0000166; F:GO:0004812; F:GO:0005524; P:GO:0006418	F:nucleotide binding; F:aminoacyl-tRNA ligase activity; F:ATP binding; P:tRNA aminoacylation for protein translation	protein.aa activation.tyrosine-tRNA ligase	protein.aa activation.tyrosine-tRNA ligase	Protein aa activation		3	1	7200046	O	33.28169267	24.74515697	25.43487957	5.642901688	5.843157833	5.372536344	28.75204201	24.96292834	23.63006172	39.01292219	40.83931501	35.40373269	35.21431746	39.04514826	34.45270627	40.09332597	39.27715895	34.48036795	33.13904807	35.61279943	36.96951368	35.67587229	35.80656071	35.80034353
Phatr3_J47296.t1	AT2G34380	1512	Predicted protein {ECO:0000313|EMBL:EEC46725.1} [Source:UniProtKB/TrEMBL,Acc:B7G3W8]	Putative adipose-regulatory protein (Seipin)	IPR009617 (PFAM); PTHR21212:SF0 (PANTHER); IPR009617 (PANTHER)	P:lipid storage	P:GO:0019915	P:lipid storage	not assigned.unknown	not assigned.unknown	not assigned		3	1	7202329	O	9.989849966	10.84573864	12.16832065	1.248006828	1.621660578	2.110639278	11.77296197	11.05370325	9.913197299	16.09797352	15.95682087	17.54156842	11.49733869	11.85958156	13.29047011	14.60147191	17.01224364	15.27229183	7.8360926	8.122753481	8.235141962	7.027973828	7.354773298	7.672100353
Phatr3_J46479.t1	AT2G34970	2277	Translation initiation factor eif-2bgamma {ECO:0000313|EMBL:EEC47487.1} [Source:UniProtKB/TrEMBL,Acc:B7G1D3]	Trimeric LpxA-like enzyme	IPR005835 (PFAM); IPR016021 (G3DSA:1.25.40.GENE3D); IPR001451 (PFAM); IPR029044 (G3DSA:3.90.550.GENE3D); IPR003307 (PFAM); G3DSA:2.160.10.10 (GENE3D); mobidb-lite (MOBIDB_LITE); PTHR45887 (PANTHER); IPR003307 (PROSITE_PROFILES); IPR035543 (CDD); cd11558 (CDD); IPR016024 (SUPERFAMILY); IPR029044 (SUPERFAMILY)	F:protein binding; P:biosynthetic process; F:nucleotidyltransferase activity	F:GO:0005515; P:GO:0009058; F:GO:0016779	F:protein binding; P:biosynthetic process; F:nucleotidyltransferase activity	protein.synthesis.initiation	protein.synthesis.initiation	Protein synthesis		3	1	7201570	O	35.44028287	32.70160155	34.53354061	5.190379137	6.461003411	7.007656101	22.94551894	21.33538257	20.74094708	22.54029353	21.36536943	20.22782048	19.11752605	20.94902012	20.66875841	24.30148598	23.39696016	22.57538157	31.07441888	35.53933263	32.9892407	33.24576517	33.52935488	34.67417559
Phatr3_EG02287.t1	AT2G35390	1620	Predicted protein {ECO:0000313|EMBL:EEC47515.1} [Source:UniProtKB/TrEMBL,Acc:B7G1I1]	Phosphoribosyltransferase family protein	IPR005946 (TIGRFAM); G3DSA:3.40.50.2020 (GENE3D); IPR005946 (PFAM); G3DSA:3.40.50.2020 (GENE3D); IPR029099 (PFAM); mobidb-lite (MOBIDB_LITE); mobidb-lite (MOBIDB_LITE); PTHR10210:SF32 (PANTHER); IPR005946 (PANTHER); IPR000836 (CDD); IPR029057 (SUPERFAMILY); IPR029057 (SUPERFAMILY)	F:magnesium ion binding; F:ribose phosphate diphosphokinase activity; P:nucleoside metabolic process; P:nucleotide biosynthetic process	F:GO:0000287; F:GO:0004749; P:GO:0009116; P:GO:0009165	F:magnesium ion binding; F:ribose phosphate diphosphokinase activity; P:nucleoside metabolic process; P:nucleotide biosynthetic process	nucleotide metabolism.synthesis.PRS-PP	nucleotide metabolism.synthesis.PRS-PP	nucleotide metabolism		3	1	NA	O	35.004803	33.23749196	32.76165033	4.107475105	4.192942216	3.888019723	33.385666	29.6523782	29.07502001	20.44905519	19.01642259	17.16661866	16.19805729	15.99448701	15.38472601	18.96327331	20.26716071	16.91904329	40.54605106	41.64974525	39.32857517	35.93181191	39.94214702	41.45302935
Phatr3_J47936.t1	AT2G35630	8492	Predicted protein {ECO:0000313|EMBL:EEC46137.1} [Source:UniProtKB/TrEMBL,Acc:B7G5E9]	MICROTUBULE ORGANIZATION 1 (MOR1)	IPR011989 (G3DSA:1.25.10.GENE3D); IPR011989 (G3DSA:1.25.10.GENE3D); IPR011989 (G3DSA:1.25.10.GENE3D); IPR011989 (G3DSA:1.25.10.GENE3D); mobidb-lite (MOBIDB_LITE); mobidb-lite (MOBIDB_LITE); mobidb-lite (MOBIDB_LITE); mobidb-lite (MOBIDB_LITE); mobidb-lite (MOBIDB_LITE); mobidb-lite (MOBIDB_LITE); mobidb-lite (MOBIDB_LITE); mobidb-lite (MOBIDB_LITE); mobidb-lite (MOBIDB_LITE); mobidb-lite (MOBIDB_…	no GO terms	no GO terms	no GO terms	cell.organisation	cell.organisation	Cell organisation		3	1	7203187	O	55.25639273	41.65259864	40.83689091	24.67088313	21.98299636	21.74690485	40.53841772	33.97019497	36.50387251	74.43990333	64.65726537	60.09462607	71.53755799	67.91187187	61.94555346	75.72582845	68.19008686	58.46345533	45.64313647	44.06790938	48.44389027	41.05913519	43.31685977	42.0044347
Phatr3_J27361.t1	AT2G35740	2130	NA	nositol transporter 3 (INT3)	IPR003663 (PRINTS); IPR005828 (PFAM); mobidb-lite (MOBIDB_LITE); PTHR23500 (PANTHER); PTHR23500:SF405 (PANTHER); IPR020846 (PROSITE_PROFILES); IPR020846 (CDD); IPR036259 (SUPERFAMILY)	C:membrane; C:integral component of membrane; F:transmembrane transporter activity; P:transmembrane transport	C:GO:0016020; C:GO:0016021; F:GO:0022857; P:GO:0055085	C:membrane; C:integral component of membrane; F:transmembrane transporter activity; P:transmembrane transport	transporter.sugars	transport.sugars	Transport sugars		3	1	NA	M	29.49427861	28.148643	26.8005062	3.82339705	5.351294717	5.657890109	19.3274382	17.00374376	16.13786463	31.21513185	31.46415383	27.36428152	34.85775071	35.62995826	33.73499098	38.17403216	42.56158294	34.99814481	21.40107176	24.11385533	29.15610982	28.44098284	28.69029586	26.55796337
Phatr3_J18551.t1	AT2G35780	1566	NA	serine carboxypeptidase-like 26 (scpl26)	IPR001563 (PRINTS); IPR029058 (G3DSA:3.40.50.GENE3D); G3DSA:3.40.50.12670 (GENE3D); IPR001563 (PFAM); PTHR11802:SF277 (PANTHER); PTHR11802:SF277 (PANTHER); IPR001563 (PANTHER); IPR001563 (PANTHER); IPR029058 (SUPERFAMILY)	F:serine-type carboxypeptidase activity; P:proteolysis	F:GO:0004185; P:GO:0006508	F:serine-type carboxypeptidase activity; P:proteolysis	protein.degradation.serine protease	protein.degradation.serine protease	Protein degradation		3	1	NA	P	16.18687061	15.19915079	15.87665322	2.092846297	2.856419844	2.842276487	8.282148813	9.630752894	6.38982049	25.42476021	26.65984769	26.38835595	24.8491215	25.81291269	21.88691839	23.78657978	22.6019127	23.04810937	17.60063194	22.95465022	20.65818403	20.88532814	17.54716651	18.22027405
Phatr3_J49320.t1	AT2G36130	909	Predicted protein {ECO:0000313|EMBL:EEC44690.1} [Source:UniProtKB/TrEMBL,Acc:B7GA76]	Cyclophilin-like peptidyl-prolyl cis-trans isomerase family protein	IPR002130 (PRINTS); IPR029000 (G3DSA:2.40.100.GENE3D); IPR002130 (PFAM); PTHR43246:SF8 (PANTHER); PTHR43246 (PANTHER); IPR002130 (PROSITE_PROFILES); cd00317 (CDD); IPR029000 (SUPERFAMILY)	P:protein peptidyl-prolyl isomerization; F:peptidyl-prolyl cis-trans isomerase activity	P:GO:0000413; F:GO:0003755	P:protein peptidyl-prolyl isomerization; F:peptidyl-prolyl cis-trans isomerase activity	cell.cycle.peptidylprolyl isomerase	not assigned.unknown	Cell cycle peptidylprolyl isomerase		3	1	7195485	M	135.9816091	109.9945777	100.9830598	90.19206826	78.62602003	65.45731422	116.8032971	118.3746425	94.32972829	152.319939	143.249655	121.3139558	145.686635	154.4866318	125.8946062	120.0427393	123.9457596	110.1735112	212.0930952	210.0279485	228.7063595	205.2077221	200.4723231	180.0402199
Phatr3_J41515.t1	AT2G36530	1452	Plastidic enolase {ECO:0000313|EMBL:EEC42998.1} [Source:UniProtKB/TrEMBL,Acc:B7GEF2]	LOW EXPRESSION OF OSMOTICALLY RESPONSIVE GENES 2 (LOS2)	IPR000941 (PRINTS); IPR036849 (G3DSA:3.20.20.GENE3D); IPR000941 (TIGRFAM); IPR020811 (PFAM); IPR020810 (PFAM); IPR029017 (G3DSA:3.30.390.GENE3D); IPR000941 (PANTHER); IPR000941 (HAMAP); IPR000941 (CDD); SSF54826 (SUPERFAMILY); IPR036849 (SUPERFAMILY)	C:phosphopyruvate hydratase complex; F:magnesium ion binding; F:phosphopyruvate hydratase activity; P:glycolytic process	C:GO:0000015; F:GO:0000287; F:GO:0004634; P:GO:0006096	C:phosphopyruvate hydratase complex; F:magnesium ion binding; F:phosphopyruvate hydratase activity; P:glycolytic process	glycolysis.cytosolic branch.enolase	glycolysis.cytosolic branch.enolase	Calvin cycle		3	1	7199343	P	96.68348718	88.42449478	108.926175	24.93136564	27.3382199	35.22353074	88.96236603	75.82926431	84.77410794	162.8652635	189.5577791	211.2510655	119.9514727	133.0380056	154.6926844	117.3360624	117.3813948	141.1251958	85.30672395	101.5941875	76.35077629	78.83132214	65.79315359	71.23069308
Phatr3_J43759.t1	AT2G36720	1462	Predicted protein {ECO:0000313|EMBL:EEC50636.1} [Source:UniProtKB/TrEMBL,Acc:B7FTD3]	Acyl-CoA N-acyltransferase with RING FYVE PHD-type zinc finger domain	IPR013083 (G3DSA:3.30.40.GENE3D); IPR019787 (PFAM); mobidb-lite (MOBIDB_LITE); mobidb-lite (MOBIDB_LITE); PTHR24102 (PANTHER); PTHR24102:SF28 (PANTHER); IPR019787 (PROSITE_PROFILES); cd15539 (CDD); IPR011011 (SUPERFAMILY)	no GO terms	no GO terms	no GO terms	RNA.regulation of transcription.PHD finger transcription factor	not assigned.unknown	Transcription factor		3	1	7197275	O	74.39395056	59.99882663	54.94086526	19.97170348	15.9553126	14.13090397	69.64152466	59.39047682	55.78585509	78.50867491	73.5850954	66.05764389	75.2423346	77.15965244	61.4954895	88.74152184	80.92551342	66.06263142	117.5234476	112.335623	115.4275956	112.4211039	116.2556115	117.5610181
Phatr3_J52139.t1	AT2G36900	618	Predicted protein {ECO:0000313|EMBL:ACI65251.1} [Source:UniProtKB/TrEMBL,Acc:B5Y455]	membrin 11 (MEMB11)	IPR027027 (PIRSF); PF12352 (PFAM); G3DSA:1.20.5.110 (GENE3D); mobidb-lite (MOBIDB_LITE); mobidb-lite (MOBIDB_LITE); PTHR21230 (PANTHER); PTHR21230:SF1 (PANTHER); SSF58038 (SUPERFAMILY)	F:SNAP receptor activity; C:Golgi apparatus; P:vesicle-mediated transport	F:GO:0005484; C:GO:0005794; P:GO:0016192	F:SNAP receptor activity; C:Golgi apparatus; P:vesicle-mediated transport	cell.vesicle transport	not assigned.unknown	Cell vesicle transport		3	1	7204737	O	4.397722107	6.825328376	8.421716751	0.642815985	0.589772123	0.883297685	6.457478238	6.159699007	6.842509564	9.814875387	11.51999673	13.7602921	8.156766922	10.92521758	12.38723428	10.41316291	10.0671553	13.24028407	3.63255146	3.563460382	4.048452877	5.051880766	3.63247455	4.217745122
Phatr3_J49387.t1	AT2G37220	993	Predicted protein {ECO:0000313|EMBL:EEC44365.1} [Source:UniProtKB/TrEMBL,Acc:B7GAF3]	RNA-binding (RRM RBD RNP motifs) family protein	IPR000504 (PFAM); IPR012677 (G3DSA:3.30.70.GENE3D); IPR012677 (G3DSA:3.30.70.GENE3D); mobidb-lite (MOBIDB_LITE); mobidb-lite (MOBIDB_LITE); PTHR23236 (PANTHER); IPR000504 (PROSITE_PROFILES); IPR000504 (PROSITE_PROFILES); IPR034276 (CDD); IPR035979 (SUPERFAMILY); IPR035979 (SUPERFAMILY)	F:nucleic acid binding	F:GO:0003676	F:nucleic acid binding	RNA.RNA binding	not assigned.unknown	Transcription factor		3	1	7195777	O	12.31627913	10.96622678	8.145730382	0.450068292	0.400416558	0.253719716	7.508910535	8.506782706	6.197986139	18.36421045	17.87960553	17.17390518	17.07953341	16.33617303	14.67390548	15.18470484	15.21587306	14.15490492	22.58648716	22.26272495	21.38714057	22.72822272	18.00182363	20.53866107
Phatr3_J42935.t1	AT2G37560	1767	Predicted protein {ECO:0000313|EMBL:EEC51783.1} [Source:UniProtKB/TrEMBL,Acc:B7FQ29]	origin recognition complex second largest subunit 2 (ORC2)	IPR007220 (PFAM); mobidb-lite (MOBIDB_LITE); mobidb-lite (MOBIDB_LITE); mobidb-lite (MOBIDB_LITE); IPR007220 (PANTHER)	C:origin recognition complex; C:nucleus; P:DNA replication	C:GO:0000808; C:GO:0005634; P:GO:0006260	C:origin recognition complex; C:nucleus; P:DNA replication	cell.cycle	not assigned.unknown	Cell cycle		3	1	7196189	O	33.15751519	30.95957221	29.34199593	3.428533816	3.58159808	2.233796051	29.41958073	25.38001165	22.46230409	46.14350158	44.46894041	39.74945737	49.29729749	49.54951005	41.8714425	47.31883279	47.19243866	40.56858232	31.49113521	34.13913254	35.51892529	36.4656776	33.69021356	36.30412676
Phatr3_J47275.t1	AT2G38020	3498	Predicted protein {ECO:0000313|EMBL:EEC46708.1} [Source:UniProtKB/TrEMBL,Acc:B7G3T9]	VACUOLELESS 1 (VCL1)	IPR016534 (PIRSF); IPR006926 (PFAM); IPR006925 (PFAM); IPR038132 (G3DSA:1.10.150.GENE3D); mobidb-lite (MOBIDB_LITE); IPR016534 (PANTHER)	C:cytoplasm; P:intracellular protein transport; P:vacuole organization	C:GO:0005737; P:GO:0006886; P:GO:0007033	C:cytoplasm; P:intracellular protein transport; P:vacuole organization	protein.targeting.secretory pathway.vacuole	protein.targeting.secretory pathway.vacuole	Protein targeting		3	1	7202360	O	34.90325639	27.31612676	26.04272209	4.698869079	4.698312526	4.873696078	28.35632772	24.59442084	23.81857557	41.12733661	39.77561669	37.51722493	35.85180256	37.70126096	34.1950346	44.74409807	44.95793022	39.88108041	49.6243891	45.47881006	49.74590235	43.64783639	52.15471698	48.58323481
Phatr3_J32014.t1	AT2G38060	1629	Predicted protein {ECO:0000313|EMBL:EEC51762.1} [Source:UniProtKB/TrEMBL,Acc:B7FPZ2]	phosphate transporter 4 2 (PHT4 2)	IPR011701 (PFAM); mobidb-lite (MOBIDB_LITE); PTHR23505 (PANTHER); PTHR23505:SF52 (PANTHER); IPR020846 (PROSITE_PROFILES); IPR020846 (CDD); IPR036259 (SUPERFAMILY)	C:integral component of membrane; P:transmembrane transport	C:GO:0016021; P:GO:0055085	C:integral component of membrane; P:transmembrane transport	transport.phosphate	not assigned.unknown	Transport phosphate		3	1	7196475	O	19.95640066	18.17830158	19.00707311	11.43129255	8.909084067	8.764154955	16.82624673	15.35630302	15.34390006	18.97556479	18.07505114	17.52326043	17.29429448	18.38219922	16.554679	18.25295556	16.97785694	17.65760149	22.3557638	22.79483868	28.25299595	23.80680176	25.7621755	22.30371465
Phatr3_J800.t1	AT2G38280	2208	Predicted protein {ECO:0000313|EMBL:ACI65851.1} [Source:UniProtKB/TrEMBL,Acc:B5Y4Z2]	EMBRYONIC FACTOR1 (FAC1)	G3DSA:2.30.30.800 (GENE3D); IPR001365 (PFAM); G3DSA:3.20.20.140 (GENE3D); mobidb-lite (MOBIDB_LITE); IPR006329 (PANTHER); PTHR11359:SF0 (PANTHER); IPR032466 (SUPERFAMILY)	F:AMP deaminase activity; F:deaminase activity; P:IMP salvage	F:GO:0003876; F:GO:0019239; P:GO:0032264	F:AMP deaminase activity; F:deaminase activity; P:IMP salvage	nucleotide metabolism.degradation	nucleotide metabolism.degradation	nucleotide metabolism		3	1	7204392	O	38.08639693	39.90292425	40.38709949	14.6858561	19.17837541	17.61019368	36.07649572	39.01270234	34.03673538	48.97230962	47.9273294	42.32361053	49.71410234	50.9513191	48.63760481	45.29259073	47.56956169	42.58306151	47.40925681	44.83613785	65.67743222	52.41086469	51.89866938	43.35446178
Phatr3_J43134.t1	AT2G38510	2118	Predicted protein {ECO:0000313|EMBL:EEC51913.1} [Source:UniProtKB/TrEMBL,Acc:B7FQR4]	MATE efflux family protein	IPR002528 (PFAM); mobidb-lite (MOBIDB_LITE); mobidb-lite (MOBIDB_LITE); mobidb-lite (MOBIDB_LITE); PTHR11206 (PANTHER); PTHR11206:SF153 (PANTHER)	P:drug transmembrane transport; F:antiporter activity; C:membrane; F:xenobiotic transmembrane transporter activity; P:transmembrane transport	P:GO:0006855; F:GO:0015297; C:GO:0016020; F:GO:0042910; P:GO:0055085	P:drug transmembrane transport; F:antiporter activity; C:membrane; F:xenobiotic transmembrane transporter activity; P:transmembrane transport	transport.ABC transporters and multidrug resistance systems	not assigned.unknown	Transport ABC transporters and multidrug resistance systems		3	1	7196898	O	45.79994224	38.7331565	40.42852565	17.32621259	14.689928	12.43064889	33.39484823	30.17762264	29.09808235	52.13640132	48.73970288	43.05862048	47.28899174	48.02417117	45.54972348	55.75577903	53.41701097	47.87663155	57.06899942	54.57957127	66.11486189	52.71101941	62.88743003	54.37510116
Phatr3_J36634.t1	AT2G38560	972	Predicted protein {ECO:0000313|EMBL:EEC47579.1} [Source:UniProtKB/TrEMBL,Acc:B7G1W9]	transcript elongation factor IIS (TFIIS)	IPR017923 (PFAM); IPR003618 (PFAM); IPR035441 (G3DSA:1.20.930.GENE3D); IPR036575 (G3DSA:1.10.472.GENE3D); IPR001222 (PFAM); IPR035100 (PIRSF); G3DSA:2.20.25.10 (GENE3D); mobidb-lite (MOBIDB_LITE); mobidb-lite (MOBIDB_LITE); PTHR11477:SF0 (PANTHER); PTHR11477 (PANTHER); IPR003618 (PROSITE_PROFILES); IPR001222 (PROSITE_PROFILES); IPR017923 (PROSITE_PROFILES); cd00183 (CDD); cd13749 (CDD); IPR036575…	F:nucleic acid binding; C:nucleus; P:transcription, DNA-templated; F:zinc ion binding	F:GO:0003676; C:GO:0005634; P:GO:0006351; F:GO:0008270	F:nucleic acid binding; C:nucleus; P:transcription, DNA-templated; F:zinc ion binding	protein.synthesis.elongation	not assigned.unknown	Protein synthesis		3	1	7201747	O	18.87355738	21.7420844	23.87378225	11.18827174	9.408553265	9.460847992	20.31231459	21.5585844	22.44160804	15.80081533	15.0557982	16.36267233	13.0379336	15.2006264	14.45394561	16.18933883	14.68400975	15.59692025	20.6151863	24.31224145	24.90211152	26.08297386	23.18090126	24.97417077
Phatr3_J8657.t1	AT2G38670	2223	NA	phosphorylethanolamine cytidylyltransferase 1 (PECT1)	IPR004821 (PFAM); IPR004821 (TIGRFAM); IPR014729 (G3DSA:3.40.50.GENE3D); PTHR45780 (PANTHER); SSF52374 (SUPERFAMILY)	F:catalytic activity; P:biosynthetic process	F:GO:0003824; P:GO:0009058	F:catalytic activity; P:biosynthetic process	cell.division	cell.division	Cell division		3	1	NA	O	19.13805756	16.43819688	16.35899494	6.880126287	7.512268546	6.516761802	18.89680399	17.38506861	15.199055	23.6650268	22.55651482	21.54629769	21.91310027	23.01596786	21.03386879	22.31387655	24.52975033	21.15915411	18.67304299	19.48535502	21.41030968	19.38291563	17.8685176	18.23261987
Phatr3_EG02316.t1	AT2G38960	1905	Predicted protein {ECO:0000313|EMBL:EEC48858.1} [Source:UniProtKB/TrEMBL,Acc:B7FY48]	endoplasmic reticulum oxidoreductins 2 (ERO2)	IPR019135 (PFAM); IPR007266 (PFAM); IPR007266 (PANTHER); PTHR12613:SF0 (PANTHER); IPR007266 (PANTHER); PTHR12613:SF0 (PANTHER); IPR037192 (SUPERFAMILY)	F:protein disulfide isomerase activity; C:endoplasmic reticulum; F:oxidoreductase activity, acting on a sulfur group of donors, disulfide as acceptor; P:oxidation-reduction process	F:GO:0003756; C:GO:0005783; F:GO:0016671; P:GO:0055114	F:protein disulfide isomerase activity; C:endoplasmic reticulum; F:oxidoreductase activity, acting on a sulfur group of donors, disulfide as acceptor; P:oxidation-reduction process	protein.targeting.secretory pathway.ER	protein.targeting.secretory pathway.ER	Protein targeting		3	1	NA	O	145.2726633	116.4714922	105.4375791	44.54841316	39.53524974	36.6563724	108.2439807	98.27655416	69.95587177	149.7722638	125.196059	105.8563839	148.7769316	136.2692703	107.2218428	143.2622353	133.4070937	109.8852115	287.406963	245.1029637	307.2235791	266.6928162	314.6570432	271.7438651
Phatr3_J50132.t1	AT2G39260	4434	Predicted protein {ECO:0000313|EMBL:EEC43505.1} [Source:UniProtKB/TrEMBL,Acc:B7GD25]	binding RNA binding	IPR016021 (G3DSA:1.25.40.GENE3D); IPR007193 (PFAM); IPR003890 (PFAM); mobidb-lite (MOBIDB_LITE); mobidb-lite (MOBIDB_LITE); mobidb-lite (MOBIDB_LITE); mobidb-lite (MOBIDB_LITE); mobidb-lite (MOBIDB_LITE); mobidb-lite (MOBIDB_LITE); mobidb-lite (MOBIDB_LITE); mobidb-lite (MOBIDB_LITE); mobidb-lite (MOBIDB_LITE); mobidb-lite (MOBIDB_LITE); mobidb-lite (MOBIDB_LITE); IPR039762 (PANTHER); PTHR12839:S…	P:nuclear-transcribed mRNA catabolic process, nonsense-mediated decay; F:RNA binding; F:protein binding	P:GO:0000184; F:GO:0003723; F:GO:0005515	P:nuclear-transcribed mRNA catabolic process, nonsense-mediated decay; F:RNA binding; F:protein binding	protein.synthesis.misc	protein.synthesis.misc	Protein synthesis		3	1	7198839	O	39.80597685	33.66428153	31.43835145	17.8516262	16.33557777	15.77725784	36.07215133	31.47920151	28.52578147	51.25514819	48.62478247	45.59360537	50.78728044	49.3502924	45.95831159	53.16006935	53.24839557	46.73499207	41.83036934	45.41058479	46.92571832	46.06039131	44.70312187	45.70042229
Phatr3_J46213.t1	AT2G39340	2145	Predicted protein {ECO:0000313|EMBL:EEC47883.1} [Source:UniProtKB/TrEMBL,Acc:B7G0G9]	SAC3 GANP Nin1 mts3 eIF-3 p25 family	IPR005062 (PFAM); G3DSA:1.25.40.990 (GENE3D); mobidb-lite (MOBIDB_LITE); mobidb-lite (MOBIDB_LITE); mobidb-lite (MOBIDB_LITE); mobidb-lite (MOBIDB_LITE); mobidb-lite (MOBIDB_LITE); PTHR12436 (PANTHER); PTHR12436:SF4 (PANTHER)	no GO terms	no GO terms	no GO terms	not assigned.no ontology	not assigned.no ontology	not assigned		3	1	7201182	O	153.4331888	118.4490104	105.772351	109.8947869	82.19511231	74.44769289	133.5626106	116.3684675	108.9739883	204.0716212	170.3368219	157.4658025	177.5943686	167.8901632	155.7747866	198.8643568	199.0597898	171.8947755	326.3395417	280.1244066	307.3167038	256.9232733	339.7440934	299.1482503
Phatr3_EG01931.t1	AT2G39440	507	NA	CONTAINS InterPro DOMAIN s: Ribonuclease H2, subunit C (InterPro:IPR013924)	no IPS match	no IPS match	no IPS match	no IPS match	not assigned.unknown	not assigned.unknown	not assigned		3	1	NA	P	4.226577255	10.10240912	10.98476513	2.252708682	3.333053215	4.720838148	7.042693488	8.00882364	5.945755572	8.972770694	15.77572202	22.39408868	16.35413048	15.39252587	13.46920156	10.191434	15.57102744	16.04003194	3.689869826	5.947426732	5.24083469	6.120817967	4.386752358	6.161539037
Phatr3_EG00600.t1	AT2G39725	288	NA	LYR family of Fe S cluster biogenesis protein	PTHR13675:SF1 (PANTHER); PTHR13675 (PANTHER)	no GO terms	no GO terms	no GO terms	not assigned.no ontology	not assigned.unknown	not assigned		3	1	NA	O	6.896107503	8.219703497	10.5897277	0.689687984	1.610703412	0.437402219	7.110660659	9.567088061	7.704880303	18.4959544	24.26221534	31.44257736	13.57714183	24.6615504	26.7319683	14.18983467	20.69477198	21.43930967	9.815737046	8.175971521	9.428083088	6.073288888	6.279051783	5.181628669
Phatr3_J3755.t1	AT2G39970	1095	Predicted protein {ECO:0000313|EMBL:ACI65941.1} [Source:UniProtKB/TrEMBL,Acc:B5Y5H5]	Mitochondrial substrate carrier family protein	IPR023395 (G3DSA:1.50.40.GENE3D); IPR018108 (PFAM); mobidb-lite (MOBIDB_LITE); mobidb-lite (MOBIDB_LITE); mobidb-lite (MOBIDB_LITE); mobidb-lite (MOBIDB_LITE); mobidb-lite (MOBIDB_LITE); PTHR45939:SF5 (PANTHER); PTHR45939 (PANTHER); IPR018108 (PROSITE_PROFILES); IPR018108 (PROSITE_PROFILES); IPR023395 (SUPERFAMILY)	no GO terms	no GO terms	no GO terms	transport.peroxisomes	transport.metabolite transporters at the mitochondrial membrane	Transport metabolite transporters at the mitochondrial membrane		3	1	7204056	O	30.73864097	32.2318834	28.82121482	12.06292628	11.61975941	9.24176962	26.8541705	25.82492985	20.8384253	31.53170925	27.73254616	25.27125277	30.2026982	32.0712765	26.41543001	28.26974337	28.36093914	25.35182251	47.4002812	47.44786926	55.81129984	49.15740959	45.42509866	47.28143885
Phatr3_J42683.t1	AT2G40116	2598	Phosphoinositide phospholipase C {ECO:0000256|RuleBase:RU361133} [Source:UniProtKB/TrEMBL,Acc:B7FP63]	Phosphoinositide-specific phospholipase C family protein	IPR001192 (PRINTS); IPR035892 (G3DSA:2.60.40.GENE3D); IPR017946 (G3DSA:3.20.20.GENE3D); IPR000008 (PFAM); IPR001711 (PFAM); IPR000909 (PFAM); mobidb-lite (MOBIDB_LITE); mobidb-lite (MOBIDB_LITE); mobidb-lite (MOBIDB_LITE); mobidb-lite (MOBIDB_LITE); PTHR10336:SF36 (PANTHER); IPR001192 (PANTHER); PS50007 (PROSITE_PROFILES); IPR001711 (PROSITE_PROFILES); IPR000008 (PROSITE_PROFILES); cd00275 (CDD);…	F:phosphatidylinositol phospholipase C activity; P:lipid metabolic process; P:signal transduction; F:phosphoric diester hydrolase activity; P:intracellular signal transduction	F:GO:0004435; P:GO:0006629; P:GO:0007165; F:GO:0008081; P:GO:0035556	F:phosphatidylinositol phospholipase C activity; P:lipid metabolic process; P:signal transduction; F:phosphoric diester hydrolase activity; P:intracellular signal transduction	signalling.phosphinositides.phosphoinositide phospholipase C	signalling.phosphinositides.phosphoinositide phospholipase C	Signalling phosphinositides		3	1	7196334	O	29.08988875	24.00574502	25.30305857	1.242394059	1.874814134	1.680917534	17.92760634	17.28983412	15.87375227	41.47114687	40.36055309	36.21788585	36.26716423	37.90255218	36.11279954	52.92174384	50.59113336	42.12263399	34.37174814	33.51513938	36.05751869	32.30882909	41.70766514	40.01701217
Phatr3_J49277.t1	AT2G40450	1686	Predicted protein {ECO:0000313|EMBL:EEC44544.1} [Source:UniProtKB/TrEMBL,Acc:B7GA28]	BTB POZ domain-containing protein	IPR000210 (PFAM); G3DSA:3.30.710.10 (GENE3D); IPR007199 (PFAM); G3DSA:2.40.50.140 (GENE3D); mobidb-lite (MOBIDB_LITE); PTHR24413 (PANTHER); PTHR24413:SF229 (PANTHER); IPR000210 (PROSITE_PROFILES); IPR011333 (SUPERFAMILY); IPR012340 (SUPERFAMILY)	F:DNA binding; F:protein binding; C:nucleus; P:DNA replication	F:GO:0003677; F:GO:0005515; C:GO:0005634; P:GO:0006260	F:DNA binding; F:protein binding; C:nucleus; P:DNA replication	not assigned.no ontology.speckle-type POZ protein-related	not assigned.unknown	not assigned		3	1	7195567	O	10.75684272	12.53458247	11.30575911	1.943889265	2.102840042	2.266397262	9.810492669	11.22461877	10.1814305	19.74080512	22.26004904	21.92011752	16.43018698	20.3871417	22.2382114	23.01298994	24.28021197	23.9682587	12.45203402	14.07659522	13.57413894	13.53121234	13.63530499	16.58121174
Phatr3_J20757.t1	AT2G40490	1296	Uroporphyrinogen decarboxylase {ECO:0000256|RuleBase:RU000554} [Source:UniProtKB/TrEMBL,Acc:B7G0Z0]	HEME2	IPR006361 (TIGRFAM); IPR038071 (G3DSA:3.20.20.GENE3D); IPR000257 (PFAM); PTHR21091:SF100 (PANTHER); PTHR21091 (PANTHER); IPR006361 (CDD); IPR038071 (SUPERFAMILY)	F:uroporphyrinogen decarboxylase activity; P:porphyrin-containing compound biosynthetic process	F:GO:0004853; P:GO:0006779	F:uroporphyrinogen decarboxylase activity; P:porphyrin-containing compound biosynthetic process	tetrapyrrole synthesis.uroporphyrinogen decarboxylase	tetrapyrrole synthesis.uroporphyrinogen decarboxylase	tetrapyrrole synthesis		3	1	7201630	P	259.0678047	360.7038371	323.1657481	82.2644501	125.4303324	129.7626582	210.8483081	220.210869	215.6074262	182.3194078	180.8052162	208.2339218	174.0127923	163.0571645	175.5281785	163.4639958	156.4411808	181.0043253	143.6754452	186.3546378	154.860006	161.5480332	148.7405523	159.7783987
Phatr3_EG01448.t1	AT2G40570	1881	NA	initiator tRNA phosphoribosyl transferase family protein	IPR033421 (PFAM); IPR033449 (PFAM); IPR007306 (PANTHER); IPR029021 (SUPERFAMILY)	P:charged-tRNA amino acid modification; F:tRNA A64-2-O-ribosylphosphate transferase activity	P:GO:0019988; F:GO:0043399	P:charged-tRNA amino acid modification; F:tRNA A64-2-O-ribosylphosphate transferase activity	not assigned.no ontology	not assigned.no ontology	not assigned		3	1	NA	O	9.641699535	7.162118332	7.437262473	0.607189421	0.598921843	0.491118281	8.905118882	7.18916917	5.74266424	12.65060493	11.91536079	10.85022075	10.09343523	11.67741674	9.573300787	13.03563759	13.09122821	11.98272849	15.65876656	14.59860228	14.1157028	13.27830862	15.95679617	15.21134449
Phatr3_J47998.t1	AT2G40730	2603	Predicted protein {ECO:0000313|EMBL:EEC46173.1} [Source:UniProtKB/TrEMBL,Acc:B7G5M2]	Protein kinase family protein with ARM repeat domain	IPR011989 (G3DSA:1.25.10.GENE3D); G3DSA:3.30.200.20 (GENE3D); G3DSA:1.10.510.10 (GENE3D); mobidb-lite (MOBIDB_LITE); mobidb-lite (MOBIDB_LITE); mobidb-lite (MOBIDB_LITE); PTHR12984 (PANTHER); PTHR12984:SF3 (PANTHER); IPR000719 (PROSITE_PROFILES); IPR016024 (SUPERFAMILY); IPR011009 (SUPERFAMILY)	F:protein kinase activity; F:ATP binding; P:protein phosphorylation	F:GO:0004672; F:GO:0005524; P:GO:0006468	F:protein kinase activity; F:ATP binding; P:protein phosphorylation	protein.postranslational modification	protein.postranslational modification	Protein postranslational modification		3	1	7202998	O	20.62097471	20.0573052	23.94270058	2.976018224	3.653320379	4.049037212	14.30243231	15.2231547	15.93976817	26.8723509	29.66356951	32.21032194	25.13916379	27.52173021	30.72965751	26.32883813	28.64136023	29.06278692	12.05811091	14.81855717	13.08392954	12.75998048	10.54862733	13.23184519
Phatr3_J26565.t1	AT2G40760	1041	Predicted protein {ECO:0000313|EMBL:EEC49512.1} [Source:UniProtKB/TrEMBL,Acc:B7FW36]	Rhodanese Cell cycle control phosphatase superfamily protein	G3DSA:3.30.70.100 (GENE3D); IPR040503 (PFAM); IPR036873 (G3DSA:3.40.250.GENE3D); mobidb-lite (MOBIDB_LITE); mobidb-lite (MOBIDB_LITE); PTHR43268 (PANTHER); PTHR43268:SF4 (PANTHER); PTHR43268:SF4 (PANTHER); PTHR43268 (PANTHER); IPR001763 (PROSITE_PROFILES); IPR001763 (CDD); IPR036873 (SUPERFAMILY)	no GO terms	no GO terms	no GO terms	misc.rhodanese	misc.rhodanese	misc		3	1	7199825	O	12.35086264	14.14038801	15.25366616	1.669561691	1.464155263	1.573135358	14.62800508	10.93547332	11.06023816	21.51396316	23.13426177	20.44441373	19.86719437	20.67895613	18.76055881	22.24573505	20.2898538	21.70001119	18.09064132	18.58371053	18.23978923	18.42820018	17.75081637	21.69415023
[truncated: 10,535 more rows]
